# Supplementary material for: Designing bacterial signaling interactions with coevolutionary landscapes
Source: PLoS One. 2018 Aug 20;13(8):e0201734. doi: 10.1371/journal.pone.0201734 (PMC6101370; doi:10.1371/journal.pone.0201734)
Supplement: S1 File — (A) The hmm_profile directory contains the HMM profiles that are used to align Histidine Kinase DHp (PF00512) sequences and Response Regulator REC (PF00072) sequences to their respective MSAs. Note, our MSA of the HK proteins differs from the given PF00512 profile in that the first four residue sites of the MSA were removed. (B) The database directory contains HK/RR partner sequences used to train the Potts model. (C) The code directory contains the MATLAB code for calculating Eq 1. The user supplies sequence input in fasta format of the concatenated DHp/REC MSA for the HK/RR protein pair of interest. An example sequence (seq_test.txt) is provided. The code relies on several dependencies to be in the same directory (i.e., PottsModel.mat, Contacts.txt). (ZIP) [file pone.0201734.s007.zip › S1 File/code/Contacts.txt]

1 64
1 65
1 66
1 67
1 68
1 71
1 89
1 90
1 91
1 92
1 93
1 94
1 109
1 110
1 111
1 112
1 113
1 114
1 115
1 116
1 117
1 118
1 119
1 120
1 121
1 137
1 138
1 139
1 140
1 142
1 145
1 160
2 65
2 66
2 67
2 68
2 71
2 90
2 91
2 109
2 110
2 111
2 112
2 113
2 114
2 115
2 116
2 117
2 118
2 119
2 137
2 138
2 139
2 140
2 141
2 142
2 144
2 145
2 159
2 160
2 161
3 64
3 65
3 66
3 67
3 68
3 69
3 70
3 71
3 90
3 91
3 92
3 109
3 110
3 111
3 112
3 113
3 114
3 115
3 116
3 117
3 118
3 119
3 121
3 136
3 137
3 138
3 139
3 140
3 141
3 142
3 143
3 144
3 145
3 146
3 158
3 159
3 160
3 161
3 162
4 65
4 66
4 67
4 68
4 69
4 70
4 110
4 111
4 112
4 113
4 114
4 115
4 116
4 117
4 118
4 137
4 138
4 139
4 140
4 141
4 142
4 143
4 144
4 145
4 158
4 159
4 160
4 161
4 162
5 65
5 66
5 67
5 68
5 69
5 70
5 110
5 111
5 112
5 113
5 114
5 138
5 139
5 140
5 141
5 142
5 159
5 160
5 161
5 162
6 65
6 66
6 67
6 68
6 69
6 70
6 73
6 110
6 111
6 112
6 113
6 114
6 137
6 138
6 139
6 140
6 141
6 142
6 158
6 159
6 160
6 161
6 162
6 163
6 166
7 63
7 64
7 65
7 66
7 67
7 68
7 69
7 70
7 71
7 72
7 73
7 74
7 90
7 108
7 109
7 110
7 111
7 112
7 113
7 114
7 115
7 116
7 117
7 118
7 121
7 135
7 136
7 137
7 138
7 139
7 140
7 141
7 142
7 143
7 144
7 145
7 146
7 149
7 156
7 157
7 158
7 159
7 160
7 161
7 162
7 163
7 164
7 165
7 166
7 167
8 63
8 64
8 65
8 66
8 67
8 68
8 69
8 70
8 71
8 72
8 73
8 74
8 89
8 90
8 91
8 92
8 109
8 110
8 111
8 112
8 113
8 114
8 115
8 116
8 117
8 118
8 136
8 137
8 138
8 139
8 140
8 141
8 142
8 158
8 159
8 160
8 161
8 162
8 163
8 164
8 166
9 65
9 66
9 67
9 68
9 69
9 70
9 71
9 72
9 73
9 110
9 112
9 113
9 114
9 137
9 138
9 139
9 140
9 141
9 142
9 159
9 160
9 161
9 162
9 163
9 164
9 166
10 65
10 66
10 67
10 68
10 69
10 70
10 71
10 72
10 73
10 74
10 77
10 110
10 112
10 113
10 114
10 137
10 138
10 139
10 140
10 141
10 142
10 158
10 159
10 160
10 161
10 162
10 163
10 164
10 165
10 166
10 167
11 62
11 63
11 64
11 65
11 66
11 67
11 68
11 69
11 70
11 71
11 72
11 73
11 74
11 75
11 76
11 77
11 78
11 86
11 87
11 88
11 89
11 90
11 91
11 92
11 108
11 109
11 110
11 111
11 112
11 113
11 114
11 115
11 135
11 136
11 137
11 138
11 139
11 140
11 141
11 142
11 146
11 157
11 158
11 159
11 160
11 161
11 162
11 163
11 164
11 165
11 166
11 167
11 168
11 170
12 63
12 64
12 65
12 66
12 67
12 68
12 69
12 70
12 71
12 72
12 73
12 74
12 75
12 76
12 77
12 88
12 90
12 110
12 111
12 112
12 113
12 114
12 137
12 138
12 139
12 140
12 141
12 158
12 159
12 160
12 161
12 162
12 163
12 164
12 165
12 166
12 167
12 168
13 65
13 66
13 67
13 68
13 69
13 70
13 71
13 72
13 73
13 74
13 75
13 76
13 77
13 110
13 112
13 137
13 138
13 139
13 140
13 159
13 160
13 161
13 162
13 163
13 164
13 165
13 166
13 167
13 168
14 63
14 64
14 65
14 66
14 67
14 68
14 69
14 70
14 71
14 72
14 73
14 74
14 75
14 76
14 77
14 78
14 80
14 81
14 108
14 109
14 110
14 111
14 112
14 113
14 135
14 136
14 137
14 138
14 139
14 140
14 141
14 142
14 157
14 158
14 159
14 160
14 161
14 162
14 163
14 164
14 165
14 166
14 167
14 168
14 169
14 170
15 63
15 64
15 65
15 66
15 67
15 68
15 69
15 70
15 71
15 72
15 73
15 74
15 75
15 76
15 77
15 78
15 79
15 80
15 81
15 86
15 88
15 89
15 90
15 108
15 109
15 110
15 112
15 113
15 137
15 138
15 139
15 140
15 158
15 159
15 160
15 161
15 162
15 163
15 164
15 165
15 166
15 167
15 168
16 63
16 65
16 66
16 67
16 68
16 69
16 70
16 71
16 72
16 73
16 74
16 75
16 76
16 77
16 78
16 80
16 88
16 110
16 112
16 159
16 160
16 161
16 162
16 163
16 164
16 165
16 166
16 167
16 168
17 65
17 66
17 67
17 68
17 69
17 70
17 71
17 72
17 73
17 74
17 75
17 76
17 77
17 78
17 80
17 81
17 137
17 138
17 139
17 140
17 141
17 158
17 159
17 160
17 161
17 162
17 163
17 164
17 165
17 166
17 167
17 168
17 169
18 63
18 65
18 67
18 68
18 69
18 70
18 71
18 72
18 73
18 74
18 75
18 76
18 77
18 78
18 79
18 80
18 81
18 82
18 86
18 108
18 110
18 137
18 158
18 159
18 160
18 161
18 162
18 163
18 164
18 165
18 166
18 167
18 168
18 169
18 170
18 171
18 172
19 61
19 62
19 63
19 64
19 65
19 66
19 67
19 68
19 69
19 70
19 71
19 72
19 73
19 74
19 75
19 76
19 77
19 78
19 79
19 80
19 81
19 82
19 83
19 85
19 86
19 87
19 88
19 89
19 90
19 108
19 110
19 112
19 137
19 159
19 160
19 161
19 162
19 163
19 164
19 165
19 166
19 167
19 168
19 169
19 171
20 67
20 68
20 69
20 70
20 71
20 72
20 73
20 74
20 75
20 76
20 77
20 78
20 79
20 80
20 81
20 161
20 162
20 163
20 164
20 165
20 166
20 167
20 168
21 67
21 68
21 69
21 70
21 71
21 72
21 73
21 74
21 75
21 76
21 77
21 78
21 79
21 80
21 81
21 82
21 161
21 162
21 163
21 164
21 165
21 166
21 167
21 168
21 169
21 170
21 172
22 61
22 63
22 65
22 67
22 68
22 69
22 70
22 71
22 72
22 73
22 74
22 75
22 76
22 77
22 78
22 79
22 80
22 81
22 82
22 83
22 85
22 86
22 87
22 88
22 108
22 160
22 161
22 162
22 163
22 164
22 165
22 166
22 167
22 168
22 169
22 170
22 171
22 172
23 68
23 69
23 70
23 71
23 72
23 73
23 74
23 75
23 76
23 77
23 78
23 79
23 80
23 81
23 162
23 163
23 164
23 165
23 166
23 167
23 168
24 69
24 70
24 72
24 73
24 74
24 75
24 76
24 77
24 78
24 79
24 80
24 81
24 162
24 163
24 164
24 165
24 168
25 69
25 72
25 73
25 74
25 75
25 76
25 77
25 78
25 79
25 80
25 81
25 82
25 162
25 163
25 164
25 165
25 166
25 167
25 168
25 169
25 172
26 69
26 72
26 73
26 74
26 75
26 76
26 77
26 78
26 79
26 80
26 81
26 82
26 83
26 163
26 164
26 165
26 166
26 167
26 168
26 169
26 171
26 172
27 72
27 73
27 75
27 76
27 77
27 78
27 79
27 80
27 81
27 82
27 164
27 165
27 168
28 63
28 68
28 69
28 70
28 71
28 72
28 73
28 74
28 75
28 76
28 77
28 78
28 79
28 80
28 81
28 82
28 83
28 85
28 86
28 164
28 165
28 168
28 172
29 69
29 72
29 73
29 74
29 75
29 76
29 77
29 78
29 79
29 80
29 81
29 164
29 168
30 68
30 69
30 70
30 72
30 73
30 74
30 75
30 76
30 77
30 79
30 80
30 168
31 68
31 69
31 70
31 71
31 72
31 73
31 74
31 75
31 76
31 77
31 79
31 80
32 63
32 65
32 67
32 68
32 69
32 70
32 71
32 72
32 73
32 74
32 75
32 76
32 77
32 78
32 79
32 80
32 81
32 83
32 85
32 86
32 87
32 88
32 89
32 90
32 164
32 168
33 63
33 67
33 68
33 69
33 70
33 71
33 72
33 73
33 74
33 75
33 76
33 77
33 78
33 79
33 80
33 81
33 82
33 83
33 86
33 88
33 162
33 163
33 164
33 165
33 167
33 168
34 67
34 68
34 69
34 70
34 71
34 72
34 73
34 74
34 75
34 76
34 77
34 80
34 164
35 66
35 67
35 68
35 69
35 70
35 71
35 72
35 73
35 74
35 75
35 76
35 77
35 80
35 88
36 63
36 64
36 65
36 66
36 67
36 68
36 69
36 70
36 71
36 72
36 73
36 74
36 75
36 76
36 77
36 78
36 79
36 80
36 81
36 83
36 86
36 87
36 88
36 89
36 90
36 110
36 160
36 161
36 162
36 163
36 164
36 167
36 168
37 63
37 65
37 66
37 67
37 68
37 69
37 70
37 71
37 72
37 73
37 74
37 75
37 76
37 77
37 78
37 80
37 88
37 161
37 162
37 163
37 164
37 165
37 168
38 66
38 67
38 68
38 69
38 70
38 71
38 72
38 73
38 74
38 76
39 63
39 65
39 66
39 67
39 68
39 69
39 70
39 71
39 72
39 73
39 74
39 75
39 76
39 88
39 90
40 63
40 64
40 65
40 66
40 67
40 68
40 69
40 70
40 71
40 72
40 73
40 74
40 75
40 76
40 77
40 78
40 80
40 88
40 89
40 90
40 91
40 110
40 112
40 113
40 114
40 139
40 159
40 160
40 161
40 162
40 163
40 164
40 167
41 65
41 66
41 67
41 68
41 69
41 70
41 71
41 72
41 73
41 74
41 161
42 66
42 67
42 68
42 69
42 70
42 71
42 72
42 73
43 63
43 64
43 65
43 66
43 67
43 68
43 69
43 70
43 71
43 72
43 73
43 74
43 75
43 88
43 89
43 90
43 91
43 92
43 108
43 109
43 110
43 111
43 112
43 113
43 114
43 115
43 116
43 137
43 138
43 139
43 140
43 159
43 160
43 161
43 162
43 164
44 65
44 66
44 67
44 68
44 69
44 70
44 71
44 72
44 73
44 112
44 139
44 140
44 160
44 161
44 162
44 163
45 66
45 67
45 68
45 69
45 70
46 66
46 67
46 68
46 69
46 70
46 71
46 112
46 114
47 65
47 66
47 67
47 68
47 69
47 70
47 71
47 72
47 73
47 90
47 110
47 112
47 113
47 114
47 139
47 140
47 160
47 161
47 162
48 66
48 67
48 68
48 69
48 161
49 67
50 66
50 67
50 68
50 114
51 66
51 67
51 112
51 114
51 139
51 140
52 67
52 140
52 161
