# Supplementary material for: Designing bacterial signaling interactions with coevolutionary landscapes
Source: PLoS One. 2018 Aug 20;13(8):e0201734. doi: 10.1371/journal.pone.0201734 (PMC6101370; doi:10.1371/journal.pone.0201734)
Supplement: S1 File — (A) The hmm_profile directory contains the HMM profiles that are used to align Histidine Kinase DHp (PF00512) sequences and Response Regulator REC (PF00072) sequences to their respective MSAs. Note, our MSA of the HK proteins differs from the given PF00512 profile in that the first four residue sites of the MSA were removed. (B) The database directory contains HK/RR partner sequences used to train the Potts model. (C) The code directory contains the MATLAB code for calculating Eq 1. The user supplies sequence input in fasta format of the concatenated DHp/REC MSA for the HK/RR protein pair of interest. An example sequence (seq_test.txt) is provided. The code relies on several dependencies to be in the same directory (i.e., PottsModel.mat, Contacts.txt). (ZIP) [file pone.0201734.s007.zip › S1 File/code/SumPotts.m]

function SumPotts(SequenceInput,OutputFileName)
% This code calculates Equation 5 in the manuscript for MSA sequences,
% which are supplied by the user.
%
% This code automatically reads in the following files, which must be in
% the same directory:
%       (1) PottsModel.mat: contains the Potts model for the calculation
%       (2) Contacts.txt: HK/RR contacts mapped to the indexing of the MSA
% The user provides a sequence file in fasta format. An example sequence is
% provided in "seq_test.txt".


       	tic 

        %import Potts model
        if exist('PottsModel.mat', 'file') == 2
            load('PottsModel.mat');
        else
            error('"PottsModel.mat" missing from directory.');
        end
        
        %read in SequenceInput
        % N is the length of the MSA
        % M is the number of sequences in the MSA
        % q is 21 for the 20 amino acids and 1 gap
        % S contains the MSA         
        [N,M,S] = return_alignment(SequenceInput); 
        q=21; 
        
        %check that dimensions of MSA match Potts model
        if size(J,1)~=N 
            error('MSA has incorrect sequence length of %d. Needs to be %d',N,size(J,1))
        end
        
        Calculate(J,h,N,M,S,OutputFileName);

	toc


end

function Calculate(J,h,N,M,S,OutputFileName)
        fOut=fopen(OutputFileName,'w');

                
        %Contacts?
        if exist('Contacts.txt', 'file') == 2
            [Contacts] = importdata('Contacts.txt');
        else
            error('"Contacts.txt" is missing.');
        end
        
        %Sum Eq. 5 for each HKRR sequence provided in SequenceInput
        for i=1:M
            [H]=SumJhContact(J,h,N,S(i,:),Contacts);
            fprintf(fOut,'%.6f\n',H);
        end
        
        
        fclose(fOut);
end


%Sum couplings that are in contact and Full fields
function [Hnew]=SumJhContact(J,h,N,sequence,Contacts)
%Equation 5 in the manuscript.


    Hnew=0.0;
    
    %sum couplings
    for i=1:size(Contacts,1)
        Hnew = Hnew - J(Contacts(i,1),Contacts(i,2),sequence(1,Contacts(i,1)),sequence(1,Contacts(i,2))); 
    end
    
   
    

    %sum fields
    for i=1:N
        Hnew = Hnew - h(i,sequence(1,i));
    end

end


function [N,M,Z] = return_alignment(inputfile)
% reads alignment from inputfile, removes inserts and converts into numbers

    align_full = fastaread(inputfile);
    M = length(align_full);
    ind = align_full(1).Sequence ~= '.' & align_full(1).Sequence == upper( align_full(1).Sequence );
    N = sum(ind);
    Z = zeros(M,N);

    for i=1:M
        counter = 0;
        for j=1:length(ind)
            if( ind(j) )
                counter = counter + 1;
                Z(i,counter)=letter2number( align_full(i).Sequence(j) );
            end
        end
    end
end

function x=letter2number(a)
    switch(a)
        % for the 20 amino acids and MSA gap
        case '-'
             x=1;
        case 'A'    
            x=2;    
        case 'C'    
            x=3;
        case 'D'
            x=4;
        case 'E'  
            x=5;
        case 'F'
            x=6;
        case 'G'  
            x=7;
        case 'H'
            x=8;
        case 'I'  
            x=9;
        case 'K'
            x=10;
        case 'L'  
            x=11;
        case 'M'
            x=12;
        case 'N'  
            x=13;
        case 'P'
            x=14;
        case 'Q'
            x=15;
        case 'R'
            x=16;
        case 'S'  
            x=17;
        case 'T'
            x=18;
        case 'V'
            x=19;
        case 'W'
            x=20;
        case 'Y'
            x=21;
        otherwise
            x=1; %unrecognized letter is labeled a gap
    end
end
