# Supplementary material for: Designing bacterial signaling interactions with coevolutionary landscapes
Source: PLoS One. 2018 Aug 20;13(8):e0201734. doi: 10.1371/journal.pone.0201734 (PMC6101370; doi:10.1371/journal.pone.0201734)
Supplement: S1 File — (A) The hmm_profile directory contains the HMM profiles that are used to align Histidine Kinase DHp (PF00512) sequences and Response Regulator REC (PF00072) sequences to their respective MSAs. Note, our MSA of the HK proteins differs from the given PF00512 profile in that the first four residue sites of the MSA were removed. (B) The database directory contains HK/RR partner sequences used to train the Potts model. (C) The code directory contains the MATLAB code for calculating Eq 1. The user supplies sequence input in fasta format of the concatenated DHp/REC MSA for the HK/RR protein pair of interest. An example sequence (seq_test.txt) is provided. The code relies on several dependencies to be in the same directory (i.e., PottsModel.mat, Contacts.txt). (ZIP) [file pone.0201734.s007.zip › S1 File/database/HKRR_Sequence_Database.txt]

>S2ZQR5_9ACTN_S3A8Z4_9ACTN
LTSDVAHELRTPLMAILATVEAMQDL-PADQERLENVASEARRLSRLVDAMLHLSRLENGILVVEDEKVIRDAVSAYLERDNY-VVRGVGDGQSAVEEFEKHAFDLVILDLMLPKLSGERVCRAIRDVS-NVPIIMLTAKGEVEDRIIGLELGADDYLVKPFSPRELVARVR
>F0HSQ3_9ACTN_F0HSQ2_9ACTN
FISDFSHEFRTPINSLSGFAQLLMETDEERREYAGIIVEESKRLSGLSERILLLSKMEA-ILVAEDDASANKLISAVLRRDNH-EVLSAVDGQDALDVLDHEHVDLIVSDVMMPRVDGLELVRQLREAGWDTPILMLTARQDAETLHGGFIAGVDDYLTKPADMKELVLRV-
>R7ALS7_9ACTN_R6ZJC1_9ACTN
FVSDASHELKSPVAAIRVMLETMRDDAVDADTLANDLLSENERLGGIVSNLLLLARQDEGVLVVEDEENIVAYLKASLEDEGF-TVDIACDGNTGLEMALTEAYDVITLDIMLPGMNGYNVCGELRGAGITTPVLMLTAKDGEYDEADALDIGADDFLRKPFSLVVLVARL-
>R4YYP9_9ACTN_R4Z2G4_9ACTN
FVSDASHELRTPIAVIRHELEVGLRNPELLREIAGEVLDENLRMQHLVEDLLLLARRDG--LVVEDEKRLAVSLKRGLEADGF-AVDVALDGTDGKAMATENTYDAIVLDIMLPGINGFKLCGDLRDAGDWTPILMLTAKDGELDETEALDTGADDFLRKPFSHLVLVARI-
>J3J7U8_9ACTN_J2ZI77_9ACTN
FVADASHELRTPLASVQGYAQLARRDEASRTQALERISSEGARMASLVEEMLTLARLDG-VLVVDDEAMLADLLSQALRHEGW-ETATATDGLDALAKAASFHPDVVILDVQMPRMDGLETLERLRARDPELPVLFLTARDAVADRVQGLRAGADDYVTKPFDLDEVAARV-
>F0HMR2_9ACTN_F0HMR3_9ACTN
LNAAFAHDLRTPLTILKGKIELLDAPADRLTASVASLAAQVERLERYVAAMSGLQKLE---LVVDDEPEIVALLDEYFTGLGY-RVLTAEDGATALKRAEQS-PDLIVLDVGMPLMDGYAVCRRLREHL-TCPILFLTARVEDVDALEGFEAGADDYVLKPFSLAVLGARV-
>K0ZA12_9ACTN_K0YXE5_9ACTN
VNAAFAHDLRTPLTVLKGRAEMLSTDAEQLAEASSAMTRQTERLQRYVESMKDLVDM---VLIVDDERDIADMLKSYFEMSGY-LATVAFDGASALEKAKRS-PDVILLDVGLPDIDGFSICRMLRDVH-TCPIMFLTARVEDADAIDGFAAGADDYVTKPFSLEVLGARV-
>A0A023X7J8_9ACTN_A0A023X6W1_9ACTN
FAADASHEFRTPLTAISGHANMLDADPQAARKSVRTIKQEAQRLRSLAEALLALARGDEGILLVEDDPAITSFVEPELERRNL-SVRCAYDGREALAQVEGFRPELVVLDIMLPKLDGVGVLTGIRRSGNRVPVIMLTARDTTLDKVHSLDHGADDYLTKPFDIEELVAR--
>R6A1Z4_9ACTN_R5Z651_9ACTN
LTSDVAHELRTPLMAMLATVEAMQDY-PTDDEHLETVASETRRLARLVQQMLDLSRMEN-ILLVEDEKAIRDAVAAYLEREGY-WVVGVGDGQSAIEEFEKHQFDLVVLDLMLPKIPGERVCRTIRDTS-DVPIIMLTAKGEIEDRIIGLELGADDYLIKPFSPRELVARVR
>U2VC75_9ACTN_U2VKQ4_9ACTN
FTGNAAHELRTPLALMQAQIELFSETQPDTAKLLGLLQEQTERMSQMTRTLLEMSELH--ILVVEDERVLCDAIARSLRNLAY-SVDCSYDGSQALEMLAVESFDLVVLDLNLPHADGMTVLKALRKDDRETKVLILSARCEVADKVAGLDAGANDYLTKPFHLDELAARIR
>G1WL04_9ACTN_G1WL03_9ACTN
LASDVAHELRTPLMAMLATVEAMQDL-PTDDEHLETVASETRRLSRLVQQMLDLSRMEN-ILLVEDEKAIRDAVAAYLEREGY-WVVGVGDGQSAVEEFEKHQFDLIVLDLMLPKLSGERVCRAIRDTS-DVPIIMLTAKGEVEDRIIGLELGADDYLIKPFSPRELVARVR
>R4YZV6_9ACTN_R4Z0I6_9ACTN
FVADASHEMRSPLASSRAVLEVAALSANDLVAAINDSLIDHRRLEALVADLLLLARLDG-ILVVDDEPRLAAAVQRGLEAEGF-AVDVASTGDEGLSMATEVTYDVIVLDIMLPGISGYTVCGRLREAQVWTPIIMLTAKSGEWDEAEALDTGADDYLSKPFSFVVLVAHI-
>F0HK59_9ACTN_F0HK60_9ACTN
LTTDVAHELRTPLMAIQSTVEAMVDVFEADEERLETVNSEVQRLSRLVDAILKLSRLES-ILLVEDEKAIRDAVTAYLERENY-WVTAVGDGQEALEEFSKHHFDLVILDLMLPRVPGERVCRAIRDNS-DVPIIMLTAKGEVEDRIIGLELGADDYLVKPFSPRELVARA-
>U2V042_9ACTN_U2UZY1_9ACTN
LTSDVAHELRTPLMAMIATVEAMQDL-PTDSEHLETVDKEVRRLSRLVDAMLHLSRLENGILVVEDEKTIRDAVAAYLEREGY-IVRGVGDGQSAIEEFEKHTFDLIILDLMLPKLSGERVCRAVRETS-NVPIIMLTAKGEVEDRIIGLELGADDYLIKPFSPRELVARVR
>R4Z3H5_9ACTN_R4YZJ3_9ACTN
LVEDAGHELRTPLTSLRLNLEVLARPEAERAPLLADLDAEVTELSKLTNEIVELATD---VLVVEDDRAAREALDRALRLEGY-DVSTVADGRAALEAQTHRRADVVVLDLMLPHLDGVGVATALRQRGDATPILMLTARDGVGDRVRGLDAGADDYLPKPYALDELLARL-
>R6H8N4_9ACTN_R6HJ55_9ACTN
LVTDVAHELRTPLMAIQSTVEAMIDVFEPDAERLETLNSEVRRLSRLVDALLKLSRLES-ILLVEDEKAIRDAVAAYLERENY-WVTAVGDGQEALEEFSKHHFDLVVLDLMLPRVPGERVCRVIRDNS-DTPIIMLTAKGEVEDRIIGLELGADDYLIKPFSPRELVARVR
>A4E8A5_9ACTN_A4E8A4_9ACTN
FTGNAAHELRTPLALMQAQIELFSELQPETAELLGLLQEQTERMSRMTKVLLEMSELR--ILIVEDERALCATIARSLRNLAY-SVDCCHDGREALDLLGVEVFDLVVLDLNLPHVDGMTVLGELRKTDCETKVLILSARGEVSDKVAGLDAGANDYLTKPFHLDELAARIR
>Z4WSK1_9ACTN_Z4WU15_9ACTN
LTSDVAHELRTPLMAIMATVEAIQDL-PADEERLENIVSESRRLSRLVDAMLHLSRLENGILIVEDEKVIRDAVSAYLERENY-VVKGVGDGQSAVEEFEKHAFDLVILDLMLPKLSGERVCRAIRDTS-NVPIIMLTAKGEVEDRIIGLELGADDYLVKPFSPRELVARVR
>R7BME1_9ACTN_R7BMI5_9ACTN
LVTDVAHELRTPLMAIQSTVEAMIDVFKPDAERLETLNSEVRRLSRLVDALLKLSRLEN-ILLVEDEKAIRDAVAAYLERENY-WVTAVGDGQEALEEFSRHHFDLVVLDLMLPRVPGERVCRVIRDNS-DTPIIMLTAKGEVEDRIIGLELGADDYLIKPFSPRELVARVR
>R4Z0Y4_9ACTN_R4Z1P4_9ACTN
FVGDASHQLRSPLTALRLRLENLAAGESGQGAEVEAAIDETRRLSDLVSDLLKLARADQ--LVVEDDPAIGEPLRSGLEREGF-DVRLVTNGADALAA---PAADLVLLDLGLPDLDGREVCRRLRAES-AVPIIVVSARGEEIDRVLLLELGADDYVVKPFGFRELVARIR
>R5FZX9_9ACTN_R5FN08_9ACTN
LVTDVAHELRTPLMAIQSTVEAMIDVFEPDAERLETLNSEVQRLSRLVDALLKLSRLES-ILLVEDEKAIRDAVAAYLERENY-WVTAVGDGQEALEEFSKHHFDLVVLDLMLPRVPGERVCRVIRDNS-STPIIMLTAKGEVEDRIIGLELGADDYLIKPFSPRELVARVR
>F1T5T7_9ACTN_F1T5T6_9ACTN
LTSDVAHELRTPLMAMLATVEGMQDL-PADNEHYETVAQEVRRLSRLVDAMLRLSRIENGILLVEDEKTIRDAVAAYLEREGY-FVRSVGDGQSALEEFEKHSFDLIILDLMLPKLSGERVCRAVRETS-NVPIIMLTAKGEVEDRIIGLELGADDYLIKPFSPRELVARVR
>R4YXH4_9ACTN_R4YX39_9ACTN
FASDVSHELRSPLTTINASVDVLSRLPDRAKTALDLLESDLVRFTQLVEDLLEISRFDAGILTVEDDERIRTAVKLALEDEGW-EVVEAATGEAAIEAFRAGPTDVVLIDIMLPGVDGFEVCRAVRRQS-DVPIIMVTARADTHDVVAGLEAGADDYLTKPFVPKELSARIR
>F0HM72_9ACTN_F0HM71_9ACTN
QIAALAHDLKTPLTVVRGNVDLLLELSGEQRSCAADVAEGARQMGTYVSALIDAS-----ILAVDDDEAIRNLLGRVLGKDGH-DVRCAACAEEALA-LKLDRYDLVLLDVMMPGTDGFELCRAIRGSV-DAPIVFLTARSSEDDAVYGLGLGADDYLRKPFGAAELRAKV-
>R4Z2G0_9ACTN_R4Z4I3_9ACTN
FVADASHEMRSPLASSRAVLEVAALHPGSVDNLLAAIGDSLIRLETLVADLLTLARLDG-VLVVDDEPRLAAAVQRGLEAEGF-AVDIASTGDEGLWMATEVAYDVIVLDIMLPGMSGYAVCSHLREAGVWTPILMLTAKDGEWDEAEALDTGADGYLSKPFSFVVLVAHI-
>R4Z7K2_9ACTN_R4Z6U1_9ACTN
FVSDAGHELRSPVAAIRAQVETALADTADWSSVGVTVLAQGERLDRLVGDLFTLARLEEGVLVVDDEVELAAAVAHGLREEGF-DVDVTNDGKDGYERARSATYDAIVLDILLPGMNGFQVCRSLREAGVWTPILMLTAKEGEYDEAEALDTGADDFLRKPFSYVVLIARL-
>H0BNR9_9ACTO_H0BNS0_9ACTO
FVADASHQLRNPLAALLLRIELLLEL-PEDSEEIAAVRTEGKRLARVLDDLLDLALAEH--LLVEDDDHVAAALSAVLARHGF-QVVHARNGEEALRALEKEPFGVILLDLGLPDQDGYEVCGKIRKRT-ATPVIMVTARADVRSRIHGLNLGADDYVTKPYDTGELLARI-
>B5I7Y5_9ACTO_B5I7Y4_9ACTO
FAADVSHELRTPLAAMSAVTDVLDELDPDTATAVRLISEETVKLARLVDDLMEISRFDAGVLLIEDDPAVREGVALALRRQNH-DVDATATGEEGMDRLRAFRPDIVVLDLMLPGMTGLEVCRGIRAVDQTLPIIMATARGEEVDIVVGLEAGADDYVVKPVLARVLDARI-
>B5HLN8_9ACTO_B5HLN7_9ACTO
FAANASHELRTPLAVSKSLLDVARAPNRDTGVLINRLHAVNTRAIDLTEALLLVSRAE--VLIVEDELYMAEAIRDGLRLEAI-AADIAGDGDTALELLSINSYDIAVLDRDIPGPSGDEIAKRIIDSGNGMPILMLTAADRLDDKASGFELGADDYLTKPFELQELALRL-
>I0L0E2_9ACTO_I0L0E1_9ACTO
FVAHASHQLRNPLTALRLRVEELGPTDADGRSEHRLALEETDRLALVLDALLTLARAER-ILLVEDDRRVAAALSSALTRRGY-QVEHAATVAAALS---AAPCDLVLLDLTLPDGDGTDVCRELRRRSSQLGIIAVTARGEERDRVLGLRLGADDYVVKPFSMVELQARIE
>H1QMA3_9ACTO_H1QMA4_9ACTO
FAADVSHELRTPLAAMSAVTDVLDELDDDTATAVRLISTETTKLAALVDDLMEISRFDAGVLIIEDDRAVRDGVLLALRRQGH-EVAAAATGEDGLEQLRSFRPEAVVLDLMLPGMSGLEVCRRIRAHD-QVPIIMATARGDDTDIVVGLESGADDYVVKPVRARVLDARI-
>M9SLC8_9ACTO_D6B3J0_9ACTO
FVSDVSHELRTPLTTVRMAADVIHEFDPVTARSAELLADQLDRFESLLADLLEISRFDAGVLVVDDDTALAEMLGIVLRGEGF-EPSFVADGDKALAAFRETKPDLVLLDQMLPGRDGIEVCRLIRAES-GVPIVMLTAKSDTVDVVVGLESGADDYIVKPFKPKELVARIR
>H5UCD5_9ACTO_H5UCD4_9ACTO
LVADTAHALRNPLAAVRFRLDALGLLTGRSLTSHQKTLVEIDRLDRIVEDLLVLATAES-IAVVEDDDGVGDALVDALNEVGH-EPRRMRRGADLL--LGHREFDLALLDLGLPDEDGLTVLRRLRAVS-EMPVVVLTARQDERSVVRALRGGADDYVVKPARLGELMARL-
>R4LQF1_9ACTO_R4LYB4_9ACTO
FIADASHELRTPLTTIRGFAELYRQNPEDIARLVRRIEDEASRMGLLVQDLLLLARLDR--LVVEDDANILELLSASLRFAGF-DVSTATSGSAAVTAAKNAAPDLVVLDVMLPDLDGFEVIRLMREGGARTPVVFLTARDGTDDKIRGLTLGGDDYVTKPFSLEELTARIR
>D9V3I2_9ACTO_D9V3I1_9ACTO
FVADASHELRSPLSTISTALDVSNQHPETTDELVPVITRETARLRELVDDLLMLARTD---LIVEDELEFAETLRRGLVAEGF-TVNVAHTGRDGLWSAMEHDYDAVVLDIMLPELSGYEVLKRLRAAENWTPVLMLTAKDGEYDEADAFDLGADDYLSKPFSFVVLLARL-
>G2NPI8_9ACTO_G2NPI7_9ACTO
FVADASHELRSPIASLRTQLEVGAA--HPHLLDVEGAVADTVRLQALAADLLLLARLDAG-LIVEDEKRLAVSLAKGLTAEGF-AVDVVHDGLEGLHLAGQGGYDLVVLDIMLPGMNGYRVCAALRAAGHDVPILMLTAKDGEYDEAEGLDTGADDYLTKPFSYVVLVARI-
>D9XWR6_9ACTO_D9XWR5_9ACTO
LAADASHQLRTPLTALSMRLEEITDDPDTVKEEATIALAQVERLTDVVERLLTNSR----VLLAEDDASISEPLARALRREGY-EVEVREDGPAALEAGMRGGIDLVVLDLGLPGMDGLEVARRLRSEGHTVPLLILTARADEVDTVVGLDAGADDYVTKPFRLAELLARVR
>C4RM82_9ACTO_C4RM81_9ACTO
FVADASHELRTPLAAIRGYAEVARRVPPDVAHALRRVESESTRMTSLVDDLLLLARLDSG-LVVDDEPTLADLLSMALRYEGW-QVRTAGNGMAALSTARRFQPDAVVLDVMLPDFDGFQVLRRLREHTPTVPVLFLTARDAVEERIAGLTVGGDDYVTKPFSLEEVIARL-
>D9VPG0_9ACTO_D9VPF9_9ACTO
FAADVSHELRTPLAGMLAVTEVLDELDPDTAKALRLISAETGKLAVLVEDLMEISRFDA-VLLIEDDPSIREGVGLGLRRRGH-EVSAAATGEEGLALIGGFRPELVLLDLMLPGINGVQVCRRIRETS-QVPIIMLTARGDDFDIVVGLEAGADDYIVKPARTEIIEAR--
>B5HVA8_9ACTO_B5HVA7_9ACTO
FVADASHELRTPLSAIRGYLQLYDKDPDERKRAWTRVLAETDRMGRLVDELLTLARLDQ-VLVVEDEESIADVLAIALRYHRF-EVMVAGSVREALALTDRTRPDAALLDVMLPDGDGRALGRELRERRPDLALVFLTARDSPAEIVGALGFG-DDYITKPFNIDEVVARI-
>G2NR07_9ACTO_G2NR06_9ACTO
FVGNASHELRTPLAINRTLLEVLSDAPPELHQLGRTLLATNERSEQLVEGLLLLARSEN-VLVVEDEQLLADAVATGLRREAM-AVDVVYDGAAALERVGVNDYDVVVLDRDLPLVHGDDVCRRIVELGMPTRVLMLTASADVSDRVEGLELGADDYLPKPFAFSELTARVR
>B5I2H0_9ACTO_B5I2G9_9ACTO
FVGNASHELRTPLAINRTLLEVLSDAPVELQQLGKTLLATNERSEQLVEGLLLLARSDN-VLVVEDEQLLADAVATGLRREAM-AVDVVYDGAAALERIGVNDYDVVVLDRDLPLVHGDDVCRKIVELGMPTRVLMLTASGDVSDRVEGLEIGADDYLPKPFAFSELTARVR
>S3X8H9_9ACTO_S3WX73_9ACTO
MLTDLGHELRTPLSVTRVTLESLQDVAVYGLEVLEVLQRQNERITALAADISEVSRAEEGVLVVDDEPVLAGTVKNYLERAGM-AADTCADGNEAVSRIREEQPDVVILDLGLPGLDGVEVCRKVRTFS-DCYVLMLTARADEVDMLIGLSVGADDYLTKPFSPRELVARVQ
>I0LB99_9ACTO_I0LBA0_9ACTO
FVADASHELRTPLTTIRGFAELYRQAPEQTAGLLRRIEDEAARMGLLVEDLLLLARLDQ--LVVEDDPNILELLSASLRFAGF-DVATATSGSAALNAAKDHRPDLVVLDVMLPDLDGFEVIRMLREGGTRTPVVFLTARDATDDKIRGLTLGGDDYVTKPFSLEELTARIR
>S2XVY4_9ACTO_S2YXC5_9ACTO
VTADIAHELRTPVTGLLTAAELLP-----PGRPTELVLDRAKAMRTLVEDVLEVARLDG-VLFVEDDDVIREATQLALERDGF-AVTAMPDGLSGLESFRANRPDIALLDVMVPGLDGVSLCRRIRDES-TVPVIMLSARADSIDVVLGLEAGADDYVTKPFDGAVLVARIR
>J2ZAX1_9ACTO_J3J4Y6_9ACTO
FVSDASHELRTPLAAISGYCELYAMPTERIEEVMGRIASESSRMATLVEDLLTLARLDEG-LVVDDEPNIRDLLASSLRFAGF-DVVTAEDGSGAFHEAQTSRPDLIVLDVMLPDMDGFTVTRRLRDAGITTPVLFLTARDDMRDKIQGLTVGGDDYVTKPFGLEEVVARIR
>E5XVC0_9ACTO_E5XVC1_9ACTO
FVADASHELRTPLTAIRGFAELHRKVGVSTAVAMSRIESEAIRMGKLVEDLLALARTDE-ILIVDDEPNIAYLLRECLLAQGF-NVKEAHNPTDALAVVTKEPPDAMILDVMLPGMDGYTLLRRVREMGTECPVLFLTARDSLEDKLTGLTIGGDDYVTKPFSLEEVVARL-
>R4LI84_9ACTO_R4LFM5_9ACTO
LAEDAAHELKTPLTSLRLNVELLIRPAESRTRLLHDVGAQVAELSTLAAELTDLARGD--IMIADDEAAIRDSLERVLQVEGY-ETSTVANGLAVLDGIAGAGLDLLILDVMMPRLGGLETCLRLRAAGRDLPVLMLTARDQVSDRVAGLDAGADDYLPKPFATEELLARVR
>I0L690_9ACTO_I0L689_9ACTO
MVNDVAHELRTPLSNIRTWLEAAQDLAPTDAQLLALLHEEALLLQHIIDDLGDLAAADAGVLVADDDLRHAEGIRRYLVADGH-ETIVVHDGRAALDAARRDRPDLLILDVMMPGLNGLQVCRTLRQES-DVLVLMLTARRTESDLLLGLELGADDYLTKPFSPRELVARIR
>L7F4A8_9ACTO_L7F376_9ACTO
FVADASHQLRNPLSALLLRIELLLEL-PEGNEEIASVQTEGKRLAEVLDDLLDLALAEH--LLVEDDNHVAAALSAVLARHGF-AVTHARSGEEALQALEGNGFGVVLLDLGLPDQDGYEVCGKIRKRT-NTPVIMVTARSDIRSRIHGLNLGADDYVVKPYDTGELLARI-
>E9V302_9ACTO_E9V301_9ACTO
FVEDVSHELRNPVSLIHTNVEAVLATTAERHEASVVVLQATRRMRRLLEDLLAIARSRS-VLIVEDQAGLVSALKVALQREGY-AVDGAGSVADALDKLGLNAYDLVVLDVNLPDGSGFEVASALRTGGEVPRILMLTARNRLDDRVRGLDVGADDYLTKPFELAELTARL-
>D9VQ67_9ACTO_D9VQ66_9ACTO
LIADAGHELRTPLTSLRTNIELLARPPEDRRELLASVKAQMTELAALIGDLQELSRPDA-ILVVDDEPAVREALRRSLAFEGY-EVRTAVDGLDALDQAAAYAPDLIVLDIQMPRMDGLTAARRLRASGSVTPVLMLTARDTVGDRVTGLDAGADDYLVKPFELDELFARV-
>D9UXC5_9ACTO_D9UXC6_9ACTO
FTSDVSHELRTPLTTVRMAADVLHAFPPGLARSTELLVDELDRFEALLGDLLEISRLDAGVLVVDDDPALAEMLTIVLRGEGF-DTAVVADGSRALPALRELKPDLVLLDLMLPGMNGIDVCKAIRAES-GVPIVMLTAKSDTVDIVLGLESGADDYVVKPFKPKELVARVR
>B5HTC6_9ACTO_B5HTC5_9ACTO
FLADASHELRTPLASIAGYAELMNRSRVEPVLAWRRVSAESARMTGLVEDLLLLARLDEGVLIVDDEPALGEVPSVAVTEAAR-RPYPALDGRSGLRTARGCAPHAVVPDGMPPALDGLQVPRRLRFDNPKPPVRTLTAPDAPAHRLDAPETGADAS---------------
>D0WPL5_9ACTO_D0WPL6_9ACTO
FAADASHQLRTPLTALSMRLEEIEYEQEEVRQEAASCLEQVERLTGVVTDLLRSSRA----LLVEDDTAISGPLLRALGREGY-DVHLAETGRGAIEAMSGG-VDVAILDLGLPDMDGLDVARHARSQGWIFPILILTARSEEVDMVVGLDAGADDYVTKPFRLAELLARVR
>I8QWG8_9ACTO_I9KJX6_9ACTO
FAADASHELRTPLTSIRGYADLLRAPADETDRALRRIQQEAARMGSLVDDLLYLAHLDE-VLVVDDEPNIVDLLRMALRFHGF-DVLTAATGRAALELAVQARPDLMILDVMLPDVDGFEVCRTLRAGGQSVPVVYLTARDAHRDKIVGLTYGGDDYVTKPFAVDELIARA-
>E9V3F6_9ACTO_E9V3F5_9ACTO
FSSDVSHELRTPLTTVRMASDVLHEFDAPTARAAELLQTELDRFETLLGDLLEISRFDAGVLVVDDDASLSEMLAIVLRQEGF-DSQLVARGDLALPAFHSYKPDVVLLDLMLPGMDGIEVCKQIRKES-GVPIVMLTAKGDTVDVVVGLESGADDYVVKPFKPKELIARIR
>I0L3A9_9ACTO_I0L3A8_9ACTO
FVADASHELRTPLAAIRGYAEVARRVPADVAHALRRVESESTRMTSLVDDLLLLARLDAGVLVVDDEATLTDLLAMALRYEGW-QVRSAGNGMAALSTARQFQPDAVVLDVMLPDLDGFQVLRRLREHAPTVPVLFLTARDAVEERIAGLTVGGDDYVTKPFSLEEVIARL-
>L1KZW8_9ACTO_L1L0X9_9ACTO
FVADASHELRSPIASLRTQLEVAAAH-PEL-LDLEGAVEDTVRLQTLAADLLLLARLDAG-LIVEDEKRLAVSLAKGLTAEGY-AVDVVHDGTEGLHRASEGSYDLVILDIMLPGMNGYRVCAALRAAGHDVPILMLTAKDGEYDEAEGLDTGADDYLTKPFSYVVLVARV-
>D6A8I0_9ACTO_D6A8I1_9ACTO
FVADVSHELRTPLAAMSAVTDVLLEGEGETGEALRLISEGTNRLSGLVNDLMEISRFDAGVLIVEDDLDVRRAVQLGLRHQGH-EVFAVETGEEGLEQLLPFRPDVVVLDLMLPGMSGLDVCRRIRDRD-QVPIIMVTARGDDVDVVVGLETGADDYVVKPVQARVLDARI-
>L7FII8_9ACTO_L7FIS1_9ACTO
FVADASHELRTPLMSVRGYADLFQYEPGERDRHLARLRAEAARMGVLLDDLLLLARLDA--LVVDDDPPIADLVATVARYEGW-EAVAAYSGEEGLTRAAEFRPDIVVLDLMLPGLDGFAVLDRLRLSGTMVPVVFLTARDGVADRVAGLTRGGDDYLVKPFAVEELMARL-
>H1QU30_9ACTO_H1QU29_9ACTO
FAANASHELRTPLAVSKALLDVARTPDQDTGEIIDRLHTVNTRAIDLTEALLLLSRAGQ-VLIVEDEPYLAEAIRDGLRLEAI-AADIAGDGDTALRLLDANAYDIAVLDRDIPGPSGDEVAAHIVASGSGMPILMLTAADRLDDKASGFGLGADDYLTKPFDLRELALRL-
>K9EFZ2_9ACTO_K9EZX7_9ACTO
FVSAVSHELRTPVTTIRMAGQLIRRLPGTLQRTAELQHDQLINLDTMLSDLLEISRYDAGILVVDDDPGISEMVAILLESEGY-QVTVCATGTNALPIFRTEHPDLVLLDVMLPGMSGVDVARQLREES-DVPIIMMSALTDSVDVVAGLEAGADDYVTKPFENAVLLARIK
>C0W441_9ACTO_C0W440_9ACTO
FVSDASHELRTPLAAIRGYGELYRMPPERQNEVMGRIETEASRMGRLVDDLLQLARMDEG-LVVDDEPNIRDLLASSLRFAGF-EVVTAADGNGALRAVDQEEPDLVVLDVMLPDMDGFTVARRLRERDVTTPILFLTARDDMSDKVQGLTVGGDDYVTKPFGLEEVVARIR
>M3DEG6_9ACTO_M3EFM4_9ACTO
FVANASHELRTPLTTMRASLDVALAVPGTMATLAARMRAELDQVDLLLESLLVLARAQHG---VEDARPLAEVIAEGLRDQGM-AVDVAYDGLDAAAKLDTNAYDVVVLDRDLPGIHGDTLCQMIIERESRVMVLMLTAADSPGDRVSGLALGADDYLAKPFHFPELVLRI-
>E2SEE4_9ACTO_E2SEE3_9ACTO
LLDDAGHELRTPLTILRGHLEVLDADPGDVDATRTLLLDEIDRMSRLVEDLMMLAKS---ILIVEDEERIASFVAKGLRAHGF-TPTVVADGITGIDYAVSGEFDLVVLDIGLPGADGFEVLERLRRERPGLPVIVLTARDSVTDTVAALEGGAADYMSKPFRFDELLARVR
>W7VNB2_9ACTO_W7W352_9ACTO
FIADASHELRTPLTTIRGFAELYRQAPEQTADLLRRIEDEAARMGLLVEDLLLLARMDR--LVVEDDPNILELLSASLRFAGF-DVATATSGSAALNAAKDHRPDLVVLDVMLPDLDGFEVIRMLREGGTRTPVVFLTARDATDDKIRGLTLGGDDYVTKPFSLEELTARIR
>S3ZWC4_9ACTO_S3ZJ25_9ACTO
FVADASHELRSPIASLRTQLEVGAAH-PEL-LDVPGAVQDTVRLQELAADLLLLARLDAG-LIVEDEKRLALSLAKGLMAEGY-AVDVVHDGVDGLHRATEGTYDLVILDIMLPGMNGYRVCSTLRAAGHDVPILMLTAKDGEYDEAEGLDTGADDYLTKPFSYVVLVARV-
>H0BKH1_9ACTO_H0BKH0_9ACTO
LIADAGHELRTPLTSLRTNVELLARPPEDRRALMASVKAQMTELAALIGDLQELARPDA-ILIVDDEPAVREALQRSLAFEGY-GTQVAVDGYDALAMAEAYAPDLIVLDIQMPRMDGLTAARRIRATGSTTPILMLTARDTVGDRVTGLDAGADDYLVKPFELDELFARIR
>H1QUC2_9ACTO_H1QUC3_9ACTO
VTADIAHELRTPVTGLLTAAELLP-----PGRPTELVLDRAKAMRTLVEDVLEVARLDG-VLFVEDDDVIREATQLALERDGF-AVTAMPDGLSGLESFRADRPDIALLDVMLPGLDGVSLCRRIRDES-TVPVIMLSARADSIDVVLGLEAGADDYVTKPFDGAVLVARIR
>D9UXX0_9ACTO_D9UXW9_9ACTO
FVANASHELRTPLSVIRTELDVLSDDEAEFRRMAGVVLDATNRAGQLVNSLLLLARTDG-VLVVEDEEPLADAIARGLRREGM-AVDIALTGDDGHEKSSVTRYDVVLLDRDLPGMSGDDLCREIVTSGELTRVLMLTASSSVSDRVDGLSLGADDYLAKPFAFPELVARVR
>W1TKH7_9ACTO_W1TKX2_9ACTO
LLNDVGHELRTPITVVRGHLELLNPDPQDTARTRELALEELSRMHRLTEDLITVAKSD--ILVVEDEPGISSFVAKGLTSAGY-NVTVVDKGADAISGALGGDYSLIVLDIGLPDMDGFEVLEQIRGQGATLPIIVLTARSSVEDTVSGLEQGADDYMSKPFRFEELLARIR
>I0LDD0_9ACTO_I0LDC9_9ACTO
LIANVSHELRTPITALQGVLENMVDVAEPEPAALRAALSQTERLGHLVADLLDLSRLDAGVLVVEDERTIAESVAARLRAEGF-AVEIAADGPSAVERFRTGQPDLVVLDVMLPGFDGLEVCRRIQAVR-PVPVLMLTARDDETDLLVGLAVGADDYLTKPFSMRELAARV-
>I0LDA1_9ACTO_I0LDA2_9ACTO
FLLSVSHELRTPLTAIRGYAEALADDTDGTADAGRTMLAEAQHLDRLIGDLLALARLEA-VLVVEDEPAIADLVRLYLSRDGF-GVHLERDGEAGLSAARRLRPVACVLDIALPRLPGTEICRRLREAGDWTPVIFLTARDDEVDRIVGLELGADDYVTKPFSPRELVARVR
>I0LE02_9ACTO_I0LE01_9ACTO
FVANASHELRTPLALNRALVELATRASVETRRLGESLLAVNERHERLIDGLLTLADSEN--LVVEDETMLADAIAEWLRRESF-AVDVAYDGDAALERLGVNEYAVVVLDRDLPVVHGDDVCRAIVDAGGETRVLMLTAAAAVRERVAGLALGADDYLTKPFALVELSARV-
>S3ZLJ7_9ACTO_S4A138_9ACTO
FAANASHELRTPLAISKTLIDVARAPHHDTGELIDRLHTVNTRAIDLTEALLLLSRADQ-VLIVEDEPYMAEAIRDGLRLEAI-AADIAGDGGTALELLSVNTYDIAVLDRDIPGPSGDEIAERIVASNSGMPILMLTAADRLDDKASGFELGADDYLTKPFELQELALRL-
>M9TVA9_9ACTO_M9TVP7_9ACTO
LIADAGHELRTPLTSLRTNIELLARPPEDRKALMSSVKAQMTELAALIGDLQELSRPDA-VLIVDDEPAVREALQRSLAFEGY-GTEVAVDGYDALAKAESYAPDLIVLDIQMPRMDGLTAARRIRSTGSTTPILMLTARDTVGDRVTGLDAGADDYLVKPFELDELFARIR
>D9V6P2_9ACTO_D9V6P3_9ACTO
FVADASHELRTPLAAIRGYAELTRRVPPDIAFAMSRVESESARMTTLVEDLLLLARLDSGVLVVDDESTLAELVSMALRMEGW-EVRSAGTGAEAVRIGRDFRPDAVVLDVMLPDFDGLEVLRRMRAETPYLPVLFLTAKDAVEDRIAGLTAGGDDYVTKPFSLEEVALR--
>L1L286_9ACTO_L1L1P2_9ACTO
LVQDAGHELRTPLTSLRTNISLLRRPAGVREELVDDLAQEARELTDLVNELVDLA-----VLLAEDDRAIRHALERALTLEGY-EVTAVADGVEALAQAHRRQPDVLVLDVMMPGIDGLQVCRVLRAEGDRTPILMLTALVETADRIAGLDAGADDYVVKPFDVEEVFARL-
>I0KX71_9ACTO_I0KX70_9ACTO
FTSDVSHELRTPLTTVRMAADLIERFDPAVARSAELLQAELDRFEELLTDLLEISRFDAGVLVVDDDPALAEMLGIVLRSEGF-LPSFVADGERALAAFRDSRPDIVLLDLMLPGMSGIDVARSIRAES-GVPIVMLTAKSDTVDVVLGLESGADDYVVKPFKPKELVARM-
>D9VG74_9ACTO_D9VG75_9ACTO
MVSDVAHELRTPLSTIRGWLEAAQDISQLDDDLVASLLEEAVHLQHIVDDLQDLALADAGIVLAEDDPKQAELVRRYLEHEQH-TVTVAPTGEAALAEIRAAEPDLLILDVMLPGMNGLTVCRTIRASS-DLPILMLTARSTEDDLLQGLDLGADDYVTKPYSPRELMARVR
>N0D6J0_9ACTO_N0D5J1_9ACTO
MVSDVAHELRTPLSNIRGWLEAAQDLADPDPAFVDSLLEEAVQLQHIIDDLQDLAAADAGVIVAEDDEKQAELVRRYLEREGH-AVRIVGDGLAALDAVRHKEPDLLVLDVMMPRADGLDVVRVLRAEARELPVLMLTARTTEDDLLLGLDLGADDYMTKPYSPRELMARVR
>R4LLT5_9ACTO_R4LKH8_9ACTO
FLSDASHELRTPMAGLQASAELLLRHREQRERLAVAMIRETRRAARLVDDLLTMARLGQGVLVVEDEDAIRDPLAAALRAAGH-EVRACADGTGFEDVVDSFRPDLALLDVHLPGRDGFELARALGGRS-DCAVLLVTARDSVADRLTGFGAGADDYVVKPFVTVEVLARV-
>E2SFC7_9ACTO_E2SFC8_9ACTO
LVADAGHELRTPLTSLRTNIELLRQSDDQRDEIMADVGAQVEELTTLIGDLVELARDE--ILVVDDDRAVRDSLRRSLEFNGY-TVELASDGAEALARTPQVQPDAIVMDVMMPRLGGLDATRALRSAGNDVPILVLTARDAVTDRVDGLDAGADDYLTKPFALEELLARL-
>N0CYA5_9ACTO_N0CP72_9ACTO
VTADIAHELRTPVTGLLTAAELLPP-----GRPTELVRDRAQAMRTLVEDVLEVARLDS-VLFVEDDDVIREATQLALERVGF-TVTAMPDGLSGLEAFRADRPDIALLDVMVPGLDGVSLCRRIRDES-TVPVIMLSARADSIDVVLGLEAGADDYVTKPFDGAVLVARIR
>N0CVR7_9ACTO_N0CWZ7_9ACTO
FVDDAGHELRTPITIVRGHLELMGDDPADREETVRLVTDELDRMSRIVEDLLLLA-----ILIAEDEERIASFVQKGLRANGF-TTVVADDGDMALGHALTGAFDLMLLDIGLPGRDGFTVLRELREARVTLPVIVLTARDSVRDTVAGLEGGADDWMTKPFRFEELLARVR
>E0QTW0_9ACTO_E0QTW1_9ACTO
FVSDVSHELRTPLTTMRIADDVIFDLDPAALRSAELLHDQIERFDAMLADLLEISRIDSGILVVDDDTALSEMIGIILESSGY-TPSFCADGAKALGEFNRINPDLVLLDLMLPGMDGIEICRRIRQTS-VVPIIMLTAKTDTTDVVAGLEAGADDYVPKPFKPKELLARV-
>I9A9A9_9ACTO_I9KP47_9ACTO
FVSDASHELRTPLAAMRAELEISLAGDAEWRPAATRLLDDHRRLDRLTGDLLLLARVDD-VLVVEDDARLAEVLHAGLTAEGF-DVDVARDGEDGLWQAREGAHDAVVLDILLPRLSGYRVVAALRAAEIWTPVLMLTAKDGEFDEVDGLDAGADDYLRKPFSFAVLVARL-
>B5HLW8_9ACTO_B5HLW7_9ACTO
LIADAGHELRTPLTSLRTNIELLTRPEADRKALLASVKAQMTELAALIGDLQELSRSEG-ILIVDDEPAVREALQRSLAFEGY-DTEVAVDGADALDKATAYRPDLVVLDIQMPRMDGLTAARRIRGAGDTTPILMLTARDTVGDRVTGLDAGADDYLVKPFELDELFARV-
>D5ZZ59_9ACTO_D5ZZ58_9ACTO
FVSDVSHELRTPLTTVRMAADVIHEFDPVTARSAELLADQLDRFESLLADLLEISRFDAGVLVVDDDSALAEMLGIVLRGEGF-EPSFVADGDKALAAFRETKPDLVLLDLMLPGRDGIEVCRLIRAES-GVPIVMLTAKSDTVDVVVGLESGADDYIVKPFKPKELVARIR
>F3NDW3_9ACTO_F3NDW4_9ACTO
LVQDAGHELRTPLTSLRTNISLLRRPPPAREELVADLAQESRELTDLVNELVDLAA----VLLAEDDRAIRHALERALTLEGY-EVTAVADGVEALAHAHRTPPDVLLLDVMMPGIDGLQVCRVLRAEGDRTPILMLTALVETADRIAGLDAGADDYVVKPFDVEEVFARL-
>R4LWW3_9ACTO_R4LY55_9ACTO
FVANASHELRTPLAVMRTEIDVLSDDVAEYRRMAKVVRNASERANGLVDALLVLARSEA-VLVVEDERNMCDAIARGLRRKGM-AVDVAYDGLTGHEMAYVTRYDVVVLDRDLPGMHGDEICAALVASGALTRVLMLTASGTVADRVEGLQLGADDYLPKPFAFDELVARVQ
>B4UYN9_9ACTO_B4UYP0_9ACTO
FVAQASHQLRNPLTALRLRVENLEDNDPQGLHELHSAVEEADRFGQMLDGLLRMARAEA-ILVVEDDNRVAEALAGALRRNGY-DVQRAASAAQALA---APPVDLVLLDLGLPDRDGIEVCRELRARG-GVPVIAVTARGSEPDRVRGLRSGADDYVVKPFGTAELLARIE
>K1URZ8_9ACTO_K1UXU1_9ACTO
FVDDAGHELRTPITIVRGHLELMGDDPAEREETVRLVTDELDRMSRIVEDLLLLAKSE--ILIVEDEERIASFIEKGLRANGF-TTTVAADGESAHDYALTGGFDLVLLDIGLPGRDGFTVLRDLREARVTAPVIVLTARDSVRDTVAGLEGGADDWMTKPFRFEELLARVR
>S4NF55_9ACTO_S4MC27_9ACTO
LIADAGHELRTPLTSLRTNIELLTRPEADRKALLASVKAQMTELAALIGDLQELSRPDTGILIVDDEPAVREALQRSLAFEGY-GTEVAVDGADALEKTAAYRPDLVVLDIQMPRMDGLTAARRIRGTGDTTPILMLTARDTVGDRVTGLDAGADDYLVKPFELDELFARIR
>B5I7J8_9ACTO_B5I7J7_9ACTO
FAYVASHDLQEPLRKVASFCQLLEKLDDRGRQYVDFAVDGARRMQVLINDLLTFSRV---VLLVEDDPGDELMTREAFEDNKINTLHVVRDGEEALDFLH--TPDLILLDLNLPKYDGRQVLEKIKSDPAHIPVVVLTTSAAEEDILRSYKLHANAYVTKPVDLDQFIAAV-
>B5HV20_9ACTO_B5HV19_9ACTO
FVADMSHELRTPLTAITAVTEILEEMDPMIEPAVRLVVSETRRLNSLVENLMEVTRFDAG-LLIEDDDAIRTALELSLTRQGH-RVSTAATGEDGLKLLREQRPDLIVLDVMLPGIDGFEVCRRIRRTD-QLPIILLTARNDDIDVVVGLESGADDYVVKPIQGRVLDARI-
>I0KZD2_9ACTO_I0KZD1_9ACTO
FVSDAAHELRSPLTNIRTELEVAQRDRTDWTAVTVNLLADTERLSRLVDDLLLLARLDE--LVVEDEARLAAALQRGLQAEGF-AVDVAATGPAGLDAARHGEYDAMILDVMLPGLSGYELVRRLRAEQHWLPVLMLSAKDGEYDQADGLDCGADDYLTKPFSYVVLLARL-
>S2YXN2_9ACTO_S2Y2U2_9ACTO
FVADASHELRTPLASIRGYAELTRRVGPDTRHALGRIESEAGRMTLLVEDLLLLARLDAGVLVVDDEMSITELLSMALRYEGW-QIRSAGDGTGAIQAAREFRPDAVVLDMMLPDMDGLTVLGRLRRELPDIPVLFLTAKDAVEDRIAGLTAGGDDYVTKPFSLEEVVARL-
>N0CX95_9ACTO_N0CTG8_9ACTO
FASDVSHELRTPLAGMLAVTEVLDELDSDTARAVRLVSAETGKLAVLVEDLMEISRFDA-VLLIEDDPAVREGVELGLRRRGH-DVRAAGTGEAGLAALAEFRPDLLLLDLMLPGMNGVQVCRQVREHS-QLPIIMLTARGDDFDVVIGLEAGADDYIVKPARPEVIEARI-
>I0KYZ5_9ACTO_I0KYZ4_9ACTO
FVANASHELRTPLAVMRTEIDVLSDDAAEYRRMATVVRDASERANSLVDALLVLARSEA-VLVVEDERNLADAIARGLRKRGM-AVDVAYDGDAGHEAAFVTRYDVVVLDRDLPGVHGDQICADLAASGALTRVLMLTASGTVADRVEGLQLGADDYLPKPFAFDELVARVQ
>D6XAZ0_9ACTO_D6XAZ1_9ACTO
FVADASHELRTPLMSVRGYADLFQYAPEERDKHLARLRAEAARMGFLLDDLLLLARLDA--LVVDDDPPIADLVATVARYEGW-EAVTANSGEEALSRAAEFRPDIVVLDLMLPDLDGFGVLDRLRRSGTMVPVVFLTARDAVADRVAGLTRGGDDYLVKPFAVEELMARL-
>D9V7T0_9ACTO_D9V7T1_9ACTO
LIANVSHELRTPITALNAVLENLVDVASPDPATLRTALHQTERLGRLVTELLDLSQIDAGVLVVEDDLTIAASIDARLSAEGF-SVTVAHDGPAAVEAEAATSPDLVVLDVMLPGFDGLEVCRRIQARR-PVPVLMLTARADETDLLVGLGVGADDYLTKPFSMRVLSARI-
>S2YBU8_9ACTO_S2XRD4_9ACTO
FVSDVSHELRTPLTTVRMAADVIHEFDPVTARSAELLADQLDRFESLLADLLEISRFDAGVLVVDDDTALAEMLGIVLRGEGF-EPSFVADGDKALAAFRESKPDLVLLDLMLPGRDGIEVCRLIRAES-GVPIVMLTAKSDTVDVVVGLESGADDYIVKPFKPKELVARIR
>R4LFR2_9ACTO_R4LMD2_9ACTO
FVADASHELRTPVTSISGYLQLVRTL-RQRPDVLGRLENEAARMGTLVSSLLYLARLDAGILVVDDQPNIVDLLATVLRFHGF-TVDTAGTAAQAVSKVAEQRPDLVLLDVMLPDGDGVEVCRRLRAGGSPAGVVFLTARGAREDLVTGLAHGGDDWITKPFDVAVLLARV-
>L1L2Q5_9ACTO_L1L3H8_9ACTO
FVADASHQLRNPLAALLLRIDLLLEL-PEGNEEIASVRTEGKRLAQVLDDLLDLALAEH--LLVEDDNHVAAALSAVLARHGF-DVTHARSGEEALQALEGNGFGVVLLDLGLPDQDGYEVCGKIRKRT-STPVIMVTARSDVRSRIHGLNLGADDYVVKPYDTGELLARI-
>K0YUW9_9ACTO_K0YTW8_9ACTO
FAADASHQLRTPLTALSMRIEEIELDDEEVRKEAGACLEQVERLTQVVTDLLSSRR----VLLVEDDPAISEPLARALGREGY-TVSAHGTGKGALADLAGT--DLVVLDLGLPDIDGLDVARQIRAGGSSVPIMILTARTDEVDMVVGLDAGSDDYVTKPFRLAELLARVR
>L1KHZ3_9ACTO_L1KHR6_9ACTO
FLADASHELRTPLASIAGYAELMDRARIEPQLAWRRVSAQSARMTGLVEDLLLLARLDEGVLTVDDEHELTELLSWAVTEAGW-QPFTAEDGRSALTLARGCAPHAVVLDGMLPDLDGVHVLRRLRYENANLPVLMLTARDTLEHRLDGLSAGADDYVTKPFSLEEVMLRL-
>L7ET74_9ACTO_L7ET59_9ACTO
FVADMSHELRTPLTAITAVTEILEEIDPMIEPAVKLVVSETRRLNSLVENLMEVTRFDAG-LLIEDDDAIRTALELSLTRQGH-RVATAATGEDGLKLLREQRPDLIVLDVMLPGIDGFEVCRRIRRTD-QLPIILLTARSDDIDVVVGLESGADDYVVKPVQGRVLDARI-
>H1QPX8_9ACTO_H1QPX9_9ACTO
FVDDAGHELRTPITIVRGHLELMGDDPAEREETVRLVTDELDRMSRIVEDLLLLAKAE--ILIVEDEDRIASFVEKGLRANGF-TTTAVADGDAAYEYALTGRFDLVVLDIGLPGRDGFTVLRELRESRVTTPVIVLTARDSVRDTVAGLEGGADDWMTKPFRFEELLARVR
>B5HVQ0_9ACTO_B5HVP9_9ACTO
FVADASHQLRTPLTALRLSLDNIADDDEFVREDVEQATAEVVRMSRLVNGLLVLARAEA-VLLVEDDEPVAQSLRRGLIRYGF-EVEWVSTGAAALG--HEGPYDVVLLDLGLPDTDGLDVCRALRERG-DVPIIVISARSDETDRVVGLELGADDYVTKPFGVREVIARIR
>W1V4H7_9ACTO_W1V5E7_9ACTO
FAANASHELRTPLATIQTLVDVLSDTADDFRDVLGKIRQVNSANAETLDALLDLSD----VLVVEDEVFLADAVARGLRHESM-AVDVVYDGEDALDRISMTDYDVVVLDRDLPGVHGDDVCKELTLTCPGTRVLMLTAARTLDDKVSGLEMGADDYLVKPFEFPELVARIR
>S4NKC7_9ACTO_S4MH25_9ACTO
FVADASHQLRTPLTALRLSLDNIADDDEFVREDVEQATAEVVRMNRLVNGLLVLARAEA-----EDDEPVAESLRRGLKRYGF-EVEWVTTGRAALDHT--GPYDVVLLDLGLPDTDGLDVCKTLRARG-DVPIIVISARSDETDRVVGLEIGADDYVSKPFGVREVIARIR
>G9PJD7_9ACTO_G9PJD6_9ACTO
FAANASHELRTPLATTQTMIDVLSDSAEDLRTVLTRVLETNRANRETIDALLDLADAQSGVLVVEDEEYLAEAIATGLRREAM-AVDVVGDGASALEHVTTNDYDILVLDRDLPVIHGDEVCRRVVSEHPGIRVLMLTASRALEARVGGFELGADDYLTKPFEFPELVARL-
>F3NT75_9ACTO_F3NT74_9ACTO
FVADASHELRSPLTTLLASLEVALAERTDWPATATTAARQTRRLQELAEDLLLLARLDT-----------AHTLRTGLTAEGY-SVDLAHDGRQGLWMARTGEYALVVLDLMLPGLNGYKVCAQLRREGNATPILVLTAKDGEWDQAEALDTGADDYLAKPFSYLVLVARL-
>K4R9A5_9ACTO_K4RAB1_9ACTO
FVSDVSHELRTPLTTVRMAADVIHEFDPVTARSAELLADQLDRFESLLADLLEISRFDAGVLVVDDDTALAEMLGIVLRGEGF-EPSFVADGDKALAAFRETKPDLVLLDLMLPGRDGIEVCRLIRAES-GVPIVMLTAKSDTVDVVVGLESGADDYIVKPFKPKELVARIR
>L1L5G4_9ACTO_L1L5U7_9ACTO
FVADASHELRTPLMSVRGYADLFQYSPEERDKHLARLRAEAARMGVLLDDLLMLARLDA--LVVDDDPPIADLVATVARYEGW-DAVTAYSGEEALRQAADFHPDIVVLDLMLPGLDGFGVLDRLRQSGTMVPVVFLTARDGVADRVAGLTRGGDDYLVKPFAVEELMARL-
>L7FKI4_9ACTO_L7FJD6_9ACTO
LTGDIAHELRTPLANLRGYLEALRDV-EPTPELLDSLHREALLQQRIVDDLQDLALAEAGILVAEDDEMQSRLIRIYLEREGN-AVQVVGDGRAALDRARSTSPDLIVLDVMLPLVDGLDVCRILRTES-DVPILLLTARTTEEDMLLGLDLGADDYLTKPYSPRELTARVR
>M9TXA1_9ACTO_M9TUH7_9ACTO
FVADMSHELRTPLTAITAVAEVLEDLDPMIAPAVHLVVSETRRLNDLVENLMEVTRFDAG-LLIEDDDAIRTALELSLSRQGH-RVATAATGEDGLELLREQRPDLVVLDVMLPGIDGFEVCRRIRRTD-QLPIILLTARSDDIDVVVGLESGADDYVVKPVQGRVLDARI-
>D9V098_9ACTO_D9V099_9ACTO
LVADAGHELRTPLTSMRTNLELLLSPDEDRADIEADIRGQLDELTQLIGDLVELARQDE-ILVVDDDRAVRESLRRSLEFNGY-TVELASDGAQALETILANRPDAMVLDVMMPRLDGLEVARRLRSTGDDLPILVLTARDTVSDRVSGLDAGADDYLPKPFALEELLARL-
>D9V098_9ACTO_D9V088_9ACTO
LVADAGHELRTPLTSMRTNLELLLSPDEDRADIEADIRGQLDELTQLIGDLVELARQDE-VLVVDDDETVRDVVRRYLETAGF-TVDLAGDGTAALAQFAERVPDLVVLDVMMPGLNGLEVCRRLRQTS-QVPIVMLTALGEEENRIAGLQLGADDYVTKPFSPKELTLRV-
>M3D3J3_9ACTO_M3ENW3_9ACTO
FVSDVSHELRTPLTTVRMAADVIHDFDPITARSAELLADQLDRFESLLADLLEISRFDAGVLVVDDDTALAEMLGIVLRGEGF-EPSFVADGDKALAAFREAKPDLVLLDLMLPGRDGIEVCRLIRAES-GVPIVMLTAKSDTVDVVVGLESGADDYIVKPFKPKELVARIR
>K4R8R1_9ACTO_K4RG71_9ACTO
MVSDIAHELRSPLTNIRGWLEVTRDV-EPDPALLSSLHEEALVLQRVIDDLQDLADADAGVLVAEDDEMQAELIRRSLLAEGH-SATVVHDGPAALDAVRRLRPDLVVLDLMLPVIDGFGVCRVLRRDD-DIPVLMLTARSAEDDVLLGLELGADDYMTKPYSPRELMARIR
>E2SDU8_9ACTO_E2SDU7_9ACTO
FVSDVSHELRTPLTTVQMAGEVLFEFDPGTARAAELLMGELDRFETLLSDLLDLSRFDAG-LVVDDDASLAEMLSIVLEAEGL-TAAVCRSGDKVMTAFESFRPDLVLLDLMLPGMDGMSVCRQIRATS-SVPIIMLTAKSDTPDVVAGLDAGADDYLTKPFKNVELVARIK
>K4RAL8_9ACTO_K4R1Q9_9ACTO
FAGEASHQLKTPLAALRLRLENLEPC-GPGRGSLAAAVTETDRLARMVEGLLAMARLEE-VLLIEDDETIAEPLAEGLGHFGL-TVDHVATGTEGLR---GPYGDVVLLDLGLPDMDGVDVCRGIRQVS-DVPIVILSARGEEADRVLGLELGADDYLAKPFSVRELVARVR
>D6K6Q5_9ACTO_D6K6Q6_9ACTO
FVADASHELRTPLASIRGYAELTRRVGPDTRHALGRIESEAGRMTLLVEDLLLLARLDAGVLVVDDELSITELLSMALRYEGW-QIRSAGDGQGAVQTAREFRPDAVVLDMMLPDMDGLTVLGRLRRELPDVPVLFLTAKDAVEDRIAGLTAGGDDYVTKPFSLEEVVARL-
>D9VB10_9ACTO_D9VB09_9ACTO
FSAEASHQLRTPLAGLRLQLESALEPGRDPYAAIRAGITAADRLERTVEDLLALSRE---VLVVEDDAAIGSVLDSALRGHGH-TVQWCRDGRSALR---ETAADLVLLDLGLPDVDGVEVCRRLRSALPGAVLVILTARADEMDVVVGLEAGADDYLTKPIRLAELLARVR
>M9TY29_9ACTO_M9TWX4_9ACTO
LAADASHQLRTPLTALSMRIEEITDDPDTVKEEANIALTQVERLTDVVQRLLTNAR----VLLAEDDASISEPLARALRREGY-EVEVREDGPTALDAGLQGGVDLVVLDLGLPGMDGLEVARRLRADGHAVPILVLTARADEVDTVVGLDAGADDYVTKPFRLAELLARVR
>L1KI34_9ACTO_L1KJA0_9ACTO
FVGNASHELRTPLAINRTLLEVLSDAPAELQQLGKTLLATNERSEQLVEGLLLLARSDN-VLVVEDEQLLADAVATGLRREAM-AVDVVYDGAAALERIGVNDYDVVVLDRDLPLVHGDDVCRKLVELGLPTRVLMLTASGDVSDRVEGLEIGADDYLPKPFAFSELIARVR
>H1QT66_9ACTO_H1QT67_9ACTO
FVADASHELRTPLASIRGYAELTRRVGPDTRHALGRIESEAGRMTLLVEDLLLLARLDAGVLVVDDEQSITELLSMALRYEGW-QIRSAGDGLGAVRTARDFRPDAVVLDMMLPDMDGLSVLGRLRRDLPDVPVLFLTAKDAVEDRIAGLTAGGDDYVTKPFSLEEVVARL-
>I0L6D1_9ACTO_I0L6D2_9ACTO
FVADVSHELRTPLAAMTAVTDVLDELPGDAGQAARLVSQETQNLTQLVNDLIEVSRFDSGVLLIEDHQTVRDGLQLALTRQGH-TVVAVATGEQGLERLRTAASDVVVLDLMLPGMDGFEVCRRIRQQG-DLPIIMLTARNDDMDVVAGLEAGADDYVVKPVQARVLEARI-
>A0A010QZL2_9ALTE_A0A010QI38_9ALTE
MTAGISHDLRTPLTRIRLASEML---PEDQDWIKDGIVNDIEDMNAIIDQFIDYARYDT-ILVVDDDMRLRSLLERYLLEQGY-QVRSAANAEQMDRLLERENFHLMVLDLMLPGEDGLSICRRLRQQENDMPIIMLTAKGDEVDRIIGLEMGADDYLPKPFNPRELLARA-
>K7AHG6_9ALTE_K6Z4N4_9ALTE
LTAGISHDLRTPLTRIRLASEML---PESQDWVKEGIVHDIEDMNEIIDQFIDYVRQDQ-ILVVDDDMRLRSLLERYLVEQGF-QVRAAANSEQMDRLLERENFHLMVLDLMLPGEDGLSICRRLRQKENGIPIIMLTAKGDEVDRIIGLEMGADDYLPKPFNPRELLARIK
>K6YD01_9ALTE_K6XWN9_9ALTE
LVADISHELRSPLARLQLAIGIAQSLPEAIEKQLLRIEKEAHEIDGMIGQVLKLSRLEA--LIIDDDIELCNLLVEYLAPQGY-DIDLANDGETGLQKAGQKHYDLILLDVMLPEIDGFEVLKRLRTSH-LTPVLMLTAKGDDFDKIFGLELGADDYLPKPFNHRELSARIK
>K6Y933_9ALTE_K6X7Y0_9ALTE
LTAGISHDLRTPLTRIRLATEML---PEAQDWLKEGIVNDIEDMNEIIDQFINYVRQDQ-ILVVDDDMRLRSLLERYLVEQGY-QVRAAANAEQMDRMLERENFHLMVLDLMLPGEDGLSICRRLRQKENEIPIVMLTAKGDEVDRIIGLEMGADDYLPKPFNPRELLARVK
>K6YZB7_9ALTE_K6XN67_9ALTE
LLADISHELRSPLTRLQLSIGILQQETDMSANALERIEKEARQIEDMIAQVLLLSRLDN--LLIDDDLELTELLKEYLSPQGY-ELDVAHDGEAGLSLASNKHYDLILLDVMLPKLDGFEVLKKLRTSH-LTPVLMLTAKGDDYDKIFGLEMGADDYLAKPFNHRELSARIK
>K6Y082_9ALTE_K6ZSF9_9ALTE
LLADLSHELRTPLTRIDMAVDFVEQ-NINPKQALERLRYEAATMRNLVEDTLTLAWLNN-ILIIEDDTTLSSQVARLLEEKGF-SIQQCLDGQKGLLCALQESFDLILLDVLLPSLNGFSVLNQIRRVK-QTPIMMITACGAEQERIEGYRKGADDYLPKPFNFTEMMLRI-
>K7AJD1_9ALTE_K6ZH59_9ALTE
LTAGISHDLRTPLTRIRLATEML---PEAQDWLKEGIVNDIEDMNDIIDQFINYVRQDQ-ILVVDDDMRLRSLLERYLVEQGY-QVRAAANAEQMDRMLERENFHLMVLDLMLPGEDGLSICRRLRQKENEIPIVMLTAKGDEVDRIIGLEMGADDYLPKPFNPRELLARIK
>M1FAL6_9ALTE_M1FD24_9ALTE
MIHAVSHELRTPVARIRFGVQMLADKSQRSEEQLQGIDDDIQELDDLIDEILTYARLEQ-ILIVEDDERLASLTRDYLQNNGL-TVSIESHGGAAVERILNEQPDLVVLDLMLPGEDGLSICRRVRPRY-SGPILMLTARTDDMDQILGLEMGADDYIGKPAQPRVLLARIR
>A0A010PCY1_9ALTE_A0A010R046_9ALTE
LLADLSHELRTPLARIDMAIDFVEQ-DINRKKALSRLRYEAKTMRELVEDTLTFAWLNT-ILIIEDDATLSEQISHLLQSRGF-DTRYESDGNAGLQAALEENFDLVLLDIRLPSLNGLSLLNQLRQVK-QTLVMMITASGAEQERIEGYRKGADDYLPKPFNFTEMMLRI-
>K6X8E4_9ALTE_K6XPJ2_9ALTE
LLADLSHDLRTPLASLQGYIETLEDSAKDRKHFVDVSLKNAKNLKHLIDQIFELAYLEGGILIVEDDLDIANLMRVNLLELGV-EIDHQTDGQLALTQALENDYSVILLDVMLPNMNGLDICRQIRDKRPMQIIIMLTSKNSETDRVLGLELGADDYMTKPFSVRELQARVR
>M1FCV2_9ALTE_M1F867_9ALTE
FVKLASHELRTPLAVMSGALNVLEQLSAADQKTLARVRRAMQTMRDDTDVLLELARSEA--LIIEDQVDLAENLFEFLGENRY-NLDFASDGLTALHLLATQSYDVIVLDLMLPGVNGYDICWRIRQDLCQTPVILMTALSAMADKEKGFDCGADDYLVKPFELRELQLRI-
>K6ZSX5_9ALTE_K6Y0Q6_9ALTE
WFADISHELRTPLTILLGELDALEAIRPFGPKQIESLQQEALLLHRLVDDLYQLSLSD--ILIVEDEPKIAQILVDFLTIEGF-ATQVIHSGDEAEDAIRTKTPDCVILDLMLPGKDGLSICKDVRKFS-QVPIIMLTARVDEIDRLMGLGFGADDYVCKPFSPREVVARIQ
>M1FBM9_9ALTE_M1FG47_9ALTE
FSAGVAHEIRNPLATIKTTIQALSRSDPKRQKLMESVDHEIDRVNDVVQLLLDYARPR--ILIIDDEKNLVDSLIFSLEEEGM-TVFAAYTGKDGLALIETETPDIVLLDLKLPDQSGFDILDIINTMPAPPTTIMISAHGDTRAAVEAVKKGAQDYITKPFDLDELIL---
>K7ATT9_9ALTE_K6Z0T0_9ALTE
LLADISHELRSPLTRLQLSIGILQQMSANMLAALERIEKESQQIENMIAQVLLLSSLDN-ILLIDDDVELTELLKEYLIPQGY-ELDVALNGEAGLSLASNKHYDLILLDVMLPKLDGFEVLKKLRTSH-LTPVLMLTAKGDDYDKIFGLEMGADDYLAKPFNHRELSARIK
>K7AA84_9ALTE_K6Z803_9ALTE
FSADIAHELRTPLTNIITQTQVLSKSNDEYRDLLFSNLEEQERLNKMISDMLLLAKSQNG-LIVEDEVKTGDYLKQGLTESGF-MVALARNGLDGHHQAMTESFDVIILDVMLPDVSGLRIVQSMREANNHTPVLFLSARDSVDDRVKGLELGADDYLTKPFAFSEVLARV-
>H5TAT3_9ALTE_H5TAT4_9ALTE
MTAGISHDLRTPLTRIRLASEML---PDEQAWVKDGIEHDIEDLNAIINQFIDYAKQDQ-ILVVDDDMRLRSLLERYLSEQGY-QVRGAANGEQMDRLLARENFHLMVLDLMLPNEDGLSICRRLRQQKNPIPIIMLTAKGDEVDRIIGLEMGADDYLPKPFNPRELLARA-
>K6YYR9_9ALTE_K6XXJ2_9ALTE
LTAGISHDLRTPLTRIRLASEML---PEDQSWIKDGIVHDIEDMNDIIDQFIDYVRQDT-VLVVDDDMRLRSLLERYLVEQGY-QVRTAANSEQMDRLLERENFHLMVLDLMLPGEDGLSICRRLRQKENEIPIIMLTAKGDEVDRIIGLEMGADDYLPKPFNPRELLARA-
>K6YNC3_9ALTE_K6WWL0_9ALTE
LLLSVSHELRSPMARMKVLLALLNK-----DQTVSKLNREINKMDAIVEQLLESERLR--ILIIDDDEELTESLAAFFNNHQC-ELVVANDPLLAMALIEKEAPLLLLLDVMMPKIDGFTLCEQIRKKY-TLPIIMLTARGKLEDKVHGFEIGVDDYLPKPFEPLELLARVQ
>K6YLS9_9ALTE_K6Y567_9ALTE
MASRLSHELRTPVAIVNSSLDILEEQNPEKKQYVDRAKQGITRLSKILSNMSEATRLEQ-IALVEDDQALRENYIAALSKQGY-EVQPYANRSSAEQAFSERLPDLAIIDIGLEDDGGFAVCQQLRSLSKTLPIIFFTARDNDYDTICGLRMGADDYLTKDISLPHLLARI-
>K6XGZ1_9ALTE_K6XY40_9ALTE
LLADISHELRSPLTRMQLAIGIAQQDTKSNEQALARIEKEAHQMESMVAQVLMLSRLDN--LLIDDDQALTELLQEYLTAQGY-TVQVASDGEAGLLAAKSGQFDLIILDVMLPKVDGFEVLKRLRSTH-VTPVLMLTAKGDDFDRILGLELGADDYLAKPFNHRELSARV-
>K6XYW9_9ALTE_K6YFA6_9ALTE
FSADIAHELRTPITNLTTQTQVILNP-RSTDEYIEILYSNLERMTKMVSDMLLLAQTEHGILVVEDEVKTGDYIKQGLIESGF-VVELVRTGLDGHHKAMTGEYELLILDVMLPDINGWKILSSLREANNHTPVLFLTARDHVNDRVKGLELGADDYLVKPFAFAELLARVR
>K6YD47_9ALTE_K6XWT5_9ALTE
LFADISHELRTPLTVLTGEIDLLKAVRPFDMKNLASLQQETERLNHLVEDLYQLSLSD--VLIVEDEPKIAQILVEFLHLEQF-DTHVLADGKHVIEYVKNHSPDFIILDVMLPFKDGYTLCKEIRQFS-TLPILMLTARVDEIDKLMGLGLGADDYVCKPFSAREVVARV-
>K6XPD7_9ALTE_K6X885_9ALTE
WFADISHELRTPLTILIGELDALEAIRPFGPKQVESLKHEALLLHRLVDDLYQLSLSD--VLVVEDEPKIAQILVDFLSLEGF-LTHVVHDGDEAEAAIKQVNPDCVILDLMLPGKDGLSICKDVRKFS-HVPIIMLTARVDEIDRLMGLGFGADDYVCKPFSPREVVARVQ
>K6X0P8_9ALTE_K6YC69_9ALTE
FTRDVSHELRTPLAVIKNAVEVAQLASKAENQPLQRIYQAAEQMEKTVQTLLVLAREE--VLLVEDEANIAKNIAEYMEHKGH-IFDFATRGDQGLDLALECFYDLVILDLNLPVMDGLKVCRALREKARHIPILMLTARDSIDDKVSGFQVGADDYLTKPFSLQELE----
>K6YWR0_9ALTE_K6YF56_9ALTE
FASNAAHELRTPLSVLKINLHNLRKTSDSYVQRIDKLHEDTDRMIHAINQILLLSRT---ILLVEDDRSLSDALSQSLRSEGY-AVNGAGTAAQALSALATGEFTLMILDLGLPDMDGLEVLRQAHRNKHSLPTLILTARDSMTDKITGLDSGADDYLAKPFDMQELLARL-
>K6YW90_9ALTE_K6Z0B1_9ALTE
LLADISHELRSPLTRMQLAIGIAQQNPKSNEQALARIEKEAHQMEHMVAQVLMLSRLDN--LLIDDDQALTELLQEYLSAQGY-TIHVASDGEAGLLAAKSGQYDLIILDVMLPKVDGFEVLKRLRSTH-VTPVLMLTAKGDDFDRILGLELGADDYLAKPFNHRELSARV-
>K6YRA5_9ALTE_K6XQ81_9ALTE
LLADLSHELRTPLTRIDMAIDFVEQ-KLSPEQALERLRYEAATMRSLVEDTLTLAWLNT-ILIIEDDITLSDQIARLLQEKGF-NTEQLFDGQKGLVRALQKSFDLILLDLLLPSQNGFSILNQLRKVK-QTPVMMITASGAEQERIEGYRKGADDYLPKPFNFTEMMLRV-
>K7AUN7_9ALTE_K6Z1J0_9ALTE
MASRLSHELRTPVAIVNSSLDILEEQNPEKRQYVDRAKQGITRLSKILSNMSEATRLEQ-IALVEDDQALRENYIAALSKQGY-EVQPYPNRSSAEQAFSERLPDLAIIDIGLEDDGGFAVCQQLRSLSKTLPIIFFTARDNDYDTICGLRMGADDYLTKDISLPHLLARI-
>K6ZMJ3_9ALTE_K6ZRR6_9ALTE
WFADISHELRTPLTILIGELDALEAIRPFGAEQVASLKHEAMLLHRLVDDLYQLSMSD--ILIVEDEPKIAQILVDFLTLEGY-STRVVHQGDEAEAVIKSDQPNCVILDLMLPGKDGLTICKDVRKFS-QVPIIMLTARVDEIDRLMGLGFGADDYVCKPFSPREVVARVQ
>F3KI78_9ARCH_F3KI77_9ARCH
----LAHDIRNPLSVIQNGFEIIKLSDPSLNSNFESIRRSIARITHQIDDVLNF------ILVVDDDPDAVNIFSEYLEIKGISTVERCTDAKKAMDAFKKIRPEAVFLDIMMPDFDGFYLLEEIRKIDPKTKVIMVTADMSAATKKKLQEVKPTDVIYKPYDIKEIMRC--
>V6AUA5_9ARCH_V6AV17_9ARCH
LAASMAHDMKNPLGTIRSGIDIIKRGKADLDAVMQRIDRAISRMSHQVEDVLNYVR----IMVVDDDLDLLENTAFMIRGMGH-DVFTAKDGDEAVAKYKDIKPNLTFMDIRMPKMDGYDAFFKIKQHDPNAKVILITAYNQEKKHLKAKSMALIDTINKPYSFETLEQLI-
>S2EP70_9ARCH_S2EVF4_9ARCH
----LAHDIRNPLSVIQNGFEIIKLSDPSLNSNFESISRSVARITHQIDDVLNF------ILVVDDDPDAVNIFSEYLEIKGISTVEGCTDAKKAIDVFKKIRPEAVFLDIMMPDFDGFYLLDEIRKIDPKTKVIMVTADMSAATKKKLQKVNPTDVIYKPYDIKQIMSC--
>S2EUX3_9ARCH_S2E5T9_9ARCH
LATRLAHDIRNPLSVIQNGFEIIRISGSNLDSNFDSIRRSILRITHQIDDVLNF------ILVVDDDPDAVNIFSEYLEIKGITTVERCTDSKKAMEIFKKIRPETVFLDIMMPEMDGFHLLEEIRKIEPKTKIIMVTADMSAVTKKKLQEVKPTDVIYKPYDIKQIMR---
>F9CU58_9ARCH_F9CU59_9ARCH
LSASMAHDLKNPLATIKTSATIIQKTDPEIEKAMQRMDRAIFRMSHQIDDVLNFVRI---VLIVDDDVDLLENTVFLIKSAGY-DVVMAQNGVEAVQKYKETNPNLVLMDVRMPIMDGYDAFFKINQYDSNAKVILITAYAHEKKHTKAKNLNLIDTISKPYTIEQLEDII-
>U6R7I0_9BACE_U6RA88_9BACE
FISNASHELNNPLTAIQGECEILKESATEYIDSLQRISTESKRITQLIKHLLFLSHQD--ILLVEDEINIASFIERGLREFGH-TVTVAHDGTSGWELLQNEAFDLLILDIIMPGTNGLDLCRQYRQREYQTPVVMLTALGTTEDIVKGLDAGADDYLVKPFSFQELEARIK
>I9PS22_9BACE_I9PS32_9BACE
FVSSASHELNNPLTAIQGECEILKESPQEYIKALNRISDESKRISLLIKSLLFLSHQDE--LIVDDNEDFVSFMRYTLS-LYF-RIESAGNGKIAWQMIPELMPDIIVCDVMMPEMDGNELCRWVKADKSNIPFVLLTAKQSVENKVEGLTIGADDYVTKPFNMEVLILR--
>I9PS22_9BACE_I8V1P0_9BACE
FVSSASHELNNPLTAIQGECEILKESPQEYIKALNRISDESKRISLLIKSLLFLSHQDE-ILLVEDEVNIASFIERGLQEFGH-TVSVAYNGADGWQLAQDEPFDLLVLDIIMPKMNGLDLCRQYRQLYYDSPVIMLTALGTTDDIVKGLYAGADDYLVKPFSFQELEARI-
>C3R2G0_9BACE_C3R2F9_9BACE
FVSHASHELNNPITAIQGECEILKESTGEYIESLQRISSESKRLSSLIRHLLFLSRQEE-ILLVEDEINIASFIERGLKEFGH-SVTVCHDGDTGWKILQDEPFDLLILDIIMPKINGLELCRLYRQMFYQIPVIMLTALGTTEDIVKGLDAGADDYLVKPFSFQELEARIK
>R4G769_9BACI_R4G1T0_9BACI
FLASISHELRTPLTYVKGYADIARREEEERAKYLSIIYEEAEHMQKLVKDLFELAKMDQ-ILLVDDEKRMLDLLELYLAPKGY-RCVKCESGVAAIRYLENNKADLVLLDVMMPEMDGWETCKQIREFS-NVPIIMVTARGETTDVVQGLKIGADDYITKPFDESELLARIE
>G9QCI6_9BACI_G9QCI5_9BACI
FLDRITHELKTPLTAIIGYVDLIPKSKEDVQESLRYVAVESERLLSLVEELLKSSKY---ILVVDDESSIRNLIRMQLEMEGY-EVLAAADGREALERWNEG-PDVLILDVMLPDTDGYELLRLFRERDRDIPVLMLTAKSQMNDKLLGLQLGADDYVTKPFNYAELILRV-
>W4PZ83_9BACI_W4PYT7_9BACI
FLTNVSHDLRTPLTYMKAYAAILMELEKEAQEHATVIYQEAKRMERLVNDIFQLVKLDEG-LVVDDEVQMQRLISICLSEQNY-HIDHASSGEEALRFLSEKHYDLMLLDVMMPAMSGYTVLEKIEQQYSSLPVILLTALGETEHIVKGLDLGADDYVTKPFEPSELRARVQ
>W7YZF2_9BACI_W7ZR55_9BACI
FLATIAHELRTPLSYIVGYIEGIEEK---PEQGMTIIEKEARRMNRLVNDLLDLAQLEG-VLVVDDEPELLKLVVTYLKNHSY-LAITAGTGEEALQVIQEREVDLVILDIMMEGMDGFAVCETIRRNY-ALPVIMLTARSHEEDKIRALKLGADDYIVKPFSPKELM----
>U6A1F6_9BACI_U6A0T8_9BACI
LITNISHDLRTPMASMQMMIEALQDDPEIKKQYLATVLKEIERLNGLINDLFDLSKLE--ILIVEDEENIREVCKRYLEREEY-EVYTAVNGKEGWDLFLTHQPDLIILDLMMPKKDGWELCEEIRQQS-NVPIIMLTAKGEERDRILGLTMGADDYLTKPFSPRELVLRV-
>W7ZUJ1_9BACI_W7ZAQ1_9BACI
LINNISHDLKTPITSIKGHIQGIIDDQNKLDKYIQIIHTKASEMDQLIDELLLFSKLD--ILIVEDEKTISELQKDYLEINGF-EAEIKHNGHEGLERALTSDFDLIVLDVMLPGLDGFAVCKKIREVK-EVPILMVTARVEEIDLIRGLGLGADDYIFKPFNPNQLVARVK
>W9ANV1_9BACI_W9AN32_9BACI
FLASVSHELRTPLTYIKGYADIISRNEENRREYIGIIREETEQLNSLIKNLFELAKIDK-VLLVDDEKRMLDLLDLYLQPYNY-ECIKALGADEALIFLEEELFDIVLLDIMMPKMDGWDLCKKIRQIS-DVPIIMVTAREQKEDIVRGLKLGADDYITKPFNEDELLARM-
>U5ZTZ8_9BACI_U5ZW28_9BACI
FLASVAHELLTPLTYMKGYAKVAKRTKEEREEYLQIIEDETDSVTDLVQDLFMLVQLEQ-ILLVDDEERMLRLLDLFLSPRGY-FCMKAKSGLEALELIQQKKFDIILLDVMMPNMDGWDTCYQIRQIS-NVPIIMLTARNQNYDMVKGLTMGADDYITKPFDEHVLVARIE
>A0A024Q6I4_9BACI_A0A024Q772_9BACI
LLAGVTHELKTPVTSINGLLQAVNDTGYEAKEFLAISLKETEKMRTMVEDLLAFNS----ILIIEDEFSISQVLRAYLQKAGF-GVDQVFNGEEAMEAFYSTNPDLVLLDVMLPGKDGWDLLKEIRNMD-TCAVIMLTALGDINYRLDGLNEGADDYIAKPFNAEEVVARV-
>W7YM12_9BACI_W7Z539_9BACI
FVANVSHEIQSPLTTIQGMTTALADLSIKQKAYLEQINLESKRLSSLSRQLLMLASLEN-ILVVDDDASIRDVIKRQLELNDY-HVVEAKHGEEALDLLAENEIDLAVVDLMMPFLDGYELCKEIRTDF-DIPILSYQLKISCWIKKKRFIVGTDDYLTKPFEPKELIFRI-
>G9Q5M9_9BACI_G9Q5M8_9BACI
FIASISHEIRTPLTGIKGWSETLKTTEEEIKQGMGIISGETDRLIHLVEELLDFSRLQS-ILVLEDELTIRSFIVLNLKRAGF-YVIEATTGEEALQILSEQTVDIALLDVMLPGIDGLEVCKAIRKENKKMGIIMLTARVQDEDKVQGLGIGADDYIAKPFSPVVLTARIQ
>U5ZX39_9BACI_U5ZY09_9BACI
FIASISHEIRTPLTGIKGWSETLKTTEEEIKQGMGIISGETDRLIHLVEELLDFSRLQS-ILVLEDEMPIRSFIVLNLKRAGF-YVLEASTGEEALQILCDHTVDVALLDVMLPGIDGFQVCKTIREENKKMGIIMLTARVQDGDVVQGLGIGADDYITKPFSPVELTARIQ
>E5WRP2_9BACI_E5WRP1_9BACI
FLASISHELRTPLTYIKGYADIVKRSIEDRDKYLNIIHEEANRLSDLIKDLFDLAKMDK-----------LDLLALYLTPIGY-NCVKKSSAIEAIRFIESQPADLILLDVMMPEMDGWKACKELKKVR-DIPIIMLTARSEKPDIVKGLKLGADDYILKPFDEEELVARIE
>W7ZT94_9BACI_W7ZBK5_9BACI
FVSNVSHEVQSPLTSISGYAVALKQAQDDRNRYLDIIIAEAERMSKMSDSLLKLSVLES-ILVADDDANIRELVCLFLRNDGY-TTVEAADGKAALTIYASTNVDLVVLDIMMPVMDGWALCKELRRANPELPLLMLTARGETWEKVKGFELGTDDYLTKPFDPLELMARVR
>R4G682_9BACI_R4FZW4_9BACI
FLASISHELRTPLTYVKGYADIARRAEEERAKYLSIIYEEAEHMQKLVKDLFELAKMDQ----MDDEKRMLDLLELYLIPNGY-RCVKCESGVAAIRYLENNKADLVLLDVMMPEMDGWETCKQIREFS-NVPIIMVTARDATTDVVQGLKIGADDYITKPFDESELLARIE
>I0F0C5_9BACI_I0F0C4_9BACI
FIADVSHELKTPLTTINGLVEGLNSPEDKKDKCFSLISEETKRMLRLVKENLDYEKIRS-ILMIEDNVSVCTMTEMFFFKEGF-EAEFVHDGLEGYQRFTEENWDLIILDIMLPSMDGVTICRKIRETS-TVPIIMLTAKDTESDQVIGFEMGADDYVTKPFSPLTLVARIK
>E5WAY1_9BACI_E5WAY2_9BACI
FITDVSHELKTPLTTISGLVEGMNSPEDQQDKCMKLITEETKRLIRLVNENLDYEKIRS-ILMIEDNLSVCTMTEMFFAKEGF-ETEFVHDGLEGYNRFKSGDWDLLIIDIMLPSMDGVTICKKVREES-TVPIIMLTAKDTESDQVLGFELGADDYVTKPFSPLALVARIK
>W7Z081_9BACI_W7YW49_9BACI
FVSSIVHDLRTPLFGLKGYLEGLTSNNEKRERYLNKALKQALRMDDLVSSLTNYN-----VLLVDDQADILELMSDYLEAVQY-TVHIASDAEGALRTLDKEEIDIILLDVMMPGDNGFTLCKKIRKSS-MIPILFLTARESDNDRIRGLTIGGDDYISKSSSPAEVVARVN
>E5WPF7_9BACI_E5WPF6_9BACI
LIASISHDLKTPLTSIKGYIRGISDTPEKMDRYIRTIEKTSDEMESLISELLLYSKLD--ILIIEDELNIAELERDYLELNHY-EADIAATGQEGLERLKQSSYRLVLLDLMLPDMDGYEICRQIREIS-EIPIIMVTAKNEEIDMIRGLGRGADDYIAKPFNPNQLIARVK
>M5RCF4_9BACI_M5R0D5_9BACI
LLQNISHDLKTPVMVIRGYTQSIKDPKGDLEQTVEVIEGEAEKLEKKIKDLLYLTKLD--IYLVEDEQNLNELLTKYLESENW-NVSSFLTGEAAREAMNK-PPHLWILDIMLPDTDGYTLIKEIKAASPDVPVIFISARDADIDRVLGLELGSSDYIAKPFLPRELIIRV-
>E5WN16_9BACI_E5WN17_9BACI
FLSSISHELRTPLTYIKGYADIVQKSPEERNQYLSIILEETNRLSDMVKNLFDLAKIDK-----------LDLISLYLTPLGY-NCIKLASGSDALLYLETHSADLVLLDVMMPEMDGWKVCEEIKKYW-DIPIIMLTAKSEKPDIVKGLNIGADDYILKPFDEEELSARIE
>W7ZV10_9BACI_W7ZHE4_9BACI
FVSNVSHEVQSPLTSISGYAAALKQEADKRNRYLEVIIAEAGRMSKMSDSLLKLSLLES-ILVADDDENIRELVCLFLRNDGY-TIAEAADGKEALDVYASTDVDLVVLDIMMPVMDGWTLCKELRRANPKLPLLMLTARGETWEKVKGFELGTDDYLTKPFDPLELMARVQ
>G9QE09_9BACI_G9QE08_9BACI
LITNISHDLRTPMASMQMMIEALQDDPEMKKQYLATVLKEIKRLNGLINDLFDLSKLE--ILIVEDEENIREVCKRYLEREEY-EVYTAVNGKEGWDLFLTHQPDLIILDLMMPKKDGWELCEEIRQQS-NVPIIMLTAKGEERERILGLTMGADDYLTKPFSPRELVLRV-
>K9AHW2_9BACI_K9A1M9_9BACI
FISNVSHEIQSPLTSINGFAKALKNLPEEKRQYLAIIELESNRLSKISDNLLKLTSLES--LVVDDDAHIRELVKVFLQNEGL-EVIEAIDGVDALSKLDTEKIDMVVMDIMMPNMDGWALCEEIRSFNTDLPILMLTAKGETSQKIKGFHLGTDDYLVKPFEPAELIVRV-
>X0RNV4_9BACI_X0SLM4_9BACI
FLANVSHELRTPLSYMKGYIEALQEL-FEKEKGLEIIEKESKRLERIVHDLLDLAQLEG-ILLIDDEEALQNLVATYLFKEGY-HVMTALKGETGIELYKKNQISLILLDLMLEDLDGFTICQQIRSFS-SVPIIMLTARANEEDRVKGLKLGADDYVVKPFSPRELMARIE
>E5WKM7_9BACI_E5WKM8_9BACI
FINNVSHDFQSPLMNIQGYAELLQTSAEEHFEYVQIIDQESKRLSNLTKQLLLLTSLDQ-ILVVDDDVNIQKLVTIHLNREGY-QVLRANNAQEALALLEEQTADLAVVDVMMPGMDGFELTRLLTNDF-GIPVILLTAKGQLGDKEQGFLSGSEDYIVKPFEVRELLFR--
>G9Q870_9BACI_G9Q871_9BACI
FMGDVTHELKTPIALVKAYSMGIKD-GLDDGTYVDTIIKQTDQISNLIEELLRFSKLE--VLIADDEQDMLRILKAYFEKEGF-EVLLAKDGEEALQIFYDEKIDLAILDWMMPKHSGITVCQEIKKNS-SVKVLMLTAKSESEDELAALQSGADEYVKKPFHPGVLITRA-
>I2HV62_9BACI_I2HV61_9BACI
LLQNISHDLKTPVMVIRGYTQSIKDPKGDLETTIDVIEGEAEKLEKKIKDLLYLTKLD--IYLVEDEDNLNELLTKYLENEGW-NITSFTKGEDARKQMQPS-PHLWILDIMLPDTDGYTLIKEIKEKDPDVPVIFISARDADIDRVLGLELGSNDYIAKPFLPRELIIRV-
>M5JIM9_9BACI_M5JFQ7_9BACI
FLASISHELRTPLTYVKGYADIARRAEEERAKYLSIIYEEAEHMQKLVKDLFELAKMDQ----MDDEKRMLDLLELYLIPNGY-RCVTCESGVAAIRYLENNKADLVLLDVMMPEMDGWETCKQIREFS-NVPIIMVTARDATTDVVQGLKIGADDYITKPFDESELLARIE
>A0A024PES6_9BACI_A0A024PDX9_9BACI
LIASISHDLKTPITSIKGYMMAIRDTPEKQQRYVSRIIKKTEEMDHLINELFLYSKLD--ILIIEDDPAIADLERDYLEMDGF-YVEHEEDGTQGLSRGLHGDFDLLLVDIMLPGTSGFEICKKVREKR-DIPILMITAKTDDIDKVRGLGIGADDYIVKPFSPNELVARVK
>F5L3U5_9BACI_F5L3U6_9BACI
FLSYVSHDLRTPITYIKGYSAIMKDNEKEWRRHLEVIYREASRMEFLVKDLFQLTQMEEGILIVDDEKEMRHLLKLCLEQNEY-DIDEACSGDEALDKLLYNTYDLVLLDIMMPTVDGFEVLKKIRQDLEDIPVVLLTALGDTEKVVKGLNLGGDDYIVKPFEPKELVARI-
>K1KXY0_9BACI_K1LG57_9BACI
MIASLSHDLKTPLTSIQAYAESLRHTEKDHQEYLQIIQSKSDYMKQLLDDLMMLTLLQS-ILLVEDDREIARIIKDTLIKEGY-AVTWATTGIEGLEDFSAGSYDLILVDWMMPEMDGLSMIEHIRLQS-DVPIIMISAKSNESDKVTGLQ-DADDYLAKPFSLEELKARVR
>A0A024QDN1_9BACI_A0A024QEI2_9BACI
FISSVSHELKTPLSIMKSCISILEDASNKKDYYFKAMANEVDKMDMLIVDMLELAKFESG-LIVEDEDILREIVKDYLLNEGY-EVLEAVDGNEALAIFEEREVHLIILDIMLPELDGWSVCRRIRKSS-NVPIIILTARVDEDDTLLGFELGADDYVTKPYSPPILLARV-
>G9QEU9_9BACI_G9QEV0_9BACI
FLASVAHELLTPLTYMKGYAKVAKRTKEEREEYLQIIEDETDSVTDLVQDLFMLVQLEQ-ILLVDDEERMLRLLDLFLSPRGY-FCMKATSGLEALNLIEQKEFDIILLDVMMPNMDGWDTCYQIRQIS-NVPIIMLTARNQNYDMVKGLTMGADDYITKPFDEHVLVARIE
>B4BLZ9_9BACI_B4BM00_9BACI
FVEDASHELRTPLAILQGHLSLLQRNPEILEESLEAAVKEAERLKRLVLELLDLSRTE--ILLVEDEAGLARFLELDLMHEGF-DVHVCGDGREGLELALSEPWDLILLDVMLPSLNGMEVCRRIRAAK-STPIIMITARDSVFDRVMGLDNGADDYIVKPFAIEELLARIR
>K1KRS1_9BACI_K1KZ93_9BACI
FISSISHELRTPLTGIKGWAEMLES-PEGLTEGLRMINSESDRLIKLVEDLLNFSRYES-ILVVEDELSIRSFVSLSLRKKGY-EVMEAESGEQALELFRNKNFDVVLLDLMLPGIDGFTVCQEIRKVNQKVGIIMITAKTQVKDKIEGLVIGADDYLCKPFSLQELEVRI-
>I0F3D6_9BACI_I0F3D5_9BACI
FVQDASHELKTPLTIIEGYSSLMKRKPEVLEESIEAIHAEAVHMKKLANQLLALAKSHQGILIVEDEEKIARVLQLELEYEGY-DVTIKHNGTEGLNAAAEGGYSLVLLDVMLPGLSGLEVLRRLRKTDQQTPVILLTARDSIPDKVTGLDIGANDYVTKPFEIEELLARIR
>G9Q5D1_9BACI_G9Q5D0_9BACI
MISNISHDLRTPVTSLIGYADLLGNNGEECEQYVSILKRKSYELKHQVDDLLEY------ILIVDDDQDIVQFIKVNLMQEGF-KVFSAHNGEEALEIINNNSIQLAILDIMMPQMDGIELCRRIREKH-SLPIMFLSAKSSDVDKVIGFSTGADDYIVKPFSTIEFIARV-
>I0FB47_9BACI_I0FB48_9BACI
FVSDASHELRTPLTSIHGFIEVLLRQPEQRDRALNSMYEESKRATRLIEDLLFLAKID--ILLVDDEPAILDFLTMGLENEGF-EVKTAADGMTAMNTVKTFQPHVAILDVMMPGMDGLEVSRMMKKTG-HTAVIMLTAKDEVGVRVKALTEGADDYMIKPFSFEELLARI-
>A0A024QEL2_9BACI_A0A024QFF9_9BACI
FVSDASHELKTPISIVKSYAQLLERNPSLVKESIETIDSEADRMSKLVEQMLRLAKNK--ILIVEDEQKLSRVLQLELEYENY-ETTIATSGKEALKQMENNQWDLVLLDIMLPELSGLEVLRRVRKTDETTPIILLTARDQVHDKVSGLDLGANDYITKPFQIEELLARIR
>W4VMI9_9BACI_W4VNB0_9BACI
FFSNITHELKTPLTYVKGYANAVRHNKEEKDEFLEIIENETDHISDLMDDLMDLSKIEEGILIVDDELQMRTMLKLYLR-KDY-EIVEAENGIKAIQILQNQAIDIVLLDIMMPELDGMEACKQMKTVKPGVPIILLTALNNTSQKVEGLTIGADDYVVKPFEPVELLARIQ
>R7EYT2_9BACI_R7EXY0_9BACI
LMANVSHDLKTPLTMIKAYAEMVRDDKEKREENLNVIIDETDRLNLLVSDILTLSSVES--LIVDDEKGIRDVIKEYAKLEHY-EIIEASDGEEAIEAIQNEDVDCMVLDIMMPHLDGLSALKEIKKQK-NIPTIILSARSDEYDKLLGFELGIDDYLTKPFSPKELMARIK
>A0A024QGX3_9BACI_A0A024QG68_9BACI
FLASISHELRTPLTYVKGYADIVQRKASDREAYLEIIREETTRLSMLIKHLFELAKMDQ-ILLVDDEQRMLDLLALYLKPHGY-VCAKVKSAMEALNYLDKENVDIILLDIMMPEINGWQLCRTIRDFS-DVPIIMITARDQQEDIVKGLRLGADDYITKPFDESELLARIE
>X0RPI3_9BACI_X0RA86_9BACI
FIQHASHELKTPIMVVKSYAQSVKDPKGNLEETMDVIIEESNRMERRVIDMLYFTKLDS-VYLVEDEENLSEVIKAYLEKENW-QVKVFNNGQDAANAVNDK-PHLWILDIMLPGMDGYQLLKMIKQDE-DTPVIFISARDQDLDRVLGLEMGSDDYLAKPFLPQELIIR--
>W4RCQ9_9BACI_W4RA94_9BACI
FLANVSHELRTPLSYIKGYSEAILDKGPQQEKVTQLIHKEAGRMQRLVHDLLDLAQLEG-VLVVDDESDMRQLVGMYLDNFGY-EWGEAENGKEALRKLETDHYDFVVLDIMMPEMDGLSVCKEIRKTS-DVPIIFLTAKGEEWNRVNGLRMGADDYIVKPFSPGELIARM-
>F5LK76_9BACL_F5LK77_9BACL
FLAQVSHELRSPLTSLRGLISAMRDEPDKYGHYFRICESEVRRLERLVQELLDLARIQNGIAVVDDEPYIAEVARLYLEHAGY-QPLIVDHAAEVLPLLREHNPSLVILDVMLPDGSGFDVCRSIRSMSCDVPVIMLTARGEAFDKLEGFNVGADDYLVKPFDPSELIARVK
>W7YFW6_9BACL_W7YYV5_9BACL
FVSNVSHEIQSPLASIQGFSQTLQTPEAQRMHYLSVIEGEARRMSQMSKQLLMMASLDK-ILIADDDPNIRELLRHYLQSEGY-EVFEAADGVEASACLIQEQIHLAVVDVMMPNKDGIQLCQEIRTYY-DFPVILLTAKDQLVDKEKGYSVGTDDYVTKPFEPKELLFRI-
>V9G9P6_9BACL_V9G9R6_9BACL
LIANISHELKTPLGIVKGYAEGLQDAEEKRERYLAFIVNETNRMNDLIMDMLELSKYE-----------LRELITDYFKKEKW-EVFEAEHGRSALEIFEKVSIDLLVLDIMMPELDGWSVCRRIRETS-DVPIIMITARAEEDDQLMGFELGADEYVTKPFSPRVLVAR--
>G4HCH0_9BACL_G4HCH1_9BACL
FVSNASHELKTPLTIIESYASLLKRRPELFQESVEAIHSEAIRMKEMTEQLLLLARNQ--ILIVEDEAKISRLLEIELESEGY-EVAKADNGLDALSVYRSGSFDLILLDVMLPGMSGIELLRRIRSQDTHTAVLLLTAKSSVEDKVSGLDLGANDYITKPFQIEELLARIR
>S2XLX0_9BACL_S2XGN0_9BACL
FLSNVVHELRTPLTYIGGYTQVLKESPEEAQHYLLTIEKETGRLIKLIHDLVDLDHLQ--IMVIDDEETMRSLIKTFLKREGY-SISEASNGMDAFTKISKKAPDLILVDIMMPYMDGFTFAMELKKKF-DIPLIFLSAKGEEWDKVHGLKLGGDDYIVKPFHGEELLARIE
>E0IGK1_9BACL_E0IGK2_9BACL
FISDVSHELQSPLTSIAGFARALHHSAQTRTDYLNMIESESMRLSKLSDSLLKLTMLEA--LVVDDDGAIRKLVRHFMETEGY-IVEEAVDGLDAIRKLETFKADLVILDVMMPNMDGYRLCQELRDYYADMPLLMLTAKGETSQKIKGFDLGTDDYVVKPFIPEELVARVK
>S2YPT8_9BACL_S2XUW3_9BACL
LLAGVSHELRTPVTSIRGMIQAVQGTGETADQFLLTTLEEAKRMQKMVEDLLDFASLES-ILLIEDELPIVQILKVYLERKDF-SVASHSGEGNVVQFFLNYKPSLVLLDLMLPQNDGLEILKQIRQYG-SCPVIILTARGSVPERLAGLGQGADDYITKPFDPEEVVARVQ
>G4HHI3_9BACL_G4HHI4_9BACL
FFQNASHELKSPLMSISGYAEGIRDEGEDIRKGLDIIMSESSRMKNIVTEMTLLAKLDS-IAVVDDDQHIRNLVEAYLRKENY-RTVGLGTAEEAWELWRTNPPDMWVLDIMLPGMDGFELCRRIRTEA-EVPIIMISAKDSEVDKILGLELGSDDYMVKPFSPRELVARIK
>U2QIV5_9BACL_U2S0Q5_9BACL
FLRSASHELKTPLTSLKIMQESMLYY-KNHNTYLKKSISVIDDMDKLLKEILESSKFQ--ILIIDNEEIILDGIAEFFKEENY-NVLLAENGEQGLKLFNSNTVDLIILDLMLPKKHGFEVLKEIRKTS-NIPVIILSALNDEQTQLICFDLDADDYVIKPFSLALLEKRV-
>C6J182_9BACL_C6J181_9BACL
FISYASHELRAPLTAIRGNLDILQKPSEEKAEILSDVSKEAKRMSKLVGDLLSLARADAGILIIDDDKTISTMIRRGLTYEGY-EVTVANGGKEGLNLVLEDEPDLIILDIMMPDLDGLEVCKRLRKDA-GIPILMVTGMDSIADRVHGLETGADDYLVKPFAFEELVARVK
>F5LJH2_9BACL_F5LJH3_9BACL
FFDNITHELKTPLTSILGYAEIIRKKGEADRYGMNHIIEESRRLHDMVLKLLEASR----ILIIEDDAAIADLLSYGLSMEGF-ETKTTACGAEGMMELQQFQPDLLLLDWMLPDQSGLDICKKVTASH-NLPIMMITAKSDITDKILGLEFGADDYITKPFDLREVVARIR
>V9GGC9_9BACL_V9GFB0_9BACL
FISNVSHEIQSPLTSIRGFARALRKPEVRRDHYLEIIEGEARRLSQLSDNLLKLSSLEG-ILVVDDDSNIRELVKVFLEEAGLEEVLEASDGVEALSVMDQTSVDLVVMDIMMPNMDGWELCREIRRST-GIPVLMLTAKGETTQIVKGFELGTDDYLVKPFEPAELVVRV-
>J2PIB1_9BACL_J2GVY3_9BACL
FVADASHELRTPLTSIHGFLEVLLRNPEHLQKALKSMHGETERLNKLVNDLLYLARMDR-ILLVDDEPTILQFLEMGLENEGF-QVLTAQDGMTAVTMVKEHQPHVVILDVMMPGMDGFEVCRMLKKIQ-NVATIMLTAREDVEDRVKGLTLGADDYMIKPFSFEELLARI-
>A0A031IBV4_9BACL_A0A031IC17_9BACL
FLASVSHELRTPLTYIKGYADILKRTPDEQRRYITIIREESQQMNEWIEQLFWLARIDA-VLIVDDEPRMLELLKLYIQPYGY-TCQLVDSAQQALELCCQNVFDLILMDVMMPDMDGWTCCRLIRKHT-NIPILMVTARNQREDIIRTREVGANDYISKPIQEGELIGR--
>W7YHD2_9BACL_W7YEQ3_9BACL
FMSDITHELKTPISLIQAYAEGIED-GLDDGSYVQTILRQNESMTRLIDELLDFAKIE--ILIADDEQDMRRILRAYFEKEGY-KVSTAANGEEALAIFYREKIDLVILDWMMPKLNGLLVCKEIKARS-DKKVLILTAKSEQEDELKALDIGADEFIRKPFHPKILVLR--
>H6CIZ0_9BACL_H6CIY9_9BACL
FVSDASHELNTTLMIIEGYANMLRRDEEIHKESIESIYEETQRMRTMTQQLLTLASSQQ-VLIIDDEEKISRLLQLELSHEGY-AVEIAQTGKEGLEKALAHTWDIIILDVMLPELNGIEVLKQIRKVDNHTPVIMVTARNTTTDKVSGLDGGANDYITKPFEIEELLARM-
>J3B508_9BACL_J2HKG3_9BACL
FISSVSHELRTPLTSIKGWGETLLSEPEETMLGLEVISKETDRLIGLVEELLDFSKFQSGVLLLEDEKSIRDFVRINLRREGC-EVIEAATGEEALEIAQAQSIEIAILDVMLPGIDGFEVCGQLRKKYPRLGIIMLTAKSQELDKVMGLEFGADDYVSKPFSPAELLARVK
>J3BA89_9BACL_J2HTA8_9BACL
FLQSVSHDLKTPIMVIHSYSQALLDLNDSFDETVAVIIKEAKHLEKKVEKLLYLNSLD--VFLVEDNQDLNSILQKYLENAGY-TVEAFLDGFCAQQKIRET-PDLWILDIMLPDTTGYTLFKEIKAIHPDIPVIFISAKNQEIDRVVGLELGCDDYISKPFLPRELILK--
>J2ZTJ1_9BACL_J2P6L4_9BACL
LTSDIAHELRTPLNTLLAQVEGMIDW-EATPKNLESTRSEVLRLSRLVRDLD--------ILLVDDEPQILEILSSYLQKEGY-HVLTAQTGKEAVEMATTISLTCIILDLMLPDLSGEEVCVQIRKES-RVPILMLTAKSGEADRIRGLTIGADDYLIKPFSPRELVARVR
>G4HFT7_9BACL_G4HFT6_9BACL
FISSISHELRTPLTSIKGWSETLDSDPEETKIGMQIIAKETDRLIGLVEELLDFSKLQQ-VLILEDEESIRSFIVINLKRNGF-EVLETGDGNEALRLLQSTPIDIALLDVMVPGIDGFEVCRRIRETNERIGIIFLTAKVQEQDKVYALSVGADDHVSKPFSPTELIARL-
>F5LPR3_9BACL_F5LPR2_9BACL
LLAGVSHELRTPLTSIRGMVQAVHGTGGEANEFLEISLEETKRMQKMIDDMLEFSSLEAGVLIIEDEAPIARILQAYLEREPY-SVKWNPGDGGMLDLFLTWKPDLVLLDLMLPDLDGLDVLKQIRQHG-SCPVIILTARGSVPDRLQGLQQGADDYIPKPFDPDEVIARVQ
>S3AWY1_9BACL_S3BEM7_9BACL
FINNISHELKTPLTSIRAYTDLLHMDPGLVREARDVIDKEAARLYELVEKVLKLAALD--ILVADDEQTITSAIAYGLKREGF-VVETAADGEEALRKTESFRPHVLVMDVMMPRLTGFEVCRKLENRK-NLGILLLTVKNDIVDKILGLELGADDYMTKPFDLRELIARVR
>F3MDS3_9BACL_F3MDS4_9BACL
FFQNASHELKSPLMSISGYAEGIRDEGEDIRKGLDIIMSESGRMRNIVTEMTLLAKLDS-IAVVDDDLHIRNLVEAYLRKEGY-RTVGLGTAEEGWDMWRTNPPDMWVLDIMLPGMDGFELCRRIRAEA-EVPIIMISAKDSEVDKILGLELGSDDYMVKPFSPRELVARIK
>F3M3P1_9BACL_F3M3P2_9BACL
FIGNISHELKTPLTSILAYADLLEMDPALLEEARGQISKEAQRLYRLVEKALQLSSMD--VLVVDDEISISSAVAYALRREGY-TVETAGDGQEALERVESFDPDVMVLDVMMPRLSGYDVCRKLEDRQ-RPAILLLTVKDDIVDKVLGLELGADDYMTKPFDMREIIARVK
>G4HGF6_9BACL_G4HGF7_9BACL
MTQDIAHELRTPLTTLKSHTRALEDW-EPTAERFRTCLHEIDRLIDLVTELEDLHDMES-ILIIDDEPNIREVLVSYLQREQY-RTLEAANAKEALEHMRDGKVDLIILDLMLPDMDGEQLCAHIRSFS-PVPILMLTAKSAASSRLKGFSSGADDYVLKPFDPREVLARV-
>A0A031IDB3_9BACL_A0A031IDI2_9BACL
FVADVSHEMKTPLTVIEGYTQLLKRKPDVLDESIEHILQETHAMTTLIEPMLELSRLG--ILIVEDDAKIARLLELELQYAGY-ATRVAPNGKDGLAAAE-HSVDLVLLDVMMPELSGSEVLRRLRGKGMHVPVIMLTARGEVYDKVAGLDLGANDYVTKPFEMEELLARIR
>J3A331_9BACL_J2GRC2_9BACL
LLAGVSHELRTPVTSIRGMIQAVKDKGADADEFMQISMDEAKRLQTMVNDLLDFSSMEAGILLIEDEMPIARLVQVYLERAGY-EIKWNEGDHEAIPTFFSWKPDLVLLDLMLPDHDGLDILDQIRQYG-SCPVIIITARGTVPDKLQGLAQGADDYIAKPFDPEEVLARV-
>G4HAK7_9BACL_G4HAK8_9BACL
MLMDISHDLKTPMTTLRGYIEAMEVSEERRAQILSMISNKASLMLELIDGIFELSKLDS-ILVVDDDPDIIDMLKLYLDAEGY-QTLEAFDGKAALAHLRSKHVDLALFDIMMPFIDGFQLLRMMRQDY-KIPVILISAKNQELDKITGLKLGADDYVSKPFSPLEVMARI-
>G4HA08_9BACL_G4HA09_9BACL
LIANISHDLRTPITSIRGYVEGLQDDEQKVSKYLAVIKNKTEQLDRMIEDLFQFAQLEAGIMIVEDEKEIADLLKDYLVEEHF-EVIVASDGLEAVRLFRETRPQLMILDIMLPHLNGIEVCRTIRSES-SIPIIMLSAKKSDVDKILGLGIGADDYVVKPFSPGEVIARV-
>J2GZ14_9BACL_J2PLA4_9BACL
MIASIAHDFRTPLTTIKGYASYIGSDMTKIQKQMSKIELKTTDLEKLLDELQDFTTQ---ILIVDDNLEIIELLEDILENEGF-TVSSAESGEDALSLLQGERPNLILLDIMMPNMSGYELCSQIRREW-DLPILFLSAKGKAVDKVVGFEIGADDYITKPFDTEELLARIR
>V9GGT5_9BACL_V9GJ61_9BACL
LIAGISHDLRTPLTSINAYLEGIEKTPEKQRKYFEIIKSKTSNLEHLINQLFSFSKLD--ILIIEDDPAIAEIERDFMEIDGL-IVTIATDGTKGLELALSKDFDLIILDLMLPGINGYDICRAIREKM-DIPILMVTAKIELSDKVRGLGLGADDYISKPFSPSELLARVK
>H6CHD0_9BACL_H6CHD9_9BACL
FIGNISHELKTPLTSIQAYADLLDMDPELVREARESIHKEAKRLYELVEDSLRLSVL---ILVADDEPSIRNALAYALKREGF-VVETAVDGEDALEKVRLFHPDVLVLDVMMPKLGGYEVCRRLESRK-GIGILLLTAKNDIVDKVLGLELGADDFMSKPFDLRELLARIK
>J3A5N3_9BACL_J2G9C1_9BACL
FVSDASHELKTPLTVVESYAKLLKRKPEVLAESVEAIYSEAVRMKDMTNQMLLLANN---ILIVEDEEKIARVIQLELEYEGY-ESEIAKTGLEALEQYNQGGWNLILLDVLLPGLSGIEVLRRIRVKDSATPVILLTARNAVVDKVNGLDQGANDYITKPFEIEELLARIR
>H6NBF5_9BACL_H6NBF4_9BACL
LITNVSHDLRTPLTLIMGYLKLLHDSPEQAAGYVGIAYSKAEKLRGLIEDLFEYTK----ILIVDDEKDIIDLIEIYLRNEGY-RLLRAANGLEALSVLEKEDVDLIVLDIMMPKMDGIEACLKIRESR-NMPIIMLSAKSQDMDKILGLGTGADDYMTKPFNPLELIARIK
>F9DWS6_9BACL_F9DWS7_9BACL
FFHNITHELKTPLTTISGYAQIIGEDIEFLQKASLKIRKESERLNEMVTQLLALSKYQ--ILIIEDEESIYDILSYALRKAGF-RVIGASSGVKALEFLQGIEIDLIILDIMLPDTTGFELCKKITVMT-NSPILMLTARDDIVDKVVGLELGAEDYMTKPFDIREVLARVN
>F3M4T4_9BACL_F3M4T3_9BACL
LISNVSHDLRTPLTSIIGYLRLVNEDEVELRYYTDIAYDKSLRLGGLVNDLFEYTRMG--VLIVDDDKEISGLISIYLENEGY-RVIQAHDGEEALQAMTSNNIDLVILDVMMPKLNGIDTCRRIRETS-AIPILMLSAKSEDMDKILGLMTGADDYMIKPFNPLELTTRVK
>F5LR32_9BACL_F5LR33_9BACL
FVTNVSHEVQSPLTSISGYASALKQSDHERSRYLDIIIAEAKRMSKMSDSLLKLSLLES-ILVADDDANIRELVCLFLRNDGF-ATAEAADGKEALTVYASTHIDLVVLDIMMPIMDGWTLCKELRRANPDLPLLMLTARGETWEKVKGFELGTDDYLTKPFDPLELTVRV-
>J2ZN72_9BACL_J2GDP5_9BACL
FIDNLVHELRTPLTSIIGYADYLRTDEETYINSLSFIYEEGKRLEKLTFKLM--------ILVVEDDIAVANLIKLNLNTANY-ESTVVFDGEEALNVIERDRFDLILLDVMLPKIDGFTLFEKIKPLG--IPVIFLTAKSSVTDKVYGLKAGVDDYITKPFEGIELLARIE
>J2P697_9BACL_J2GJ35_9BACL
LLAGVTHELKTPVTSISGLVQAVRESGEEAKEFLDICTKETTRLQKMVEDLLDFNS----ILIVEDELPISRVLKAYLEKNNF-RVEQAFNGEEAEQKFDSLNPALVLLDVMLPGRSGWSILEYIRAKS-SCPVIMLTALGQIDKKLAGLNKGADDYITKPFIADEVVARV-
>H6N9B7_9BACL_H6N9B6_9BACL
MTEDIAHELRTPLTTLKSHMRAFEDVWEPTPERIHSCYEEIERLTRLVAELEELTYMES-ILVVDDEDKIRDVVVSYLQKEGF-RTLEAGAGREALGILQREHVDLIVLDLMLPDMDGEQVCQAVRAVN-SVPILMLTAKVSENSRIRGLSLGADDYVVKPFDPREVVARV-
>H6NGL0_9BACL_H6NGL1_9BACL
FVADASHELRTPLTSIHGFLEVLLRHPEQLDKALKSMHGESARMNKLVNDLLQLAKLDR-VMLVDDEPNILQFLELGLLNEGF-EVRTAPDGMTAITLAKEFQPHIAILDVMMPGMDGFEVCRMLKKTD-HIAVIMLTAKDEVDDRVKGLNLGADDYMVKPFSFDELLARIQ
>F5LTE1_9BACL_F5LTE2_9BACL
LITNVSHDLRTPLTSITGYLGLVQDDEVELRHYIGMAYEESQRLNQLVQDLFEYTRLR--ILIVDDDDKIAQLIEIYLQNEGY-TVYKADNGLTALEIMAAQTVHLVILDIMMPGMDGLQVCMKIREKQ-MTPILMISAKDGDLDKITGLMTGADDYVVKPFNPLELIARVK
>R9LE62_9BACL_R9LES1_9BACL
FFDNVTHELKTPLTSILGYAEIIRQQGESDRAGMNHVVQESERLHGMVLRLLELSRETAGILIIDDEAAIADLLAYGLSKEGF-DTRTAGSGAEGLELMKTFQPDLLLLDWMLPDQSGLDICKKVTAVY-NLPILMITAKSDITDKILGLEFGADDYITKPFDLREVVARIR
>H6NMX2_9BACL_H6NMX1_9BACL
LTADVAHELRTPLSIIQCHMEMIQEGRDIPPETLLPIQDEVIRLSKLVDDLHQLTLAEAGILLVDDEVKMLEATASYLQNEGF-RMVTATTGEDALTAAKAESPALVVLDWMLPGMSGIEVCRELRNMG-PYGIIMLTAKTEEVDKILGLEIGADDYMTKPYSLRELAARIR
>E0I557_9BACL_E0I556_9BACL
FVADASHELKTPLTVIGSYAGMLKRDAAVRDEAIESIAREVERLQNLTKSMLTLADAEQ-ILVIEDEEGISRVLQLELEHESY-TVGVAEDGRKGLEMAQSGEWDLVLLDVMLPGLNGIEVLRRLRQGGNTVPVILLTARDTVPDKVSGFEHGASDYVTKPFAMEELLARVR
>F3M822_9BACL_F3M821_9BACL
FVSNVSHEIQSPLASIQGFSQTLQTLSEEQQQYLSIIEAESRRMSQLSKQLLMLASLDK-ILIADDDAHIRELLQYHLQTEGY-TVLTASDGEEASVLLAEEQVHLAVVDVMMPNKDGYQLCEEIRRYY-DVPVILLTAKDQLVDKERGFAVGTDDYLTKPFEPRELLFRI-
>K1YF97_9BACT_K1YZW4_9BACT
FIANASHELRTPLTSINGQLDVLLMSSAEYKTVLNSVLEDIKSLIDLANRLLLIART---ILIVEDEPKVASFIKKGLEESLY-EADIAYDGMYGEKLAQQYKYNLFIVDIILPKISGLELCKKLKKTNSNIPVLMLTALGTTDDKLAGFDAGADDYLVKPFEFRELLARIR
>K2A7X0_9BACT_K2ARE5_9BACT
LAAGVAHEINNPLTAVLSLSSLLKKPSDPGHEDLSLIVTETTRCREIVRNLLDFARE---VLVIDDEKPVCITCQRILEEEGF-DVTFVLSGKDGIEKAIAGNFQVILLDLKMPGLSGMETMAHIQQERPDIEIIIITGYATIQTSIEAIKEGAFDYIPKPFTPDELLNSV-
>K2ENB3_9BACT_K2D3M3_9BACT
FLGEMAHEIKTPLSVMKSNSEVTLSSNEEYQQSIKQTLSQIDKLSTNMISLMDFAWSQ---LIVEDEKDLAENLKKGLTEQGY-AVDVALDGEEGSFMAETEPYDLIILDLMLPKMDGITICKNLREKGINVPVLMLTAKSQIEDKVEGFNTGADDYLTKPFSVIELFVRV-
>Q3IBQ1_9BACT_Q3IBQ0_9BACT
LAAGVAHEVRNPLAGVLASLENMRADREMAERYVDLIEDGLQRIEHTVRTLLDFSREQ---LIVEDEPLLRITMADALRKEGW-TVDVADDGVKGAALFEQYLHDMIVSDLVMPQMGGMDLLKRVKALQPTTTVVIITAHGTVNRAVEAMREGAADFIAKPFSMAQLVVRL-
>I2GPW7_9BACT_I2GPW6_9BACT
FVSHASHELRTPLTALKSEIQLLRRSTDEYENVLQNLMADTDRLIGLSNSLLFLAR----ILIIEDDRRIALNVSRSLQDEGY-QTEIAYDGYNGRALALGGAFDLLILDINLPGINGYEICRNVRTEKPRLPIIMLTALGEVEDKIEGLERGADDYLVKPFDLRELSARV-
>K2ECS2_9BACT_K2EZ02_9BACT
FIANVSHELKTPITSIKGYAETLIDNKEDAQKFVNIILNHADRLNNIIEDLLSLSSLDQ-ILIVEDEEDILELIKYNLYKEGY-DVNGVTSGEDALKVIKSKEPDLVILDLMLPDLDGFEVCKFLKNNLQHISIIMLTAKGAESDIIAGLDIGADDYITKPFSPKVLIARIK
>K1YPG8_9BACT_K1Z939_9BACT
IAAGIAHEIGTPLNVVDGRAKMIISQPEEIIGCARIIKAQAERITLIIRQLLDFSRK---ILVIEDDQAMADMLDFGLSRRGF-TICSLLTGRAGIAAISGEQPDVILTDVNLPDINGIQVCREVTEKWQEIPVIIMTAFGSLETAIEAIRAGAYDFITKPLDMDLLS----
>M7XCN9_9BACT_M7X5A6_9BACT
FTSDASHELRTPISILKGNFEVLIRKPRDPEEYVSKIKSGLQKLDGIIDQLLDLARFQ--ILVIEDEPGISGFLKQGLEEESF-SVDVAADGKHGLEMALSGEYDLILVDWMLPGKSGIEVTREFRKSYPATPLIFLTAKDTTDEIVFALQEGANDYIRKPFHFEELLARIR
>K1YEG8_9BACT_K1YER3_9BACT
MTAGIAHEIKNPLGIILGSTQIVLDPWEMREKAASFIMAEVMRLDNTLKTFLAFAK-----LIIEDETRMREVIMMLLSDMQL-KMFEARDGAEAIEVFDSETIHLVITDLKLPKKSGMEVLNHIKEVKPEVPVIIITAFGSIDNAVEAIRLGAFDYVTKPFTEDKLRACV-
>K1Y5V3_9BACT_K1XRP1_9BACT
FLSNMSHEFRTPLNSIIGFSEVMQDLNEKQQIYVGNVINAARHLLELVNDILDLSKVDAGILVIEDNEKNMLLMRDILTYHQY-DVIEATDGEMGIKLAREKKPDLIFMDIQMPVMDGFTAANILKTDPKNIKIIGITSYAMKGDKEKILDAGFDDYISKPINTRQLHEVV-
>S2DHN4_9BACT_S2CWP8_9BACT
FIGNTTHSLRTPLTVIMGEVEIALAKKHALYEPLETINQEAEKLNHIVNTLLEVARSGTGILLLEDEPKVISIIKRGLEGEGY-DFAVAMDGYTALKLAGLHSFDLIILDIMVPGINGLEVCGNIRRFDPNVPILILSALNSTEDVVKGLDIHADDYMTKPFKIAELGAR--
>K2CGK3_9BACT_K2CVE4_9BACT
FIANASHELKTPLTRAISSFDLAISSNRNSSQIHKEIRNDLFEINNMLDKLMFLSRLQPGILIVEDDRRIANNISDYLKKSNF-SSQIAPSFEEAEYLLSTEDYDGVILDWMLPDGDGLKLLKLVREREIITPILMLTAKSQIEDKVAGLEHGADDYLTKPFALEELLARIK
>L8JWG7_9BACT_L8JTJ4_9BACT
FISNASHELRTPMTAILSQIDVLLK--EREKQTLISVRDDVRNLNELTTKLLLLARTEA-ILIIEDEVKVANHLKQGLEENGY-QAHIAYDGAMGLKLYQQNKYDLILLDAILPGKNGFELCQEIRRSDIDTKIIMLTALGTTDDKVEGLESGADDYVVKPFDFRELLARIK
>K1YQI1_9BACT_K1YQK3_9BACT
FIADLSHQLKTPMTSLAMSVNLLHESPEHIAVLLETASEDCGRMASLLNELVDIARLEA--LLIDDDRNIVQTLAIYLEEKGF-AVTAAGSARDGIARFLEYRPDLVLLDLRLPDLDGLDVLRRIVASAIPTQVIIITAHAAVETAVSAVKMGAFDYLPKPFVPGQLD----
>K1YU71_9BACT_K1YU44_9BACT
FTADASHELRTPLTAIRSVGEVLQRDADVCRETIASMLEEADRLTKLVDALLTLSKADS-ILVIEDEKKIAEAIRKGLEAEQF-EVTVAHTGEAGFYQLNAEVFDLVLLDLMLPDRDGIEILKTLRKRGFETPVLILTARDTVEERVLGLDSGADDYLVKPFAFPELLARIR
>K2E9R9_9BACT_K2E814_9BACT
FIGDVAHELKTPIATLKSGIEVVLS-KERQKQALTETLIDTDRLSLLVGNIMDLAWIGA-ILIIEDEKRLSNIIKKGFTEDGF-AVDQAFDGEEGQYLAESEQYDLIILDLMLPKIDGIEVCKNLRAKNIKTPILMLTARSTMEDKVSGLDSGADDYITKPFSFVEFRSRV-
>B5JD21_9BACT_B5JJG0_9BACT
FSADAAHELKTPLTILQGQLEVLQADGSGQQDLLAGLLDETHRLKSITRKLLILAKADAGILVVEDEVLLRKRLAAYLESQGA-ACTAVGTLAEGRNALENLPLDYVLADVNLPDGLGLDLIEVAIEQG-DIPIVIMTADGGVKVAVEAMKRGASDYLAKPFDPQEV-----
>D5ML69_9BACT_D5ML70_9BACT
LASGIAHEIRNPLNFINLSIDHLQSSREEFTYLVSWVKSEIHRLNTMITNFLTYGK----ILVVDDEGPQREILRTILSAEGY-SVETAPGGTEALRRCQEKSYDLVLTDLRMPGTDGLSLVERLIRDDPPTLVVLMTAYGSLDSAEQALKKGAFDYLTKPLEREELLLTV-
>K2GM06_9BACT_K2G247_9BACT
FSEDISHELRTPLNNLIGQTQILLSEPAELENLLYSNLEEYERLSQMIESMLFIARVEHGILIVEDEVKIAEYLAKGLSESGY-STAIAENGVLALACLQQQSFDLVLLDVMLPDLDGWQVLKTLRTFS-QIPVLMLTARDHVLDRVKGLELGADDYLTKPFSYIELLARIK
>Q1Q2U3_9BACT_Q1Q2T5_9BACT
FTSDVSHELRTPLAALKAGIEVMLATPEEYCELLENNLIEHEKIINMINDLLVLLKTDA-ILIIEDEKKIAKYLKQGLEENSY-TVDIAHNGIDGLHLATHENYDLIVVDIMLPGINGKEVLKQIRNTGIHTPAIFLTAIDSVNDKVNGLDIGADDYIVKPFSFSELLARIR
>D8PHW9_9BACT_D8PHX0_9BACT
FTYSVAHDLKGPLREIEGFSSLLEKGDAQTRHQIDVIRHSALRLTHMIDALLKYSRLEQ--LIVDDEEFVRLVVEQALREEGC-DTQTAGGGQEGLDRLRTASFDCVITDLRMPGLDGRAILRWLKEHQPDVDVIVLTGHGDVKDAVAAMKDGAWDFLIKDT----------
>K1ZPF1_9BACT_K1Y9Q5_9BACT
FAYIASHDLQEPLHKIMAFGELLKLLSEQNRDYIDRMRNAAIRMRQLIDDLLMYSRVT--ILIVEDDPDYVFLLKDLLSGEEAGRVRYADTLAKALAALARSSFDLVLLDLNLPDSSELSTVRRIVAAAPSIPVIVLTSMDDEAMGIQAIQEGAQDYLIKG-----------
>W8F7Y8_9BACT_W8F3Z7_9BACT
FAYVVSHDLKAPLRGIETASRWIEELPEHIKEFLVLMRTRVRRMENLITGILDLARIG--ILLVEDDQMDIMNVQRELRKHNV-NVPIARNGREALNMLRGEGPSVVMLDLNMPRMNGLELLEILRSDHVGLNVFITTTSDLETDRLKAQDLAVSGYIIKPLSFD-------
>K2B4T9_9BACT_K2B3R5_9BACT
LSAGIAHEIKNPLTSVRSLIELLKELSAEGQRSITVVIGEVDRLDKVTNEFVSLAKP---ILLIDDEPSILFSLSSLLTKQKY-ICDTAESGAAGIKAFQQKPYDIVITDFMMPGIDGMQVLKTIRQTRPEACVIMLTAHGNTENAVNAMKEGAYDYLSKPYENEKLKIV--
>K1YC15_9BACT_K1YT97_9BACT
WVADISHELRTPLAVLRGEIEAIQDVRNFDPESLRSLHQEVLRLGRLVDDLHQLSMSD--ILIVEDEQKLASLLGDYLRQAGY-ESHWMDNGIDVVSWVREHAPDLILLDLMLPGRDGMDICRDIRGFS-SVPIIMITARIEEIDRLLGLEFGADDYICKPFSPREVVARV-
>F7PV20_9BACT_F7PV21_9BACT
LTSDVSHELRTPLHALQNQFEAMIDVFEPTKERIETCNNEVFRLANLVKDLEKLTSLDQ-ILIIEDEKNVIEVVEAYLTKEGY-TVYKSTNGKEGLSIFNQKAPDLLVLDLMLPDISGEEICKEVRKKS-NVPIIMLTAKSAVEDRIKGLSIGADDYLVKPFSPKELVMRV-
>K2CD53_9BACT_K2AWC0_9BACT
FSDDLAHELRTPVNNLIGETELLSRTIEEYQQILESNLEESHRLSQVIENILFLARTEN-ILIVEDEPKTAAYLAKGLSENGF-VTDTAHDGEEGEYLATHYSYDLIILDVMLPKRNGWQVLMTIRRSQPDVRVLFLTARDDTEDKVKGFELGADDYLVKPFAFSELLARIR
>K1YQV3_9BACT_K1ZAC2_9BACT
LSSSVAHRINNPLGGLFNCVRLLQRDPDFRRNYLELIMEGLESIEKTVGQLL--------ILVVEDEKILRISLTDALKAEGY-IVFPVADGNEALAALTEGDFSLVITDIRLPGASGMEILQKSLAESPLTPVIMMTAYGSIKDAVSAIRAGAFDYITKPFDLDEILVT--
>K2F3L7_9BACT_K2F6B2_9BACT
FVADAAHQMRTPLTGLKTQAQFAMRDPDSLRHALRQIAMGVDRAGRLVNQLLTLARTEA-ILIAEDDAIIADGLSRSLRQGGY-AVDWAPNGLEADTALLTVAYDLLILDLGLPKLSGLDVLKRVRARNSPLPVLILTALDGTGDRVKGLDLGADDYMVKPFELAELEARV-
>B4DAQ4_9BACT_B4DAQ3_9BACT
SLDNVAHDLRTPMTRMRNRAQTCLEDVVALHEALIGCLEESDHMLEILNTLMDIAEAEAGILVVEDDSRIASFVAKGFKQNGY-LAEISSDGEDGLQKLQTAPFDAAVIDLMLPKMDGLSLIERIRKGKTPVAIVVLSAKHSVEDKVRCLRSGADDYLQKPFAISELLARVE
>I0JZQ5_9BACT_I0JZQ4_9BACT
LTADASHELKTPLTILKNELESLQRIDCQTEKTFLNLYEQVQSLSSITQTLLFLSNLD--ILVVEDEGKICRFIAKGLEAEGF-VVDTCSRGDEALLQLLTTPYDAAILDIMLPGPDGISVLKAVREKGVHLPILLLSARSQTRDKIEGLNSGADDYLPKPFSMDELVARL-
>K1Z762_9BACT_K1XT14_9BACT
LSAGLAHEIRNPLTSIKALFQALRNELELRQEDIEMVLAAVNQMDDLVAKFLGFARSDS-ILVVDDQPTVVYSLNRLLQIAGY-EVITAADGREAIEIAKNRTPDLVIMDVRMPGLDGLAALAQIKKEQPRIQVIMMTAYSTIDKAIEATKLGAFDYLAKPFDNEELLSRV-
>K2EHU8_9BACT_K2EJX4_9BACT
MLSGVSHDLRTPLTRMQLQLAMM-----PVSSEVKGLQKDVDEMGQMLEGYLTFARGEG--LLVDDDERLRDLLYKFLTEKGF-FVSTAMDANHARELMDTFIFDLIILDVMMPEEDGLSLTDSIRQGPKDIPILLLTAMSETEDRITGLGKGADDYLSKPFDPRELLLRI-
>J0LP20_9BIFI_J0X2D0_9BIFI
LIANVSHELRTPVSALQAQVENMADVIEPTPANLDGLLSQTMRLTDLIAFLLDMSRVEAGILVVEDEPTLATAIGQRLASEGW-NTRIAGDGATAVDLAAAYKPDLIIMDIMLPVMDGLEATKRITTTR-PVPVLMLTARDDETDKVIGLGSGADDYMTKPFSMRELVAR--
>R6NWV9_9BIFI_R6P7H5_9BIFI
FVSDVSHELRTPVTTMRMAADMLSMYDATTKRTVELLDGQIRRFQEMLADLLEISRFDAGIMIVDDDQALGEMLSIVLESEGF-KTVTCLDGWRAVEMFPTLQPDLMLLDVMLPGLDGVQVAQRIRQNS-NTPIIMLTAKSDTTDVVKGLEAGADDYVSKPFEVVELMARIR
>E0Q787_9BIFI_E0Q786_9BIFI
MVANVSHELRTPVSALQAMVENMADV-EPTPANLESILNQTHRLSDLIAFLLDLSRMEAGVLVVEDEPTLATAIAQRITAEGW-TARVASDGASAVQAATQLRPDLVIMDIMLPVMDGLEATKRIVAER-PVPVLILTARDDEADKVIGLGAGADDYMTKPFSMRELIAR--
>E5XWE7_9BIFI_E5XWE8_9BIFI
MIANVSHELRTPVSALQAMVENMADVTEPTPTNLESILTQTQRLSDLIAFLLDLSRMEAGVLVVEDEPTLATAIAQRITAEGW-TARVAGDGASAVQAASQLRPDLVIMDIMLPVMDGLEATKRIVAER-PVPVLILTARDDEADKVIGLGAGADDYMTKPFSMRELIAR--
>C4FFN3_9BIFI_C4FFN2_9BIFI
MIANVSHELRTPVSALQAQVENMADVTEPTPANLESILNQTHRLSDLIAFLLDLSRMEAGVLVVEDEPTLATAIAQRITAEGW-SARVAGDGASAVQAAAQLRPDLVIMDIMLPVMDGLEATKRIVADR-PVPVLILTARDDEADKVIGLGAGADDYMTKPFSMRELIAR--
>E5XVV3_9BIFI_E5XVV4_9BIFI
FVSDVSHELRTPVTTMRMASDLLEMFDPSTKRTVELLAGQISRFQDMLADLLEISRYDAGIFIVDDDQAIGEMLSLVLENEGF-QTVTCLDGLRAVEMFPIVKPDLILLDVMLPGLDGTGVARRIRATS-NVPIIMLTAKSDTLDVVAGLEAGADDYVPKPFKVAELLARI-
>U1SDE1_9BIFI_U1SH25_9BIFI
LIANVSHELRTPVSALQALVENMADV-EPTPANLEGILSQTQRLSDLIAFLLDLSRMEAGILVVEDEPTLATAIAQRLASEGW-NARVIGDGATAVQAAIQIKPDLIIMDIMLPVMDGLEATKRIVSSR-PVPVLMLTARDDETDKIIGLSAGADDYMTKPFSMRELIAR--
>R6NVV2_9BIFI_R6P9V4_9BIFI
MVANVSHELRTPVSALQAMVENMADVIDPTPSNLESILNQTHRLSDLIAFLLDLSRMEAGVLVVEDEPTLATAIAQRITAEGW-MARVASDGASAVQAATTLRPDLVIMDIMLPVMDGLEATKRIVAER-PVPVLILTARDDEADKVIGLGAGADDYMTKPFSMRELIAR--
>R6GM27_9BIFI_R6GD69_9BIFI
VVANVSHELRTPVSALQAMVENMADV-EPTPANLEGILGQTHRLSDLIAFLLDLSRMEAGILVVEDEPTLATAIAQRITAEGW-SARVASDGASAVQAAKQLRPDLVIMDIMLPVMDGLEATKRIVADR-PVPVLILTARDAEADKVIGLGAGADDYMTKPFSMRELIAR--
>R5GS05_9BIFI_R5GM97_9BIFI
MVANVSHELRTPVSALQAMVENMADV-EPTPSNLESILNQTHRLSDLIAFLLDLSRMEAGVLVVEDEPTLATAIAQRITAEGW-TARVASDGASAVQAASTLRPDLVIMDIMLPVMDGLEATKRIVAER-PVPVLILTARDDEADKVIGLGAGADDYMTKPFSMRELIAR--
>B1S5H1_9BIFI_B1S5H0_9BIFI
MVANVSHELRTPVSALQAMVENMADV-EPTPANLESILNQTHRLSDLIAFLLDLSRMEAG-MVVEDEPTLATAIAQRITAEGW-TARVASDGASAVQAATQLRPDLVIMDIMLPVMDGLEATKRIVAER-PVPVLILTARDDEADKVIGLGAGADDYMTKPFSMRELIAR--
>C0BSV1_9BIFI_C0BSV2_9BIFI
MVANVSHELRTPVSALQAMVENMADVIDPTPSNLESILNQTHRLSDLIAFLLDLSRMEAGVLVVEDEPTLATAIAQRITAEGW-TARVASDGASAVQAATTLRPDLVIMDIMLPVMDGLEATKRIVAER-PVPVLILTARDDEADKVIGLGAGADDYMTKPFSMRELIAR--
>D1NWT9_9BIFI_D1NWU0_9BIFI
MVANVSHELRTPVAALQAMVENMADV-EASPANLENILGQTHRLSNLISFLLDLSRVEAG-LVVEDEPTLATAIAQRLTAEGW-IARVASDGASAVQASTTLKPDLVIMDVMLPVMDGLEATKRIVAMR-PVPVLMLTARDDETDKIIGLGAGADDYMTKPFSMRELVAR--
>A0A015MEQ5_9BORD_A0A015LF26_9BORD
FAANLSHEIRTPLASIRSDSEMMQMLPDDTQRRLARIVDDVDSISSSLESARAMAREE--VLIVEDNLTIAGNLYDYLQIHGF-LPDVAYDGHAALSMLQRQEFDAVILDIGLPGKEGYAVLHALRQEMKPVPVLVLTAHDGLEDKLAGFSHGADDYLTKPFALAEVKARL-
>A0A052HNJ6_9BORD_A0A052HMS9_9BORD
FAANLSHEIRTPLASIRSDSEMMQMLSADTQRRLARIVDGVDSISASLESARAMAREE--VLIVEDNLTIAGNLYDYLQAQGF-MPDVAYDGRAALGMLERQEFDAVLLDVGLPGMDGYAVLNALRVDLKPVPVLVLTARDGLDDKLAGFSHGADDYLTKPFALAEVKARL-
>A0A052I7J0_9BORD_A0A052I9I8_9BORD
FAANLSHEIRTPLASIRSDSEMMQMLPADAQRRLARIVDGVDSISASLESARAMAREE--VLIVEDNLAIAGNLYDYLQAQGF-MPDVAYDGRAAVGMLERQEFDAVVLDIGLPGMDGYAVLHAVRVDLKPVPVLVLTARDGLEDKLTGFSHGADDYLTKPFALAEVKARL-
>A0A038JZE5_9BORD_A0A038K157_9BORD
FVADAAHQLKTPLAGLRTQAELALRSPDEMQSSLRQLVTGSDRATRLVNQLLLMARAET-ILIAEDDSILADGLSRSLRHNGY-AVDAVRDGLAADSALAAQPFDLLILDLGLPQLTGLEVLRRLRARNSVLPVLILTAADSVEQRVKGLDLGADDYMAKPFALSELEARV-
>A0A010S847_9BORD_A0A010SPR1_9BORD
FTADVSHELRTPLMVISSSAEVLDDLPRAVRVQTVRIRKAATEMQQHLQTHLMLARG---ILVIEDDPDILANVAHHLGARGY-IVDCACDGQQGYALAAAHDFDLIVLDVMLPRVDGLQLCRRLRGEDRVTPIIMVTARDTLDERLQGFDAGADDYLVKPFALSELAARV-
>A0A052HFR3_9BORD_A0A052HF84_9BORD
FVADAAHQLKTPLAGLRTQAELALRSPDEMQSSLRQLVTGSDRATRLVNQLLLLARAET-ILIAEDDSILADGLSRSLRHNGY-AVDAVRDGLAADSALAAQPFDLLILDLGLPQLTGLEVLRRLRARNSLLPVLILTAADSVEQRVKGLDLGADDYMAKPFALSELEARV-
>Z7MNU3_9BORD_Z7MP79_9BORD
LVADAAHQVRTPLASLRAQAEVALEDAARLRERVARIHQNATQASQLINQLLMDATI---ILLVEDNPDLGDAVESKLRNAGH-SVRWVRDGLVAVQWGGAQAWDAVVLYITLPGKDGYAVLREWRAAGLEAPVLVMTARAEIEDKVDMLDLGADDYLVKPFDLRELEARL-
>A0A052IEF4_9BORD_A0A052IEH8_9BORD
MLAGISHDLRTPLARMRLEIEMS----GVSEDARQAIDEDLGQIDHSIGQLMEYARP---ILVVDDDPRLRDLLRRYLSEQGF-NVFVAEDAKEMGKLWQREHFDLLVLDLMLPGEDGLSICRRLRGGHDNTPIIMLTAKAEEIDRIVGLEMGADDYLSKPFNPRELLARIN
>A0A052I994_9BORD_A0A052IEF5_9BORD
LVADAAHQVRTPLASLRAQAEVALEDPRRLRERVARIHQNATQASQLINQLLMDATI---ILLVEDNPDLGDAVESKLRNAGH-SVQWARDGLAAVQWGRAEPWDALVLDITLPGKDGYAVLRELRAAGLEAPVLVMTARAEIEDKVDMLDLGADDYLVKPFDLRELEARL-
>D6V5J5_9BRAD_D6V5J4_9BRAD
VSDNIAHDLKTPLTRLRNRAEELADNEAEYRAALERTIEESDGLIRTFNALLMIARAESG-LIIEDDRESAEYLAKAFREVGH-VAELAGDGEEGLALAQSGDYDVLVVDRMLPKRDGLSVIGTLREKGDTTPALILSALGQVDDRIKGLRAGGDDYLPKPYSFAELLARVE
>F7QGB1_9BRAD_F7QGB0_9BRAD
FAADVAHELKNPLTSMRSAVETLARSDDSRSRLLAVIEHDVRRLDRLISDISDASRLDA-IALVDDDRNILTSVSIALEAEGY-RIMTYTDGASALEGFKTSPPDLAILDIKMPRMDGMETLRRLRQKS-DLPVIFLTSKDEEIDELFGLKMGADDFIRKPFSQRLLVERVK
>H0TP56_9BRAD_H0TP57_9BRAD
MLAAISHDLRTPLTRLRLRSERIGQL-ELRNAMLRDIDQVSRMLDETLDYLRDDSKAE--ILCVEDDREIASLITEVLQDHGF-SPRFVASAAAMNDLLQREPFDLIMLDLMLPDEDGMSICRRLRQTS-GVPIIMVTAKGEDIDRILGLELGADDYVVKPFNPRELVARIR
>K8PCB7_9BRAD_K8P8Y1_9BRAD
FAADVAHELKNPLTSMRSAVETLARSDDSRSRLLAVIEHDVRRLDRLISDISDASRLDA-IALVDDDRNILTSVSIALEAEGY-RIMTYTDGASALDGFKTSPPDLAILDIKMPRMDGMETLRRLRQKS-DLPVIFLTSKDEEIDELFGLKMGADDFIRKPFSQRLLVERVK
>H0TTB3_9BRAD_H0TTB2_9BRAD
---DIAHDLRTPLTRVRLALERGRTL-QEFQDITDKAIGGIDQSLSIVTALLRLTEIEN-ILLIEDDTETAEAIVAELADRGF-EVQWAGDGVDGLGRARASSPDAMIVDRMLPGMDGLTVIEALRKDHVRTPVLVLSALGAVDDRVRGLRMGGDDYLTKPFALVELVARIE
>U1IBU6_9BRAD_U1IF43_9BRAD
MLAAISHDLRTPITRMRLRAEFIED-----ETHRHRMLRDLDQMRSMLESVLSFLRND--ILVVEDDRETRSLIAKYLRTNSC-HVTTASDGREMAKAMTDHRVDLLVLDVMLPGEDGLSLCRKVRAES-QTPIIMLTARGEDVDRILGLEMGADDYLAKPFNPRELLARIN
>K8PHA9_9BRAD_K8PKE0_9BRAD
VSDNIAHDLKTPLTRLRNRAEEALANEGEYRAALERTIDESDGLIRTFNALLMIARAESG-LIVEDDRESADYLVKAFREVGH-IADHAGDGEEGLALAESGDYDVLVIDRMLPKRDGLSIIGTLRNKGNHTPALILSALGQVDDRIKGLRAGGDDYLPKPYSFAELLARVE
>J2VWD7_9BRAD_J3HZR4_9BRAD
MLAAISHDLRTPITRLRLRSEYIEDP----AQRLQT-VRDLDQMQSMLESVLTLLRNES-ILIVEDDQPTRDLVARYLREHAF-SVGAVTNGKEMDRYLSQNRADLIVLDLMLPGEDGLSLCRRLRMET-TTPIIILTAKGEDLDRILGLEMGADDYLSKPFNPRELLARIN
>H0SY29_9BRAD_H0SY30_9BRAD
MLAAISHDLRTPLTRMRLRCEFVED-----ELQRSRMLADLDQMHAMLGSVL--------ILVVEDDRETRTLIAKYLRNNAC-NVTTATDGREMSRIMGDHRIDLLILDVMLPGEDGLTLCRKLRAES-QVPIIMLTARGEDVDRILGLEMGADDYLPKPFNPRELLARIN
>H0RPU6_9BRAD_H0RPU5_9BRAD
FSAHLTHELKSPLTSIKGAAELMLDTHAEQETFLTNILGDAERLDRMAQRLRELARAEA-ILIVDDDPHIREVLRVALGKADM-TVTEAADGRAALVRFGEDRPDLIVLDVGMPEFDGLEVCRRIRRTS-QVPILFLSARDEEIDRILGLEIGGDDYVTKPFSPRELVARVN
>H0SGZ6_9BRAD_H0SGZ7_9BRAD
FSAHLTHELKSPLTSIKGAAELLLDTRAEQERFLSNILGDADRLDRMAQRLRELARAEA-ILIVDDDPHIREVVRVALSKAGR-AVTEAADGRAALARFADDRPDLIVLDVGMPEFDGLEVCRRIRRTS-QVPILFLSARDEEIDRILGLEIGGDDYVTKPFSPRELVARVN
>H0RW37_9BRAD_H0RW36_9BRAD
MLAGVSHDLRTILTRFKLELALLGD-----SPEIDAMRKDVDEMSHMLEDYLAFARGDNG-LLVDDDRRIRDLLSRFLRGEGY-RVTTAASASDARAKLTGLHFDLLILDVMMPGESGFDLARYIRTQS-SVPIVMLTARAEPESRIEGLQLGADDYVAKPFEPRELALRI-
>I2QHV3_9BRAD_I2QHV2_9BRAD
FSAHLTHELKSPLTSIKGAAELLQDTPTEQETFIANILSDTKRLEAMAQRLRELARAES-ILIVDDEGHIREVIRVALKKAGM-DVIEARDGKEALSRFAADKPDLIVLDIGMPEFDGLDVCREVRKAS-DVPILFLSARDEEIDRILGLEIGGDDYVTKPFSPRELVARVN
>H0S979_9BRAD_H0S978_9BRAD
MLAAISHDLRTPLTRMRLRCEFVED-----ELQRSRMLADLDQMHAMLGSVL--------ILVVEDDRETRTLIAKYLRNNAC-NVTTATDGREMTRIMGDHRIDLLILDVMLPGEDGLTLCRKLRAES-QVPIIMLTARGEDVDRILGLEMGADDYLPKPFNPRELLARIN
>H0TF54_9BRAD_H0TF53_9BRAD
FSAHLTHELKSPLTSIKGAAELLLDTRAEQEKFLSNILGDAERLEVMTQRLRELARAE--ILVVDDDPHIREVIRVALSKAGM-AVIEAADGKAALARFASDQPDLIVLDVGMPEFDGLEVCRRIRRTS-DVPILFLSARDEEIDRILGLEIGGDDYVTKPFSPRELTARIN
>H0TAJ3_9BRAD_H0TAJ4_9BRAD
FSAHLTHELKSPLTSIKGAAELLLDTRAEQERFLGNILGDAERLERMAQRLRELARAEAGILIVDDDPHIREVVRVALSKAGM-AVTEAADGRAALARFADDRPDLIVLDVGMPEFDGLEVCRRIRRTS-QVPILFLSARDEEIDRILGLEIGGDDYVTKPFSPRELVARVN
>I2QG50_9BRAD_I2QG51_9BRAD
---DIAHDLRTPLTRVRLALERGRSTLEELQETIDKAIAGIDQSLAIVTALLRLTEIEN-ILLIEDDAETAEAIVAELADRGF-EVHWSADGVDGLDRARVSSPDAMIVDRMLPGMDGLTVIEALRNDQVRTPVLVLSALGAVDDRVRGLRMGGDDYLTKPFAIIELVARIE
>J3HWS8_9BRAD_J2W6K8_9BRAD
MLAAISHDLRTPITRLRLRAEFIED-----EGNRRRMLIDLDQMRSMLESVLSLLRN---ILVVEDDRETRTLIAKYLRNNAC-NVTAVSDGREMSRAMADHRVDLIILDVMLPGEDGLSLCRKVRSEA-QTPIIMLTARGEDVDRIVGLEMGADDYLPKPFNPRELLARIN
>U1IS75_9BRAD_U1IP16_9BRAD
FSAHLTHELKSPLTAIRGAAELVQDTRSEQRSFISNILGDVERLDAMSQRLRELARAES-ILVVDDDPHIREVIRVALRKAGM-SVIEARDGKDALARFAGERPDLIVLDIGMPEFDGLDVCREIRKSS-DVPILFLSARDEEIDRVLGLEIGGDDYVTKPFSPRELVARIN
>F7QLG2_9BRAD_F7QLG1_9BRAD
VSDNIAHDLKTPLTRLRNRAEEALANEGEYRAALERTIDESDGLIRTFNALLMIARAESG-LIVEDDRESADYLVKAFREVGH-VADHASDGEEGLALAESGEYDVLVIDRMLPKRDGLSIIGTLRAKGNHTPALILSALGQVDDRIKGLRAGGDDYLPKPYSFAELLARVE
>I2QP58_9BRAD_I2QP59_9BRAD
MLAAISHDLRTPITRLRLRAEFVED-----EGNRKRMLIDLDQMRSMLESVLSLLRN---ILVVEDDRETRTLIAKYLRNNAC-NVTAVSDGREMSRAMADHRVDLIILDVMLPGEDGLSLCRKLRAEG-QTPIIMLTARGEDVDRIVGLEMGADDYLPKPFNPRELLARIN
>H0RW63_9BRAD_H0RW62_9BRAD
MLAAISHDLRTPLTRLRLRSDRIGQ-GDMRSAMLRDIDQVSRMLDETLDYLRDDTKAE--ILCVEDDREIAALLTELLQEHGF-APRFVASAAAMNDVLQREQVDLIMLDLMLPDEDGMSICRRLRQIS-TVPIIMVTAKGEDIDRILGLELGADDYVVKPFNPRELVARIR
>H5YKP0_9BRAD_H5YKN9_9BRAD
FSAHLTHELKSPLTSIKGAAELLQDL-VEQEMFIANILSDTKRLEAMAQRLRELARAEG-ILIVDDEGHIREVIRVALRKAGM-DVIEARDGKEALTRFAADRPDLIVLDIGMPEFDGLDVCREVRKAS-DVPILFLSARDEEIDRILGLEIGGDDYVTKPFSPRELVARVN
>H0SY50_9BRAD_H0SY49_9BRAD
MLAAISHDLRTPLTRLRLRSERIGQ-GDMRSAMLRDIDQVSRMLDETLDYLRDDTKAE--ILCVEDDREIAALLTELLQEHGF-APRFVASAAAMNDVLQREQVDLIMLDLMLPDEDGMSICRRLRQIS-AVPIIMVTAKGEDIDRILGLELGADDYVVKPFNPRELVARIR
>U2FM26_9BURK_U2G3Q3_9BURK
FIADAAHELRTPIMGLSIQSQLLRRTAEEREHILAQIHAGTTRLGHLAEQLLTLARLE--VLLVEDDPLIGSGLEQGLKQEGF-AVDWVKDGDAASLALRATGYGLLLLDLGLPNRDGLSVLAALRRRDENLPAIIITARDGVPDRIAGLDSGADDYLVKPFELDELLARIR
>U1ZMJ1_9BURK_U1YB07_9BURK
FNADVAHELRTPISILIGQTQVALTSVDRMRQTLQSNLEEFERLRVIINDMLFLSRSDRGVLIVEDEPKVVEYLKSGLTEEGW-VVDTALDGEDGAWKAVEFDYDVVVLDVMLPKLDGFGVLRALRAQK-QTPVIMLTARDRVDDRVRGLRGGADDYLTKPFSFLELIERL-
>D4X726_9BURK_D4X727_9BURK
LVADATHQVRTPLASLRAQAEVALDDPQRLRERIGRIHLNATHASQLINQLLMDATIT--ILLVEDNLDLGDAVESKLRSAGH-SVQWVRDGVAALRWGLDETWDALVLDINLPGKDGFSVIRELRAAGLEAPVLVMTARAEIEDKIDMLDLGADDYLVKPFDLRELEARL-
>T0EWR8_9BURK_T0EEQ2_9BURK
-NAAIAHELRTPVTVLRGRLQGLAEF-TPSDALYRSLLAQVEGLTRLIEDLRVVSLADSGVLIAEDEPEIAEILIAYFARNGL-RTVHAADGRRALELHLSLKPDLVLLDVQMPHVDGWKVLAEIRHRG-DTPVIMLTALDQDIDKLTGLRIGADDYVVKPFNPAEVVARA-
>K0DWS2_9BURK_K0E107_9BURK
FNADVAHELRTPVTILIGQTEVLTRSVDDLRHTLQSNLEEFERMRAIINDMLFLARADQG-LIVEDEHKVVDYLRSGLTEQGW-VVDVALDGEEGMHLATEFDYDVIVLDVMLPKRDGFSVLKALRMRK-STPVIMLTARDHVNDRVRGLREGADDYLTKPFSFLELVERL-
>U1YAC9_9BURK_U1ZLW1_9BURK
---GIAHDLRTPLARVHTMLARLADHDPASAALLASARDETDRLLERFRAMLRISEIG--VLTVEDDAVTANEIVGELTARGF-EVDWIDNGREGMMRAMSASYDAITLDRMLPGADGLAILTAMRTVGIDTPVLMLSALGDVDERIRGLRAGGDDYLTKPFDSGELSARIE
>U1Y3X2_9BURK_U1XL20_9BURK
MLAGISHDLRTPLARLRLETEM----SPSDQATKDAMVDDIEQMDRIIAAFIDYARP---ILVVDDDPRLRDLLRRYLGEQGF-NVYVAENATAMNKLWVRERFDLLVLDLMLPGEDGLSICRRLRGSNDRTPIIMLTAKGEDVDRIVGLEMGADDYLPKPFNPRELVARI-
>U1Z6I9_9BURK_U1XU69_9BURK
FIGDAAHELRIPLAALSAQAEVALRSPADKDAALRRLATGVERSARLSAQLLELARLDAGILLVEDDVMLADAVRAGLAQNGW-RADWSADVPAARLALVGHDYDAVLLDLQLPGASGFTLLAAMRANYDATPVLIVTARDQLSDRIRGLDAGADDYLVKPFQLDELYARL-
>B9BGF0_9BURK_B9BGE9_9BURK
LIANISHDLRTPLTSLHGYLETLSLAEPDRRRYLSIALAQSAKVGRLAQALFELARLESGILIVEDDADIADVLSLHLRDERY-EVVHSADGAQGLRLLEQGGWDALILDLMLPGVDGLEICRRARAMARYTPIIITSARSSEVHRILGLEIGADDYLAKPFSVLELVARVK
>B9BTL9_9BURK_B9BTL8_9BURK
FIADAAHQMKTPLAGLRTQAEFALRVPPDVQRSLEQIATSSEQAARLVTQLLALARAEN-ILIAEDDSILADGLTRSLRQSGY-AVDHVKSGVEADTALSMQTFDLLILDLGLPKMSGLDVLKRLRARNSNLPVLILTAADSVDERVKGLDLGADDYMAKPFALNELEARV-
>T0FIN3_9BURK_T0FI35_9BURK
MLASIAHDLRTPITRMQVRADLLTD-----RGDREGFLRDTESMSRVITQFLDFAR----VLLVDDDAELRDLLRRFFQQRGI-EFSVLHDATNLARRLERERPAIIVLDLMMPGVDGLTALKQLRASGDTIPVIMLTARAEGIDRVLGLELGADDYLGKPFMPQELLARIQ
>R7BY54_9BURK_R7BXY3_9BURK
LFHDVSHELRSPLARIEIAVAIAEKNPERRGELLTRIEKDVQALDALVDELLTYARLDD-ILIIDDDVELVTLLVDYLTLEGF-ATTPSHSGPAGLAALAKDTFDLIILDVMMPGMSGTEVLAKIRETS-QTPVLMLTAKGDPVDRILGLELGADDYVPKPCPPRELVARM-
>U2G3E3_9BURK_U2FLS2_9BURK
FSSDLAHDMRTPLANVISSSQVLSRTTEEYEALIDSNIEECERLQRMIENMLFLARTDN-------------YLRKGMMEASY-TVDIAETGKDGLFLALHEDFDLVVLDVMLPEMDGFEVLRRLRAQK-QTPVLLLTAREAIEDKVAGLELGADDYLLKPFAYAEFLARI-
>W4NCD2_9BURK_W4NC48_9BURK
MLAGISHDIRTPLTKLRLAMAMAND-TNGDEAFVGAAESYLDQIDTILQQFMDYA-----IIVLDDEAELRNMLQRFLSGHGF-EVRAVENSKRLERYLQREPYDLLVLDLMIGEEDGLQICAKLRAEGHTLPILMLTAKGDPLDRVIGLETGADDYLAKPFLPRELVARIN
>W4NF15_9BURK_W4NF80_9BURK
FNADVAHELRTPVTILIGQTQVLTRSVDDLRRTLQSNLEEFERMRGIINDMLFLARADQG-LIVEDEFKVVDYLRRGLTEQGW-VVDVALDGEEGLHLASEFDYDIIVLDVMLPKRDGLSVLKALRMRK-STPVIMLTARDHVNDRVRGLREGADDYLTKPFSFLELVERL-
>T0FSX3_9BURK_T0G2G9_9BURK
-IHTLTHEMKSPLAAISGAAELLQEPVANRRRFTENIRRQAGRLEQMIRKLLALAEVEQ-ILIVEDEQAIADTIVYALGTDGM-QTVHCTLGQAALDRLRGTRVDLVVLDVGLPDLSGFEVCRRLRTFT-DVPVIFLTARHDEIDRIVGLEIGADDYVVKPFSPRELAARV-
>W6X0R4_9BURK_W6X6A1_9BURK
LVANISHDLRTPLTSLHGYLETLSMSDAERKRYLAIALGQSVKVGRLAQSLFELARLEHGVLIVEDDVDIANVLSLHLRDERY-EVVHSADGNEGLRLLEQGNWDALILDLMLPGVDGLEICRRARAMARYTPIIITSARSSEVHRILGLELGADDYLAKPFSVLELVARVK
>I2IKR3_9BURK_I2IKR2_9BURK
MLAGISHDLRTPLARLRLETEM----SPSDQATKDAMVDDIEQMDMIIGRFLDYAR----ILVVDDDPRLRDLLRRYLGEQGF-NVYVAENAPSMNKLWVRERFDLLVLDLMLPGEDGLSICRRLRGSNDRTPIIMLTAKGEDVDRIVGLEMGADDYLPKPFNPRELVARI-
>U2FP29_9BURK_U2G5U8_9BURK
FNADVAHELRTPISILIGQTQVALTTVERMRQTLQSNLEEFERLRVIINDMLFLSRSDRGVLIVEDEPKVVEYLKSGLTEEGW-VVDTALDGEDGAWKAVEFDYDVVVLDVMLPKLDGFGVLRALRAQK-QTPVIMLTARDRVDDRVRGLRGGADDYLTKPFSFLELIERL-
>W4NHC2_9BURK_W4NH51_9BURK
FIADAAHQMKTPLAGLRTQAELALRASAEVHRSLEQIATSSEHAARLVTQLLALARAEN-ILIAEDDSILADGLVRSLRQSAY-AVDHVKTGAEADTALSMQTFDLVILDLGLPKMSGLEVLRRLRARNSNVPVLILTAADSVDERVKGLDLGADDYMAKPFALNELEARV-
>J2JJX6_9BURK_J3CBL9_9BURK
LLANASHELRSPLTRIRMGLELMGE--RPSQSAREEISRNIGELDQLIDEILLASRLDA--LMIEDDARLAQMVGEYLTQSGF-AFNHAGDGASGLEQLQQHAPDLVILDLMLPDTDGLEVCRRIRALPSKVSVLMLTAKGDPMDRIIGLEIGADDYLPKPFEPRELLARIR
>J4SN35_9BURK_J4JN61_9BURK
FIADAAHELRTPIMGLSIQSQLLRRTADERERILAQIHAGTTRLGHLAEQLLTLARVE--VLLVEDDPLIGSGLEQGLKQEGF-AVDWVKDGDAASLALRSTGYGLLLLDLGLPNRDGLAVLASLRRRDETLPAIIITARDGVPDRIAGLDSGADDYLVKPFALEELLARIR
>I2DVY9_9BURK_I2DVZ0_9BURK
MLASIAHDLRTPLTRMQVRADLLTDP-----GDRDGFLRDTESMSRVITQFLDFARE---VLLVDDDAELRDLLRKFFQQRGI-AFSVLHDATNLARRLERERPSIIVLDLMMPGVDGLTALKQLRARGDTIPVIMLTARAEGVDRVLGLELGADDYLGKPFMPQELLARI-
>H5WNT9_9BURK_H5WNU0_9BURK
LLLAISHELRSPLTRARLNAELVAEG-P----ERDALLRDLAQMGQLITDLLESERLAA-ILLIDDDEELAAPLAAYLRRFDI-TLEAAARPSLGLARLAAEDFDAVILDVMLPEMDGFEVCRRIRHGS-DIPVLMLTARGDVTDRVVGLELGADDYLPKPFEPRELAARL-
>A2W5M6_9BURK_A2W5M7_9BURK
LITNISHDLRTPLTSLHGYLETLSLPEPERRRYLSIALAQSAKVGRLAQALFELARLESGILIVEDDADIADVLSLHLRDERY-EVVHSADGAEGLRLLEQGNWDALILDLMLPGVDGLEICRRARAMTRYTPIIITSARSSEVHRILGLELGADDYLAKPFSVLELVARVK
>B5WK21_9BURK_B5WK22_9BURK
FIADAAHQMKTPLAGLRTQAELALRVSAEVHRSLEQIATSSEHAARLVTQLLALARAEN-ILIAEDDSILADGLVRSLRQSAY-AVDHVKSGVEADTALSIQTFDLLILDLGLPRMSGLEVLRRLRARNSNLPVLILTAADSVDERVKGLDLGADDYMAKPFALNELEARV-
>G8MJS6_9BURK_G8MJS5_9BURK
FSSNLAHDMRTPLANLQAAAQVALSAADEYRDVIESSIDEFQRLSRMIEDMLFIARSE--ILIVEDEAKMGLYLKTGLSEAGY-TVDWVEDGLSGQYQAETEDYDLLILDVMLPGQDGWSVLQNLRRTK-KTPVLFLTAHDDVGDRVKGLELGADDYLSKPFDFVELTARIK
>J3CY40_9BURK_J2KKD3_9BURK
MLAGVSHDLRTPLTKLRLGIEILRE--KADEELMARMTRGVEEMDAIIGQFLDFARS---VLVVDDEADLRSLLQRYLGDQGY-AVRTLEDAKTLDTLLARERFDVLVLDVMMPGEDGLAVCRRLRAQGETIPIVMLTARGDPVDRIVGLEMGADDYLPKPFNPRELLARIQ
>B5WJC2_9BURK_B5WJC1_9BURK
LIADISHELRTPLAVLRGELEAIEDVHAFDRDSLKSLHTEVNMLNKLIDDLYELSLSD--ILIVEDQPKLSAVLEDYLHLDGF-TTTVIADGQAVMPFIRATPPSLMLLDLMLPGRNGMDICRELRQFS-ALPVIILTARIDEIDRLLGLEIGADDYVCKPYSPREVVARV-
>W0V9L8_9BURK_W0V7W3_9BURK
-SNAIAHDLRTPLSELRARLEELSVETETFA-EVDAAINDVDRVMAIFNALLRLADIDSG-LLVEDNERVARFVKKGLTEAGH-TVDHADNGRDGMYHAVSMSYDAIIMDRMLPGIDGLAIVETLRGAGNRVPILILSALDGVDERIRGLKSGGDDYLIKPFAFGELLARL-
>W0PAQ6_9BURK_W0PE99_9BURK
---SIAHELRTPLMRIQGRLRSAQISHDELAETVDRVALETDALTALLGQLLQISELEAG-LVIEDDLENARYITKGLTELGH-VCVICDNGVHALPLAMESTWDVIILDRMLPNIDGLSILSSLRAVGRKTPVLVLSALTGIDERVTGLNAGGDDYLVKPFSFSELVARLN
>A2W8B8_9BURK_A2W8B7_9BURK
MLAGVAHDLRTPLARMRLRAEMMDD-----ARLRDGVVRDVDSMSHIVDQFLVFA-----ILIVDDDQELRDLLRDYLVRQGM-EVSVLHDAATLEKRLERERPDLIVLDLMMPGVDGLTALRQLRAAGDDIPVIMLTARADDVDRIVGLELGADDYLGKPFNPRELLARVQ
>B1FY24_9BURK_B1FY14_9BURK
MLAGVAHDLKTPLARLRLRAEMMDE-----AKMRDGVVRDVDSMTHIVEQFLVFAHDG--VLIVDDDASTREALSAIIGEDGL-TTATAGDLREARIQLVRQMPDVVFTDLKLPDGSGVELFEDLDPRS-GVEVIVITGHATVESAVNALKMGATDYLVKPINMQRVKAI--
>J2QCW2_9CAUL_J2HQ43_9CAUL
-TASVAHELRTPLTVLSGYIHGALDVFPRDDNHMRALLTQVEDLSRIIDDLRTVSLAS--ICVVEDDPDIAHILQTYLEREGL-RVVCAADGEAALLQHRSLSPALMLLDVNIPKKDGFAVMNEVRRRG-DTPVIFTTAMAEDIDKLTALRMGADDYVVKPFNPAEVVARV-
>J2H0S2_9CAUL_J3ARH5_9CAUL
FTADASHQIRTPLAVMKVHLGVMGRRSQEDQDSLADVLDGVNRLQRLLEQLLALARAD--ILVVEDDKALGRGVVAFLKSEGF-TVDWVQTGESALDESSE-PYAVIVLDVGLPDVSGFEVLAQLRRAGNRTPLLLLTARDALKDRITGLDLGADDYMLKPFEPEELAARL-
>J2ZMF1_9CAUL_J2FTJ9_9CAUL
FNADVAHELRTPLSNLIGQTQVLSRRIDELEEVLHSNLEELERLRTIINDMLFLARADQGILIVEDEPKTVAYLRKGLTEQGY-AVDFASDGESGLHLAQTLDYDAVILDVMLPRLDGIALLERLRQSR-QTPVIMLTARDSVDARLQGLGTGADDYLVKPFSFLELLARL-
>U3AM94_9CAUL_U2ZBI4_9CAUL
LLASVSHDLRTPLTRLRLELAL-----ADQTRRTQAMQGDLDEMEHMIDEYLAFARGEAG-LVVDDDDRIRELLKEYLAREGF-RVTGAAHAAAARRLMELLEFDLVVLDIMMPGEDGLSLTSWVRSKASSTPVLLLTARGDADDRIEGLSRGADDYMSKPFDPRELRLRI-
>U2ZBD1_9CAUL_U2YSD7_9CAUL
FAADVSHEIKNPLTSIRSALETLELAPEDKARLTALLQQDVSRLDRLITDISNASRLDA-ITLVDDDENIVASVSMALESHGH-KVTAYHDGATGLDALESSPPDLAILDVKMPRMDGMEVLRRLRQTS-TLPVIILTSKDEEIDEILGFNLGADDYIHKPFSQRLLIERVK
>J3A4X1_9CAUL_J2GTD2_9CAUL
FAAAVSHEFKTPLAGITGAVELLDDSPEERRRFLGNISADSARLSQLVGRLMDMARAD--ILIVDDDPHIRQLLVFALAKAGL-ETREAADGEAALASVAERAPDLVVLDINMPRLDGLEVCRRLRAQG-DLPILFLSSRDDEIDRVLGIELGADDYVVKPFSPREVVARVQ
>Q0YS43_9CHLB_Q0YS44_9CHLB
FTSDASHELKTPLAAVKGTLEVLIRKPREREHYESRIHFCLMRMARLIDQLLMLARNES--LIIEDEPGIARFLKDGLEEEYF-AVDLAHDGKTGLDMAMTNEYDLLIIDWMIPALSGIEVCRQVRKGGSTVPILFLTAKDTLEDVVFGLDAGANDYIKKPFEFEELLARIR
>D6TCW0_9CHLR_D6TCV9_9CHLR
MVATLSHDLRTPVTILQGHIESLASRAQRLERYLPALEEGVQQLNQLLGLMLTAVSLEQ-ILLVEDEKSILQFVRDALEDADY-TVLSAEDGLNALKLAREKQIDLVLLDIGLPGLDGFSVCRVLREDL-HIPILIVSARQSDADKVQGFGVGADDYIMKPFSIRELLARVQ
>M1R2L3_9CHLR_M1Q0Q1_9CHLR
LLADIAHELRTPLTVIEGTVDGMLDVFAADTHHLTTIKEESATLTRLIKDLRDISLAESGILIADDEKRIAEILQAYLEREGF-RVIATYDGKTALAKFHEENPDLIILDLMLPEISGWDVCREIRKES-RVPIIMLTARDELTDKLIGLEIGADDYMTKPFESKELVARVK
>D6TQD1_9CHLR_D6TQD2_9CHLR
FVGDVSHELRTPLTVLNGNLEMLLLDREITRHLARGMFAEVRRMHRMVEDLLALTRLDEGVLIVDDEPQVRDLLQMGFSYEGF-QVFLATNGPDATQVAQEQQPDVVILDLMLPGYDGLEVTRRLRRSR-DLPIIMLTARDEIDDRVTGLDAGADDYLTKPFAFRELMART-
>D6TK35_9CHLR_D6TK34_9CHLR
LLSNIAHELRTPLTNIRGYLEAFQDVITPDPAVIASIYEEAMLLSRMVTDLQDLALAEAGILVVDDDRKIVDLIRIYLEKERY-QVIIASDGPQALKLARQKQPSLIILDWMLPSIDGLDVCRILRAEC-DIPIIMLTARSTEDDKLLGLNLGADDYLTKPFSPRELVARVR
>D6TYR7_9CHLR_D6TYR8_9CHLR
FTADASHELRTPLSIITLAVNRGIATPEEYLQVLQTIQMENARMSRLVNDLLLLARADG-ILIVEDNHQLNYELKQSLTYEGH-AVDTAYDGDAGLAFAESAPYAAIILDVLLPVKDGLEVCRTLRARGYTVPILLLTARDAIDDRVRGLDSGADDYLVKPFALSELLARL-
>E1IAI3_9CHLR_E1IAI2_9CHLR
LLADVTHELRTPLATIGGYMEGLLDV-QPSHETFNLILHESNRLQRLIEDLELLSRVEAGILVVDDEQPIVDLVASYLAAEGF-AVQRAYDGPSALTLARACRPDLVILDVMLPGLDGIEVCRRLHQET-AVYVLMLTARTDEVDKLIGLSVGADDYLTKPFSPRELVARVK
>D6TP85_9CHLR_D6TP86_9CHLR
FVADVSHELRTPLTGLGGSLEMLLEDAVAKRRLMLGMYNEVERMQRLVADLLVLSRLDEGILLVDDERQIIEFLRMGFEYEGF-TVHVSMTGHEALQAVERHKPDIVILDLMLPGLDGMAVAQQIHGAY-NTAIIMLTAREEVEDRVTGLELGADDYVTKPFAFKELLARVR
>D6TU28_9CHLR_D6TU27_9CHLR
FVADASHELRTPIAAIQSKTDVLLQNTQEYVEVIQQVNTETLRLGDLIRNLLALARSDE-ILVAEDHPSLGPDIQRGLERFHY-VTDLATDGEDALASALATPYDLLILDVMLPSLDGFEVCRRLRSAHRTLPILFLTARGEIDDRVRGLDLGGDDYLVKPFVFRELEARV-
>D6TSB3_9CHLR_D6TSB4_9CHLR
LMANVSHELRTPIATLRSYLEITLGPMPALQRNLQVMEEEILHLQTQVDDLFTLSREE--ILLVEDAPELARAIKQELEAQDY-WVFHVGDGKSALSMHNKERPDLVILDWMLPELDGLEVLRRMRQVA-PTPVLMLTARSEEIDRVIGLEVGADDYLTKPFSMRELLARVR
>D6THS9_9CHLR_D6THS8_9CHLR
FFSDASHQLRTPLTSIRGFTEVLLRDPETAQRVLTLMRNEGERMTALINNLLTLSRLS--VLVVDDEENIIEFIRLGLRYEGF-QVESANDGETGIATALRINPDIIILDVMMPPIDGLEVCRRLRENPREIPILMLTARDEVRDRIAGLRTGADDYLTKPFDFDELLERIR
>I4ED75_9CHLR_I4ED74_9CHLR
FTADASHELRTPLTLMQNQIELALRDPEEDRAVLEALAGDLDRLTRLANALLLLARGD--ILIVEDEQRLARLLRKSLVDEGH-AADVANSGEEALDWIGVATYDAIILDVMLPGMDGIAVCRELRDRRVQAPILLLTARDAIEDRVTGLDAGADDYLTKPFAFAELSARL-
>E1I9V1_9CHLR_E1I9V0_9CHLR
MTADIAHDLRTPLTVLSGYLESLRDL-KPTPERFATLYAEVQILQRLVDDLHTLSLADAGILVVDDHANVRALLKDYLSEHGF-RVITAADGAEALAVAGREQPDLILLDVMMPKLDGFQFMQTFRKRH-NTPVIMLTARIAESDKVVGLELGADDYVTKPFGMHELVARVR
>V5QC11_9CHLR_V5QE54_9CHLR
FTSDASHDLKAPLTVIRAESELALRNSEEYRQAFKNIVKQVERMTLIIDDLMTLASLDAGILLVDDDKALCQTLKRALGELGH-VVEYACDGISGEYFARNGEFDLMILDIGLSDKNGIEVCRMVRAEGAALPILMLTARDTLESKVKSLDAGADDYLCKPFAYSELFARIR
>D6U563_9CHLR_D6U564_9CHLR
LVASVSHELRTPVATMRGYLESTLAPPTMLRQDLNVINQQTVRLQGLIDDLFALARAE--ILLVEDENDLAKIVMRELRGAGY-EVFHAEDGLKALDLHERHQPDVVLLDWMLPRLNGLEVLRRLRQSS-ATPVLMLTARSEEADRVIGLEIGADDYLTKPFSMRELVARVR
>D6TJ92_9CHLR_D6TJ93_9CHLR
FVADASHELRTPVAVIRNMTEVLSRKTEEYIMALEGINEETERLGRLINDLLALARADE-ILIIEDDPRLGPSLKKGLEGSHH-AVDLLADGEDAVFMATSIPYDLVILDILLPGLSGFEVCRQLREQGKTMPILLLTALGEVEHRVKGLDLGADDYLTKPFAFSELEARV-
>V5QCT4_9CHLR_V5QDU0_9CHLR
LLADIAHELRTPLTVIEGTVDGILDVFEADTRHLTTIKEESATLTRLIKDLRDISLAESGILIADDEKRIAEILQAYLEREGF-MVVVTYDGKTALAKFHEENPDLIILDLMLPEISGWDVCREIRKES-RVPIIMLTARDELTDKLIGLEIGADDYMTKPFEAKELVARVK
>H5S9A7_9CHLR_H5S9A6_9CHLR
LIADVSHELRTPLTTIKGYMEGLIDL-PSTAETFHQVYQEADRLSRLVDDLQELSRVEAGILIVDDEPGILNLVSAYLRPEGF-EVYTASDGPSGLKAARAYKPDVIVLDIMLPGMDGLEVLNRLRRES-NVYIILLTARTEETDKIVGLSIGADDYVTKPFSPRELVARIK
>D6TUH8_9CHLR_D6TUH7_9CHLR
FTADAAHELRTPVAAIRSLAEVASEEPEMYMHVLQNITSESERLGELIRDLLVLARADEGILIAEDDLFVGESMKTGLERQRY-VIDLVDNGKQALALGGLEPYDLVILDVLLPDMDGFDICRTLREQGQTMPILFLTALDGVDYRVNGLDIGGDDYLTKPFAFRELEARV-
>I4EE93_9CHLR_I4EE94_9CHLR
FIANVSHDLRTPLAIIQGNLERLLEDPVPDRQALETIQREAITLNRLIDDLFTLARLEE-VVLVEDEPELSALVTKALQEVGH-TVEPYFDGETALQRLGATDPDLLVLDLMLPKVDGLEICRRVRQTR-IVPILMLTAKSTELDRVLGLELGADDYLTKPVSLRELQARV-
>D6TQ15_9CHLR_D6TQ16_9CHLR
LLANIAHDLATPLTAIQGFSEALADDPAARQETAQRIGREVQRLRRMVADLQQMTSLESGILVIEDEANIAQLLRLYLEQAGY-AVVTANDGIAGIELHAREKPDLVILDLMLPMLDGMEVCRRIRTWA-NTPILMLTARQGEEDRIAGLDSGADDYLVKPFSPREVISRV-
>I4EG79_9CHLR_I4EG80_9CHLR
FVADASHELRTPLTVLRGNVDILKRETRDLMESLTDLGDEAERMSRLVQNLLTLARADGGILIVEDERAIASFLRRGLVFEGY-RVVVADTGQRALTAVSEEHPDLAILDIILPGMDGLRICETIRAGGGDFPILMLTARDQVCDRVAGLNAGADDYLVKPFAFEELLARVR
>D6TUT5_9CHLR_D6TUT4_9CHLR
FVANAAHELRTPLTMMRTSLDVAGKAPPEITILAGKLREGLNQADRLVESFLALARAQQGVLIVEDVRRLADDIAEGLRDQGM-AVDVAYDGLEATAKLDVSSYDVVVLDRDLPGLHGDIVCRMITESEKPAMVLMLTAAGTPGDRVAGLSLGADDYLAKPFHFPELILRV-
>D6TG12_9CHLR_D6TG13_9CHLR
FLADASHELRTPLTIMLSSLELMKKDPEFQTNALENISTEAERMARLTTRLLLLARTDA-VLLVDDDQTILSLLKRGLAYEGF-EVYTAPDGETGLAATKKYQPHLVLLDIAMPGLDGLELCRRLHVLG-DIAIIMLTARDDVADKVHALGLGADDYVPKPFSFDELVARM-
>D6TT58_9CHLR_D6TT57_9CHLR
FISAVVHDLRTPLFSLRGYLEGVEKTPEMVAQYLQICRGKAEDLEHLITDLFTYTRLE--VLIVDDDAAIAHLLRDFLKAEGF-QVMVATDAEKALDTVQRTSVDCLVLDVMMPGRSGFDLCRHIRETS-NLPILFLSAYDSDKEKLRGFGLGGDDYIAKSASPSEVVARV-
>D6TTX3_9CHLR_D6TTX2_9CHLR
FAADASHELRTPLTIINLEINQALTTPENYRETLERIQAENEQMTTIVNSLLLLARADTGILVIEDNYRLSESLKTNLVNERY-SVDAAYDGQEGQDLAELAPYDLIILDILLPKKDGLEVCRELRRRRVQTPILLLTARDSIDDRVRGLDCGADDYLVKPFAMNELLARL-
>D6U8J1_9CHLR_D6U8J0_9CHLR
LVSDVAHELRNPLMNIRGYLELLQDL-EPTPETLASLYEETSLLNRLVADLQDVSLAEAGILVVDDDKKTVDLIRLSLKNEHF-ETLEAYDGIEALALTRSEAPDLIILDWMLPHVGGLDLCRIVRLES-TIPVIMLTAKATEDDKLLGLNLGVDDYLTKPFSLRELVARVR
>D6U5S6_9CHLR_D6U5S5_9CHLR
FIANFTHELKTPMTSIVGYADMLRSDPATVFKAANYIYNEANRLESLSLKMLNL------ILIAEDDVAINDLIHMNLRDTGF-SCTCVFDGLSAADLLERDSFDLVLLDIMLPHVNGYELLEYIRPLG--IPVIIITARSSITDKVKGLKQGADDYIVKPFAIVELTARIE
>D6TPK3_9CHLR_D6TPK4_9CHLR
FTADASHELRTPLSMLTLATNRAQRKPESYAQEFSLIQAETDHMIRLVNGLLLLARAD--ILLVEDHRRLNHELQMSLVDEGY-AVDTAFDGVEGQAFAESTPYDVLILDILLPGKDGLQVCRDLRRQHINTPILLLTARDTVADRVRGLDSGADDYLIKPFALSELLARL-
>D6TBG3_9CHLR_D6TBG4_9CHLR
LVSDTSHELNTPLTTMIGQLTAMQDY-PLTEERVAILKDQAERLAELVQQLDAYTR----VLVIEDEAPIREFEVTYLRDAGY-GTIEAADGQAAVELFVEHKPDLAIIDINLPKMSGLNVCKAIRTTS-TMPILIVTARDSDEDEVKGLSMGADDYIKKPFNPNVLVARVQ
>E1IIC5_9CHLR_E1IIC6_9CHLR
LLSDVAHELRTPIMTIDSYAEGMIDVIASDPANLAIIQREAARMRRLVDDFSLLSRAEAGILIVEDEVPIQNVLSSYLRAEGY-RVYTAKDGASALSQMWAVRPDLVILDIMLPGMDGFEVCRRIQQDF-DVYILFLTARSEEVDKLIGLSIGADDYLTKPFSPRELTARVK
>D6TWF4_9CHLR_D6TWF5_9CHLR
FVADASHELRTPVAVIRSFTDVALEEPRAFEEALREINAESERLGHLINDLLSLARADE-ILVVEDDPRLGPSLKKGLEKHHY-AVDLALDGEDAVLMGTTTPYDLIVLDVLLPRLNGFEVCSQLRNHRRTMPILLLTALGELDHRVTGLDTGADDYLTKPFAFRELEARIR
>D6TF38_9CHLR_D6TF39_9CHLR
LIMNITHDLATPLTAIAGLGEAMVDTREDYEATGRIIVRETLRLRRLVKDLHVMAKVEAGILIIEDEEGIIHLLNLYLKDAGY-LTIAARDGADGLALHAREHPDLVVLDIMLPAIDGFEVCRRIRAWS-QTPILMLTARSAEDDRINGLELGADDYLLKPFSPRELVSRVR
>K9XBB6_9CHRO_K9X9P0_9CHRO
LIASLSHDLRTPLLAIRGTLRSMLHVSDTWREILEEYYQTNEDLLKLVEALLEVSRYEAGILLVEDHALMRRGMKAQFAEPDFLIVGEAADGVQAVETAQQLQPDVILMDIDLPVIDGITATQQIKSYCITPRILALTAFDRDEQVIGMLAAGADGYCLKSIEWEQFIAVI-
>K9X9Q2_9CHRO_K9X8M5_9CHRO
LISDLTHELRTPLTVVRGYLEELADEVEPSTEIYTRLARETRRLERLVNDLQELSKAEAGILIVEDEAEIAGLIQLALEKEGF-SCQSCRDGLAALRLFQELQPDLIILDLMLPGLDGLEVCARIRQKPKDPYILMLTARGEEIDRVIGLSTGADDYLVKPFSPRELVARVR
>K9XCZ4_9CHRO_K9XCY5_9CHRO
FLADVSHELRTPLTVIGGYADLLLMTPDSGKPLLRKIRREVDRTNRLVKDLLLLARSD--VLIVEDDLINARVFSKILTKRGGLGVKHTENVEEVMKIAAAGEADIILMDVSLSRSDGIKITQMLKANAAKLPIILVTAHAMEGDRESFLQSGADGYISKPVDHQQFIE---
>K9XCZ4_9CHRO_K9XAH3_9CHRO
FLADVSHELRTPLTVIGGYADLLLMTPDSGKPLLRKIRREVDRTNRLVKDLLLLARSD--VLVVDDEQLIIDFVELGLRYEGF-EVQSVRTGYAALEALNTWKPQLVILDNNLPDIDGFEVCRRIRRSS-DVLIIMLTVRDDLADKVRGFELGADDYLTKPFHFPELLARIR
>M1Z7G8_9CLOT_M1YTT7_9CLOT
LIASISHDLKTPLTSIRAYAETLEKTAQEREEYYNIIVEKANFMKQMLDDLTIYTLLQ---LLVEDDPEIARVVRDMFIREGY-QVTWATTGMEGWEDFQEFTYDLVLVDLMLPEMDGFTLCKNIRWKS-DVPIIMISARKEDEDKVEGLQLGADDYLGKPFSLAELRARVE
>U2N0I0_9CLOT_U2N0U5_9CLOT
FLQSISHDLKTPVMVIMSHAEAIIDYIDSVEKTAEIIKEEAISLEKKIKQLLYLNTLD--IYLVEDEKSLNILLERYLQLEGY-KVTTFSDGDSALQKIKDM-PDLWILDIMLPGADGYELIKKIKDNNKNTPVIFMSARNEELDRVVGLELGSDDYLSKPFLPRELVIR--
>C6PYQ0_9CLOT_C6PYP9_9CLOT
LITNVSHDLRTPLTSIKGYIGLAKDSEAELQEYLNIAYNKSEKLEVLINNLFEYTKLT--ILVVDDEKEIRNLIGIYLENEGY-KVIKASDGCEALKVLKSQQVHLIILDIMMPNMDGIEACIKIREHK-NMPIIMLSAKGEDMDKIMGLTTGADDYITKPFNPLELLARVK
>D3AKK8_9CLOT_D3AKK7_9CLOT
LLSDVAHDLKTPISLIGMYSSGIRD-GLDDGTFLETIIQQNSRMSQMTERLLNLSGIE---LIAEDDPEMQKILKLYLQREGY-LVNVVSDGRAAVDFLTEHPVDLVLLDWMMPVQNGIQTLKEIRLLNIPVKVLMLTAKGENESEVTGLSCGADDYLRKPFDIQVLLLRI-
>C0C3Q0_9CLOT_C0C3P9_9CLOT
LVDNLSHEMKTPLGVIRAYAEGLQDDEAKKQKYSAIIIAETERMSNLITTLLDLSALETGVLIVEDEKNMQDIIVEYMRRGGH-TCFTADDGVDALMILKSNPMDLMILDVMMPHLDGFSVCKLAREMS-NMPIIMLTAKGGEDDKLKGYEYGADDYMTKPFSPKVLLAKA-
>D4CGU8_9CLOT_D4CGU9_9CLOT
FIANVSHELKTPIALIQGYAEGLTEDKESRDYYCNVIMDEAGKMNKMVKQLLTLTALE--ILVVDDEPRMRKLVKDFLTVKGF-QVVEAGDGEEAIDIFEQKDIALILLDVMMPKMDGWEVLKTIRKYS-QVPILMLTARGEEQDELQGFKLGVDEYISKPFSPKILVARV-
>M1ZCV4_9CLOT_M1Z0J4_9CLOT
LIADVAHELRTPLFILRGNLESMLMGDPPNEERLALLHDETVRMAHMVNDLQNISLAEAG-LVVDDEIKIVEMIEQYLQSEGF-ITLGITKSEEVLEKIDSFSPDLIILDVLMPGKNGFEILKEIRKKG-ELPVILLTAKSEEVDKVLGLEIGADDYITKPFSLRELVARIR
>D4C6G4_9CLOT_D4C6G3_9CLOT
FFTAVSHELKTPIAIIKGQLEGMIYY-KDRDTYLRRCMKTTNDMEALVKEILSAARMGG-ILIIEDEESIQNIIKAFLEDAGY-TVVLAADGLEGIEQFRANKPDLVLLDLMLPKIDGFAVCEILRKES-RVPIIMLTALDDEDSQMKGFDALADDYITKPFSMPVVMKHI-
>M1YQC0_9CLOT_M1Z3W3_9CLOT
YASDIAHELRTPLTTLKSHVEAILDVWEPTDEHLTILLTEIDRLAKLVDDLNTFKTLE--ILVVEDEKNILEVIEAYLLKEGF-RVITAEDGEMALELFKTEKIHLIVLDLMLPKISGEEVCTTIRATS-DIPIIMLTAKVDEDDKIEGLTIGADDYITKPFSPRELVSRVK
>R0B1D9_9CLOT_R0CLU0_9CLOT
FIANVSHDFRSPLTSIKGYLEAILDPAEMYEKYLSRVISETERLHKLTESMLTLNSLDA-ILIVDDDANIAELISLYLMKECY-ETMIVGDGEEALKVFPEFKPNLVLLDLMLPGIDGYQVCRELRASS-QVPVIMLSAKGEIFDKVLGLELGADDYMIKPFDSKELVARVK
>D4CCZ9_9CLOT_D4CCZ8_9CLOT
LITNVAHDLRTPLTSIIGYLELLSGPPEIQKKYIDIAYAKAKRLEKLIEDLFGFTKMN--ILVVDDEKEIADLVEIYLVSDGY-RVFKAENAKEGLDILDRENIHLVLLDIMMPGMDGLEMCRKIRETN-NIPIIMLSARSTDLDKILGLGTGADDYVVKPFNPLELTARVK
>N9YM41_9CLOT_N9YAB8_9CLOT
FIANVSHELKTPIALIQGYAEGLTEEDEDSRNYCEVIMDEAGKMNKMVKQLLTLTALE--ILVVDDEARMRKLVKDFLTNKGF-AVIEAGDGEEAVDVFAQKDIALVLLDVMMPKMDGWEVLRTIRKYS-QVPVIMLTARSEERDELQGFSLGVDEYISKPFSPKILVARV-
>M1ZE85_9CLOT_M1ZLC6_9CLOT
FVSDASHELRTPISVIQGYANLLDRDEKTMEESIDAIKTEAENMKELVEQLLFLARGDN-ILIIEDEEKIARFIELELKYEGY-EVEKAFNGRDGLELARTQPFDLILLDIMLPGINGIEVLRRIRQFS-DLPVILLTARDAVVDKVTGLDGGADDYITKPFAIEELLARIR
>G5HT61_9CLOT_G5HT62_9CLOT
LISGISHDLRTPLTSIRGYLDGLLETPQMRKRYLAAMKIRTSDLERLVDSLSEYNRLEN-VLIVEDDILIAELERDYLNASGF-EAEIQQNGTHILDMVRKEKYDALILDIMLPGKSGLDICRELRRES-SIPILMVTAKKEEVDKLRGLGLGADDYMVKPFSPAELVARVR
>C0C489_9CLOT_C0C490_9CLOT
FLGNVSHELKTPIALIQGYAEGLKEDAESREFYCDVIMDEAGKMNQMVRNLLTLNQLE--ILVVDDESRMRKLVRDFLGREGY-TVLEAGDGMEAMEIFYEDKIALVILDVMMPKMDGWQVCREIRQSS-QTPVIMLTARSEERDELQGFELGVDEYISKPFSPKILVARV-
>D4CDN8_9CLOT_D4CDN9_9CLOT
FSSDVSHELRTPIAVIRSQCEFALSEEGDKEEAFHAILTQSERMNAIVSQLLLLSRAENGILFAEDEPALREVTVKRLKAEGF-GVDGCRDGREALDYLDSTDYDVVILDIMMPGIDGLTVLRTLRSRGNTAPVMLLTARDAVADRVGGLDAGADDYLTKPFEFAELTARIR
>C0C4E0_9CLOT_C0C4E1_9CLOT
LNAAFAHDLRTPLTVLKGYSDFLARYIPQGKVSEQKMLDTLKLMSSHLDRLEQFS-----ILIADDEQGIIQLLKDYFEIQGY-RVLEALNGAEVLEKLARK-PDIILLDVSMPGIDGFEVCRRIRSHI-SCPILFLTARIEEQDRINGLKLGGDDYIMKPFSIEELGARV-
>M1ZGY1_9CLOT_M1ZHA6_9CLOT
MVQALAHDLKTPLSVIQGYAESLLDD---LRKYLRIITDHARKGLNLIKEMLYASEME--ILLIDDEEDLVHLLKDSLEGKGH-QVFTAYDGETGVKKAREQRPDLIILDIMMPGMDGYEVCRKIRDEV-LCPILFLSAKQSEADKLRGLALGGDDFLIKPFSLKELMARIE
>N9YVY7_9CLOT_R0AHW4_9CLOT
IVGNLTHEIKTPLTSIIGYAELLKNDRELQEQALDYILEEGKRLNSITRKMIKLSRIQPGILIAEDNKAISNLIKTHLSFAGY-DTSQVYDGEFALEILEAEPFDLLILDLMLPKVSGVDILARVKDCQ--MPIIVVTALDDLSSKVQCLQVGADDYITKPFDSMDLLARV-
>B6FT98_9CLOT_B6FT97_9CLOT
FFAAVSHELKTPITIMKAQSENMLYY-ANRDKYLQENLLVLDEMEKLVKEIILIAKLDA-ILIIEDDIMIQNALGELLRVSGY-QVFQAYNGIDGVEKFKKNKVDLILLDIMMPEKDGFDVCREVREMS-QVPIIILTALDEEDAEVKCFDLKADDYIVKPYSVRVVLKRI-
>M1ZCK3_9CLOT_M1ZBW6_9CLOT
FLQHISHELKTPVMVIRSFSQAIRDPKGDLDCSVKVIDEEAERLEKRIRNLLYITKLD--IYLVEDDKNLNLILTTYLEKEGW-QVSSFLTGKDAQKSINNP-PDLWILDIMLPDIDGYQLIKEIKLTTPNIPVIFISARDADIDRVLGLELGSDDYLAKPFLPRELVI---
>R0AWZ1_9CLOT_R0ALL2_9CLOT
LITNVAHDLRTPLTSIIGYLELLAGPEQMQHKYIEIAYGKARRLEKLIEDLFGFTKLN--ILVVDDEKEIADLIEIYLVSDGY-KVFKAENAAKGLEIISKEEVHLVLLDIMMPGMNGLEMCKKIRETN-NIPIIMLSAKSTDLDKILGLGTGADDYVVKPFNPLELTARVK
>C0DAT8_9CLOT_C0DAT9_9CLOT
LITNVAHDLRTPLTSIIGYLELLAGDPEMQHKYIEIAYGKSKRLEKLIEDLFGFTKLN--ILVVDDEKEIADLIEIYLVSDGY-KVFKAENAARGLEILEKEEIHLVLLDIMMPGMNGLEMCKKIRENN-NIPIIMLSAKSTDLDKILGLGTGADDYVVKPFNPLELTARVK
>A0A010Z4V6_9CLOT_A0A011AZL9_9CLOT
MTADVAHELRTPLTALSSHLEAMIELWDATPERLKSCHEEVMRLGTLVEDLGQLAKIES-VLVVDDEPKILEVVCLLLESKGF-RTFPAENGRKALEIFDSENISLVILDLMMPDISGEEVCIAIRKKS-RVPIIMLTAKVDEGDVVEGLGLGADDYVTKPFGLKELYARV-
>H7D442_9CLOT_H7D443_9CLOT
FISTVSHELRTPLTSIKGWAITLQYDNPAILNGLKIIEGETERLAVMVEELLDFSK----ILLVENEVSIRQFLKINFDREGF-NVIEADRGDTAIEIALIEKPQVVLLDVGLEGMDGFQVCSNLRKHFPKMGIIMLTARSQEMERVMGLEFGADDYVVKPFNPLEVMLRV-
>M1YRQ3_9CLOT_M1Z663_9CLOT
FINSISHELKTPLTSMKVLIESLSMDIEIYKEYLSDIYGEAERMEDLVNYLMN-------ILVVDDEKLIVKGLKHSLEQQGY-KVFTAYNGSEALKTVEEEKIDFIILDLMLPDIDGMMLCKKIREDH-NMPILMLTAKDGDYDKILGFEFGADDYMTKPFNVLELLARIK
>M1YSA3_9CLOT_M1Z6Q9_9CLOT
FTANLSHELRTPLSYISGYSEALLEPPEKEREYLEIVHRESLRLKRLVNDMLDLAQLEG-ILVADDEQEMRELIRAYLERENY-LVDEANDGYEVLDKVQKNSYDLLLLDIMMPELDGLSTCVQIRRFS-NVPIIFLSALGEELDRVQGLRIGGDDYIVKPFSPRELMARIE
>D4CB94_9CLOT_D4CB93_9CLOT
FVSDVSHEFKTPINAIEGYTMLLQGLSPDQEEYVEKILFNTQRLSGLVGNILLLSKLEN-ILIVEDDKELSQLFQKVLEKNGY-QVKSASDGAQALEVLVKEYIDLIISDIMMPVMDGYELVSELRSAGYQIPVLMITAKGSFDDMRQGFLSGSDDYMVKPVNVNEMVLRV-
>C6PXD7_9CLOT_C6PXD6_9CLOT
MTSDMAHEIRTPLTTLKTHVEALLDW-EPTEERFQVFYDEIERLINLVNKLQNLAKLEQ-ILVVDDEPNIVEVVEAYLRKEGF-QVVTAENGEKALRLFKEEVIHLVILDLMLPRISGEEICNKIRAVS-DVPIIMLTAKSEEEDKISGLAIGADDYLTKPFSVRELVGRV-
>M1ZKZ1_9CLOT_M1ZCQ0_9CLOT
FTNDLAHELRTPLSTLRSQIEAFRDVWEPTPERLAETHGELMRLVRLVNEMEQL------ICVIDDEPLIVEVLKAYLEREGY-EVCSALNGREGLSLIEKEIPDFLILDLMLPDLSGEEICRIVREKS-EIPILMLTAKTAEEERIQGLLLGADDYVTKPFSPREVVVRV-
>N9VS16_9CLOT_N9VRH7_9CLOT
FINNFSHEFKTPIVSMCGFAKLLKNSESERKEYLDVIIHESGRLSQLAANVLNLSKIEN-ILVVEDDTNTRKLMTAVLKENGF-YPIPAGNGMEALNLLDNHHIDLVLLDIMMPGMDGYELTKRLRESNYSLPILMVTAKQLPEDKHRGFIVGTDDYMTKPVDEEEMVLRI-
>C0C5H8_9CLOT_C0C5H9_9CLOT
FAANAAHELKTPLAVIKSSLQVLEMPNPEQKDYEEFMENTGKSLDRIIKTV----------LLVEDEEMLSRTIAKGLEILGY-AVDRAYDGEEALYLYGLNEYDLMILDLNLPKLDGMDVLRQIRKEDEEFRVLILSARNSLEDKVDGLDSGSNDYLTKPFEFKELEARIR
>M1YUE1_9CLOT_M1Z841_9CLOT
LTDMLSHELKTPLGVIRAYAEGLKDVPDKQTVYSHVIVEETEKMAGMINALLDLSSLEAGILIVEDEKRIQNIVSDYLKKEGY-NIILADDGIEALIVLNNNHVDLMILDIMMPNMDGYSVCKQAREIS-NLPIIMLTAKQQEVDKLRGYELGADDYVTKPFSPNVLMAKVR
>D4CGZ8_9CLOT_D4CGZ9_9CLOT
LISNISHDLKTPITAIKGYVEGIQDSPEKLSKYIRTIYNKANDMDRLIDELTFYSKIDT-ILIVEDEEAIAELEKDYLELSGF-EVEIEDNGETGLKRALEEDFDLLILDLMLPGVDGFEICRKVREAK-NTPIIMVSAKKDDIDKIRGLGLGADDYITKPFSPSEMVARVK
>D4CGZ8_9CLOT_D4CH08_9CLOT
LISNISHDLKTPITAIKGYVEGIQDSPEKLSKYIRTIYNKANDMDRLIDELTFYSKIDT-ILIVEDDREIRQGIEIFLRGQGY-RVFQAADGIEGLRVIEKEEIHLAIVDIMMPRMDGITMVIKLREQY-DFPVIFLSAKSEEVDKIMGLNMGADDYVTKPFTPMELLARVN
>G7MAG2_9CLOT_G7MAG3_9CLOT
FFNNATHELKTPVTSIYGYVQILKEDEEFKKRAVNRIMLECGKLKELIQKLLEISR----ILVVEDEFSINDTLKFALLKENF-EVIGAYNGKSALKLLEEFKPHLVLLDIMLPDINGFELCKVMNQ---KCYVVMLTARDDVIDKILGMEIGADDYITKPFEIREVIARIN
>M1ZK60_9CLOT_M1ZAY4_9CLOT
FVSDASHELRTPLTAVKGNLDFLRKHPEVGEEVLEEMGQDVDRMMRLIQNLLSLARADAGILIVDDDLHIRSMLRRALQFEGY-EVVEAADGEEALQMIKGGEPDLLLLDLMLPKRDGWEVCTEVRRRDLDLPILMLTAKDELESRVQGFDLGADDYVVKPFELEELLARIR
>C0WGX1_9CORY_C0WGX0_9CORY
FVGDASHELRTPLTSLRGYTELYRSATNDVDLVFSKIDKESKRMSLLVEDLLALTRAEG-VLVVDDEPNIVELLTVSLKFQNF-EVYSANSGNEALRVAREVNPDAYILDVMMPGMDGFELLGKLRQEGLDGPVLYLTAKDGVDQRIHGLTIGADDYVTKPFSLEEVITRL-
>D7WAA1_9CORY_D7WAA2_9CORY
FTSDVSHELRTPLTTVRMAADMIAALEPHARRASQLMTKELDRFEALLADLLEISRHDAGILVVDDDPAISEMLTIVLEAEGF-EAVPVTDGGAAVGAFRDQDPDLVLLDLMLPGMSGVDICKEIRKES-NVPIVMLTAKTDTVDVVLGLESGADDYITKPFKPRELIARIR
>D7WBP0_9CORY_D7WBP1_9CORY
MLSDLAHEMGTPLSVLAVYLDGLQDV-DWNLSTHQIMSDQLTRLTRLIEDIDDVSRAQ--VLVVDDEQPLAQMVASYLIRAGF-DTRQAYTGTQAVDEARRFSPDVVVLDLGLPELDGLEVCGRIRTFS-DCYILMLTARGTEDDKITGLTLGADDYITKPFGIRELVTRV-
>U7N8Z5_9CORY_U7N8V7_9CORY
MLSDLAHEMGTPLSVLTVYLDGLQDV-DWNNATHTIMADQLTRLTRLMEDIDDVSRAQ--VLVVDDEQPLAQMVASYLIRAGF-DTRQAHTGTQAVDEARRFSPDVVVLDLGLPELDGLEVCRRIRTFS-DCYILMLTARGSEDDKISGLTLGADDYITKPFSIRELVTRV-
>E2S268_9CORY_E2S269_9CORY
FTSDVSHELRTPLTTVRMAADMIEALPQGAQRASRLMSSELDRFEELLADLLEISRHDAGILVVDDDPAISEMLTIVLESEGL-KPIPVMDGNDAVPAFEQHEPDLILLDLMLPGMNGVDICRAIRRES-SVPIVMLTAKTDTVDVVLGLESGADDYITKPFKPKELIARIR
>U7LAM3_9CORY_U7L900_9CORY
MLSDLAHEMGTPLSVLTVYLDGLQDV-DWNNATHTIMADQLTRLTRLMEDIDDVSRAQ--VLVVDDEQPLAQMVASYLIRAGF-DTRQAHTGTQAVDETRRFSPDVVVLDLGLPELDGLEVCRRIRTFS-DCYILMLTARGSEDDKISGLTLGADDYITKPFSIRELVTRV-
>S2ZYN5_9CORY_S2Z4N3_9CORY
FVGDASHELRTPLTSVKGFAELYKAATDDADWVITKIQEEAGRMSTLVDDLLALTRAEG-VLVVDDEPNIVELLQVSLRFQGF-DVVTAGNGKDALAVAEEAKPDAFILDVMMPGMDGFELLSKLREAGHDGPVLFLTAKDAVEDRIHGLTIGADDYVVKPFSLEEVITRL-
>S2XQZ5_9CORY_S2X7M9_9CORY
FTSDVSHELRTPLTTVRMAADLIADLDPATRRAAELMNAELERFEMLLNDLLEISRHDAGILVVDDDPAIAEMLTMVMEREGF-DTVVVDDGLEAVKAAERENPDLILLDLMLPGMSGVDVCRTVRETS-AVPIIMLTAKTDTVDVVLGLESGADDYVTKPFKPKELVARVR
>K0YEK1_9CORY_K0YE35_9CORY
FVGDASHELRTPLTSVRGYGELYRAAIKDADKVLEKIDAESERMSLLVEDLLALTRAEG-VLVADDEPNIVELLTVGLKFQGF-EVRSAADGEEALEVAREFQPDAFILDVMMPGIDGFELLPKLRDAGLDGPVLYLTAKDAVENRIHGLTIGADDYVTKPFSVEEVITRL-
>M4KFH6_9CORY_M4KBG7_9CORY
FIGDASHELRTPLTSVRGYAELYRSATDDADMVIGRISDEAERMGLLVEDLLALVRMDEGVLVVDDEDNISDLIKVSLKFQGF-DVETADNGQTALEIAETYRPDAFILDVMMPGMDGFTLLNKLREAGHDAPALFLTAKDGVEDRIHGLTIGADDYVTKPFSLEEVITRL-
>D7WEN5_9CORY_D7WEN6_9CORY
FAANASHELKTPIATIQTVADVALA-TPEDAEHLRTALTQIRDNAAMVSALLDLARAEN-VLIVDDEVYLADALQVALNREGM-KAHALYDGTSALLYLHAHAVDVVVLDRDVPGVHGDDICARIVADYPHLRVIMLTAAGTLDDRLSGFGAGADDYLPKPFDVPELIARVR
>E0DIV1_9CORY_E0DIV2_9CORY
LVADAGHELKTPLTSMRTNIELLMLSDEEKKALEHDVMAQMEELSTLIGDLVDLAREDA-IVVVDDEQAVRDSLRRSLSFNGY-DIAIAEDGEQALDVIEKEQPDLVILDVMMPKMDGLEVCRHLRSHGDDRPILVLTARDGVSDRVAGLDAGADDYLPKPFALEELLARVR
>E2S360_9CORY_E2S359_9CORY
FVGDASHELRTPLTSLRGYTELYRSATKDVDLVFSKIDDESKRMSLLVEDLLALTRAEG-VLVVDDEPNIVELLTVSLKFQNF-EVYSANSGNEALRIAREVNPDAYILDVMMPGMDGFELLGKLRQEGLDGPVLYLTAKDGVDQRIHGLTIGADDYVTKPFSLEEVITRL-
>E2S533_9CORY_E2S534_9CORY
FVADAGHELKTPLTSMRTNIELLMMSDEDRKDLEDDVMSQMNELSTLIGDLVDLAREDG-ILVVDDEQAVRESLRRSLRFNGY-EVLTANDGLEAVETVRAENPELLILDVMMPNMDGLEVCRTLRSEGWDRPILVLTARDGVSDRVAGLDAGADDYLPKPFALEELLARVR
>M4K8K5_9CORY_M4KCN9_9CORY
LVADASHELKTPLTSLRTNIELLTRTEADRQDLERDVLSQLDEMSALIKDLVDLAREDG-ILVVDDDPAVRESLRRSLIFNGY-AVVLAADGEEALDKVQSERPDMAILDVMMPKLDGLEVCRELRSQGDDIPILLLTARDSVSERVAGLDAGADDYLTKPFALEELLART-
>C0VXN2_9CORY_C0VXN1_9CORY
FVGDASHELRTPLTSVKGFAELYKTATDDADWVLSKIQEEAGRMTTLVEDLLALTRAEG-VLVVDDEPNIVELLQVSLRFQGF-DVVTASGGEEALKVAEESRPDAFILDVMMPGMDGFELLTKLRETGHDGPVLFLTAKDAVEDKIHGLTIGADDYVVKPFSLEEVITRL-
>U7LRJ2_9CORY_U7LRN5_9CORY
FTSDVSHELRTPLTTVRMAADMIEALPHGAQRASRLMSSELDRFEELLADLLEISRHDAGILVVDDDPAISEMLTIVLESEGL-KPIPVMDGNDAVPAFEQHEPDLILLDLMLPGMNGVDICRAIRRES-SVPIVMLTAKTDTVDVVLGLESGADDYITKPFKPKELIARIR
>C0WJ56_9CORY_C0WJ55_9CORY
FTSDVSHELRTPITTVRMAADLIESLPAGAQRASKLMSRELDRFEELLADLLEISRHDAG--------------TIVLESEGL-NPVPVMDGNDAVPAFREHEPDLILLDLMLPGMNGVDICRTIRRES-AVPIVMLTAKTDTVDVVLGLESGADDYITKPFKPKELIARIR
>L1MIV8_9CORY_L1MIL8_9CORY
LVADAGHELKTPLTSLRTNVELLMMPPEELESLSRDVIAQIEELSTLIGDLVDLAREDG-ILVVDDEQAVRESLRRSLTFNGY-DVVLAEDGASALDQIGKEQPDLVILDVMMPRMDGLEVCRTLRSSGDDRPILVLTARDGVSDRVAGLDAGADDYLPKPFALEELLARVR
>E0DDR4_9CORY_E0DDR3_9CORY
FLGDASHELRTPLTSVKGYAELYRSATTDATMVMKKIEEEAARMSLLVEDLLSLTRSEE-VLVVDDEPNIVELLTVSLKFQGF-EVATATSGLQALEVAPEFKPDAFILDVMMPGMDGFELLPKLRALGFEGPVLFLTAKDAVEHRIHGLTIGADDYVTKPFSLEEVITRL-
>C2GF16_9CORY_C2GF17_9CORY
MLSDLAHEMGTPLSVLTVYLDGLQDV-DWNNANHTIMADQLTRLTRLMEDIDDVSRAQ--VLVVDDEEPLAQMVASYLIRAGF-DTRQAHTGTQAVDEARRFSPDVVVLDLGLPELDGLEVCRRIRTFS-DCYILMLTARGSEDDKISGLTLGADDYITKPFSIRELVTRV-
>U7LVA9_9CORY_U7LRL2_9CORY
MLSDLAHEMGTPLSVLTVYLDGLQDV-DWNNATHTIMADQLTRLTRLMEDIDDVSRAQE-VLVVDDEQPLAQMVASYLIRAGF-DTRQAHTGTQAVDETRRFSPDVVVLDLGLPELDGLEVCRRIRTFS-DCYILMLTARGSEDDKISGLTLGADDYITKPFSIRELVTRV-
>U7N641_9CORY_U7N2W6_9CORY
FTSDVSHELRTPITTVRMAADLIESLPAGAQRASKLMSRELDRFEELLADLLEISRHDAGILVVDDDPAISEMLTIVLESEGL-NPVPVMDGNEAVPAFREHEPDLILLDLMLPGMNGVDICRTIRRES-AVPIVMLTAKTDTVDVVLGLESGADDYITKPFKPKELIARIR
>C0VQK7_9CORY_C0VQK8_9CORY
FTSDVSHELRTPLTTVRMAADMIYDLDAYTKRAAELMVRELDRFEALLNDLLEISRHDAGILVVDDDPAISEMLSIVLEAEGF-DTVVVTDGAEAVATFEREQPDLILLDLMLPGMNGIDICKTIRRSS-PVPIVMLTAKTDTIDIVLGLESGADDYVTKPFKPKELVARVR
>U7KT71_9CORY_U7KV79_9CORY
FTSDVSHELRTPLTTVRMAADMIEALPHGAQRASRLMSSELDRFEELLADLLEISRHDAGILVVDDDPAISEMLTIVLESEGL-KPIPVMDGNDAVPAFEQHEPDLILLDLMLPGMNGVDICRAIRRES-FVPIVMLTAKTDTVDVVLGLESGADDYITKPFKPKELIARIR
>U7LE47_9CORY_U7LCE2_9CORY
FVGDASHELRTPLTSLRGYTELYRSATKDVDMVFSKIDDESKRMSLLVEDLLALTRAEG-VLVVDDEPNIVELLTVSLKFQNF-EVFSANSGHEALRVAREVNPDAYILDVMMPGMDGFELLGKLRQEGLDGPVLYLTAKDGVDQRIHGLTIGADDYVTKPFSLEEVITRL-
>U7K8A1_9CORY_U7K9B3_9CORY
FTSDVSHELRTPITTVRMAADLIESLPAGAQRASKLMSRELDRFEELLADLLEISRHDAGILVVDDDPAISEMLTIVLESEGL-NPVPVMDGNDAVPAFREHEPDLILLDLMLPGMNGVDICRTIRRES-AVPIVMLTAKTDTVDVVLGLESGADDYITKPFKPKELIARIR
>C0VSZ5_9CORY_C0VSZ4_9CORY
LVADAGHELKTPLTSLRTNVELLMMSDEDREAIEKDVVAQIQEMSTLIGDLVDLAREDG-ILVADDEQAVRESLRRSLTFNGY-EVVLAEDGAQAVELIEKEQPTLVILDVMMPQMDGLEVCRTLRSTGDDRPILLLTARDGVSDRVAGLDAGADDYLPKPFALEELLARVR
>E0DD52_9CORY_E0DD51_9CORY
FTSDVSHELRTPLTTVRMAADLINDLNPALQRASELMVRELDKFESLLNDLLEISRHDAGVLVVDDDPAISEMLTLVLSTEGF-ASVVVNDGGQAVEVFQRENPDLVLLDLMLPGMNGIDICRAIRQES-TVPIVMLTAKTDTVDVVLGLESGADDYIPKPFKPKELVARVR
>L1M8X2_9CORY_L1M847_9CORY
FTSDVSHELRTPLTTVRMAADMIADLDPYTQRASELMVRELDRFESLLAELLEISRHDAGILVVDDDPAISEMLTLVLQAEGF-DTVAVADGADAVGAAEAEQPDLILLDLMLPGMNGIDVCRTIRETS-TVPIVMLTAKTDTVDVVLGLESGADDYVNKPFKAKELVARIR
>L1M9G9_9CORY_L1MA83_9CORY
FVGDASHELRTPLTSVKGYTELYRSATQDFGMVVDRIEGEAARMTLLVEDLLALTRAEG-VLVVDDEPNIVELLSVSLKFQGF-EVATAKSGMEALRVARDFRPDAFILDVMMPGMDGFELLPRLRADGLDGPVLYLTAKDAVENRIHGLTIGADDYVTKPFSLEEVITRL-
>U7LN19_9CORY_U7LJP3_9CORY
FVADAGHELKTPLTSMRTNIELLMMSDEDRKDLEDDVMSQMNELSTLIGDLVDLAREDG-ILVVDDEQPVRESLRRSLRFNGY-DVLTASDGLEAVEAVRSENPELLILDVMMPNMDGLEVCRTLRSEGWDRPILVLTARDGVSDRVAGLDAGADDYLPKPFALEELLARVR
>C0XP94_9CORY_C0XP93_9CORY
FVGDASHELRTPLTSVRGYTELYRTV-DDPDMVLSKIDEESGRMKLLVEDLLALTRAEG-VLVVDDEPNIVELLTVSLRFQGF-EVESVNSGSEALKVAREFRPDAYILDVMMPGMDGFELLSKLRADGLDGPVLFLTAKDAVEDRIHGLTIGADDYVTKPFSLEEVITRL-
>S2ZUB0_9CORY_S2YZZ0_9CORY
MLSDLAHEMGTPLSVLTVYLDGLQDV-DWNNANHTIMADQLTRLTRLMEDIDDVSRAQ--VLVVDDEQPLAQMVASYLIRAGF-DTRQAHTGIQAVDEARRFSPDVVVLDLGLPELDGLEVCRRIRTFS-DCYILMLTARGSEDDKISGLTLGADDYITKPFSIRELVTRV-
>S2YTC2_9CORY_S2ZUG8_9CORY
FTSDVSHELRTPLTTVRMAADMIYDLDTYTKRAAELMVRELDRFEALLNDLLEISRHDAGILVVDDDPAISEMLSIVLEAEGF-DTVAVTDGAEAVGTFEREQPDLILLDLMLPGMNGIDICKTIRRSS-QVPIVMLTAKTDTIDIVLGLESGADDYITKPFKPKELVARVR
>D7WE99_9CORY_D7WEA0_9CORY
LVADAGHELRTPLTSMRTNIELLTMAEQELNDLEDDVTAQMEEMSTLIGDLVDLARED--ILVVDDEQAVRESLRRSLQFNGY-DVALAKDGQEALASIEQEQPDLTVLDVMMPQLDGLGVCRELRSSGYDRPILMLTARDGVSDRVAGLDAGADDYLPKPFALEELLARVR
>E0DIC0_9CORY_E0DIC1_9CORY
FVDDAGHELRTPITVIRGHLELLDTTHDQRERSVKLCMDELDRMTRMVNDLLTLAIAD--ILIAEDDNGIAEFIARGLESAGY-SCDVTDNGPVAFGMARSGAYQLMILDLGLPNMDGTDILEQLRSLGTTLPIIVLTARTALEDRLRTLEGGANDYMPKPFQFAELLARVR
>L8N237_9CYAN_L8N3M8_9CYAN
FSADAAHELKTPLAILQGELELLQNTGSTMQQTLSNLLDEVCRLSSITRKLLLLSLADAGVLYIEDEEKIANFVCIGLKEQGF-VVDYCNNGNDGYTHALEFEFDAIVLDIMVPGKDGLAILKGLRKEGNTTPIILLTARNELDDRLSGLNLGADDYIAKPFFVEELVARI-
>K9FAY4_9CYAN_K9ER84_9CYAN
FLKDVSHELRTPITVIQGQLETLTYRPEKQPETIALITNELQQMNRLVNDLLLLTKAEH-ILIAEDNPHIVDFLRAGLKAHGF-SIFVVEDGRQVAQLAHSHDFDLLILDLGLPGKDGLAILREIRGQGELLPIIVLTARDGVDDTVMALEGGANDYITKPFRFEELLARIK
>D8G735_9CYAN_D8G736_9CYAN
FSADAAHELKTPLAILQGELERLQQSGSELQQNLSNLLDEVRRLGSIVRKLLLLSLADAGILYVEDEAKIASFVCAGLKEQGF-VVDYCDNGDEGYLRAMDNEYDVLVLDIMLPGKDGLAILKSLRRSGRNVPVILLTARNELDDRLEGLNLGADDYLAKPFFVEELIARI-
>K9T557_9CYAN_K9T7C0_9CYAN
LVANVSHDLRTPLSSLRVGIEAILDTGNKAQMYLQRACHETDHLSHLVEQLLFLAKADAGVLIIEDDASLCETVQLYIEREGL-RCLTAASGETGIVQIQRFRPDLVVLDIMLPDRDGFQICQELRSTQCFMPILMLTARAEEDDRVRGLAMGADDYLTKPFSAKELVARI-
>D8FWZ3_9CYAN_D8FWZ4_9CYAN
FLANVSHELRTPISNVLVTVEALRSEPELRDRFFQNVEDETKRLSRLVRDLLDLGRLEAGILLVDDEPALRDSLTYTLQKEGY-EVMTAADGLSAIKQFHKQVPDVILLDLMLPEVSGMEVCWRIRAFS-NVPIVMLTAKDQDIDKVWGLEAGADDYVTKPFNTRELVARIK
>F5UE61_9CYAN_F5UE62_9CYAN
FSGDAAHELKTPLAILQGQLERALHSGSEVQQTLSNLLDEVRRLNEITRKLLLLSLADAGVLYVEDEEKIANFVCMGLKEQGF-VVDYCDNGNDGYGRAMDNEYDAIVLDIVLPGKDGLSILKHLRKAGRNVPVILLTARNELDDRIEGLHLGADDYLAKPFFVEELVARI-
>U5QNP5_9CYAN_U5QNG8_9CYAN
LIAALSHDLRTPLLAARATLNSLISVSAEWQDIFREYQQTNEDLLKLVNNLLEVSRYEAGVLLVEDHALMRRGIKGQFAIKRFEIVGEAADGAQAVEMATQYEPDIVLMDIDLPVLDGIGATQQIKSARPQVRVLALTAFDEDTQVVGMLAAGADGYCLKSVEWDQLMAVI-
>K9ETL4_9CYAN_K9FGR4_9CYAN
FVSDVSHELRTPLTLVHGYLQSLRRLTEPQREGLEIAAAEADRTIRLLQDLLDLARADGGILVIEDETQLAKFVQMELSYEGY-DVAVANDGLSGLMAARDNMPDLILLDWMMPGLAGVEVCRRLRSTGAQMPIIFLTAKDDVADRVAGLDAGADDYVVKPFSIEELLARVR
>K9F2T7_9CYAN_K9ELU5_9CYAN
LVSDLSHELRTPLTILRGYLEALSDL-PATPETYAKLMGETQRLQRLVEDLQELSKLEAGVLIVEDETDIADLIQLYLTNENF-TTEICSSGTAALERFPIFQPDLIILDLMIPGLDGLEVCARIRQTPKDPYILMLTAKGEELDRIIGLSTGADDYMVKPFSPRELVARVR
>K9RC97_9CYAN_K9RBW8_9CYAN
FINDAGHELRTPITIIRGHLELMDRDSEEVEETANLVIDELDRMSRFVEDLILLTKAE--ILIAEDESRIASFIAKGLRANGF-VPTIASDAQETLNLAIGNNFDLLILDLGLPGKDGLEVLEEIRGQGEDLAIIILTARDDINDKVAGLEGGADDYMTKPFRFEELLARIR
>K9PVD3_9CYAN_K9PX11_9CYAN
LVGNVSHELRTPLTIVQGYIQSLLRLTEAQREALTVAASEAERTTQLLQDLLDLARAESG-LLIEDDDNLARFLELELSSEGY-GITVAKDGLSGLMAARENTPDLILLDWMLPGMTGVEVCRRLRATGAELPVIMLTAKDEIQDRVQGLDAGADDYVVKPFSIEELLARIR
>K9FMF9_9CYAN_K9F4R2_9CYAN
LIGTLSHDLRTPLLANRGTLNAIVGVSNLLKDLLEDYREANDNLIKLVEALLDISRYEAGVLLVEDHALMRRGLSGQFSEDDFEVVGEAENGQQAIELAAQLQPDIILMDIEMPVLDGISATQAIKATESESRVLALSAFGKDSQVVGMLAAGADGYCLKSIEWQQLIAVL-
>K9TVS8_9CYAN_K9TU71_9CYAN
FINDASHELRTPITIIRGHLELMGDDPQEREETVALVTDELDRMSRFVDDLLLLAKAEQ-ILIVEDEPRISAFIEKGLKANGY-TVSVVRDGDEALLVANSKDFDLMILDIGLPRQDGWTILSTLRGQGEYLPIVILTARDDVNDKVAGLEGGADDYMTKPFRFEELLARVR
>K9VQZ8_9CYAN_K9VS94_9CYAN
FSGDAAHELKTPLAILQGELERALHSGSEVQQTLSKLLDEVCRLSEITRKLLLLSLADAGVLYVEDEEKIANFVCMGLKEQGF-VVDYCDNGNDGYGRAMDNEYDAIVLDIVLPGKDGLSILKHLRKAGRNVPVILLTARNELDDRIEGLHLGADDYLAKPFFVEELVARI-
>K9TWQ3_9CYAN_K9TVF6_9CYAN
FLANTSHELRTPLNAIIGCIRLVRDDRTEELEFLARADEAAIHLLGIINDLLDIARIEAGILLVEDDSGDVQLTKLALEESKM-SVNVVEDGVEALALLRKEGPDIILLDLNLPKKDGREVLAEIKADPKRIPVIVLTASQAETDILNAYNLNANCYIIKPVDFDRFVKIV-
>A0A016QJU6_9DEIO_A0A016QKC5_9DEIO
LIGNVAHELRTPVSAVRGYAEAAQDL--PADQALAAIAREVAGMERLTHDLSLVSRVEGGVLIVDDDPAILEILSAYLAAEGH-SVVIEDDGLAALPLLARA--DVAIIDWMLPGMSGVELAAHARREHPQLPVLLLTARGEVEDRLAGLNAGADDYMVKPFSPREVVARV-
>A0A016QMY3_9DEIO_A0A016QMM4_9DEIO
LIGNVGHELRTPLAALRGYTEALTDV-MTPDQAAPAIRREVRAMERLASDLSLVSRIEAGILIVDDDPAILEILGAYLRNDGH-TVLEAQDGAA--GQLKLAEADLAILDWMLPGTSGLELARQQRRDHPDFPILLLTARGEEEDKLRGLEVGADDYVTKPFSPREVVARV-
>A0A016QKD5_9DEIO_A0A016QKN4_9DEIO
LIANVAHELRTPIAALRGYTEALADD---PVAAREALQREVSALERLARDLSLVSQ----VLIVDDDPAILEILRVYLRQDGF-RVLEAREGAQALSLLPQA--DVAVLDWMLPGMTGLELARRAHATFPEVPLLMLTARDGEEDKLLGLEGGADDYVTKPFSPREVVARL-
>A0A016QM30_9DEIO_A0A016QN53_9DEIO
FTRMAAHELRTPLTTLAGRVELLLDRPRDVAAGLVQLQERIGALRALSEGLLSLARTDA--LIVEDDPHIAELLRDGLREDGY-AVDHAASAEEGFSLADLFPHDLLILDVMLPEDAGYRLGQQLREAGNMAPILYLTARGTVEDRVEGLEAGGDDYLVKPFAFKELRARVR
>A0A016QJZ7_9DEIO_A0A016QJF2_9DEIO
LIGTVAHELRTPLTGMRGLTEGLLDV-FRLEEAGPDLIREIRRLERLTQDLSLVTQAEAGVLVVDDEPSVRKVASAYLEREGF-EVRTAADGMDGLRQAEEGGLALVVLDVMLPKMNGLDVCKRIRAAS-NVPIILLTARGEEFDRVLGLELGADDYVVKPFSPRELVARVK
>G1V7Y0_9DELT_G1V7Y1_9DELT
FIRHIAHELNSPLARTQIGLAILEELEGNPKARVQRIMQDINRLSVLTDEVLSY------VLLIDDDSEFCELMTDYLDVHSF-AVSSVHTGTAGIEAARRQEYDVILLDMLLPDISGIEVLRHLRTET-RAPVVILSAHNEETDRIVTLELGADDYVPKTFSARELLARIR
>G2H815_9DELT_G2H814_9DELT
LLAAISHDLRTPVTRMRLRADQMEPLRERFVADLDEIKNLLSLLESLVEDCRDLHT----ILVVDDDPEIRELLTSFLDKHGF-RAESAADGVEMFRMLEVGRYDLVVLDVMLPGDDGLTLCRRLRARS-DLPVIMLTALDDDTDRIIGLELGADDYVAKPFNPRELVARIR
>A0A017T4H4_9DELT_A0A017T3A9_9DELT
FAADLSHELKNPVAAIRASAEVLEGDREEAGRFVARIQESTARIEALLGDLLSLARIEA-VLVVEDEPAIAESIAFFLRRDGF-TTTVVTTLADAERELA--WADLVILDLTLPDGSGFELLSLARRSGATAAIIVLSSRDDVADRVAALETGADDYVTKPFSPREVVARV-
>U2RYP0_9DELT_U2SII9_9DELT
LSAGLAHEIGSPLLILNGRAQALAALPDDVRRNARILVEQSERIERIVRQLLDLARR----LVLDDDAGVVDFLCESLDARGYEAVG-RTSPEEALSLFEREPFDLVITDVEMPRMRGTEVLEALLTRKPGQLVVLITAFGSVELAVAAVKAGACDFVTKPFNIDALVLT--
>I2PYK1_9DELT_I2PYK0_9DELT
LTAGVAHEITNPVNNISMLAETYETPQAERLDMMRQIQKECSRIHGIVTNLLDFSKPK--IMVIDDEKVVGDMLRIHLAKHGC-RVETFLSAAPALARLAEEPFDLVITDFKMKGMDGMELLKTVKALYPDIQVIMITAFAHLDTAIEAFRGQVHDFFPKPFKIKDLLASV-
>S9PJU8_9DELT_S9PG37_9DELT
VARALAHELRNPLTAMRLALARLSRDATRLAEAVALLDEELELLSRMTRSFSDFARL---ILLVDDDPGVLKGLRGLLSDEGF-SPVEARSAADAARLLDAPGPALMLLDLRMPGETGLELLARLPR-PLPLPVVVLSGEASPGEAVQALKLGATDFVEKPPSPERLLTAL-
>G7QBD9_9DELT_G7QBE0_9DELT
LTAGVAHQLNNPLNNISTSSQIALEDPAFLKKLLGNIHQETLRARDIVQGLLEFSRV---ILVVDDEAIARENLVHVLTRAGH-RASAAADGREALAALAEEPFDLVLTDLRMPGMDGLELLAGLKRRFPEVEVIVVTGHAAVDTAVAAMGLGAFTYVAKPVHVEEVLA---
>D8FAM0_9DELT_D8FAL9_9DELT
LTSGIAHELNNPLNNITLTAHMLLESDDERKEMAEDIVGEAKRSKHIISNLLDFARES--VLLLDDEPIVGKRLKPALVKIGC-DVEVFEEPAAALKRLEEKVFDVVVTDIRMDDIDGIQVLEKVRKSSDRTKVIMITGYAMMALAREAMEKGAFDFIAKPFQPDDLRKVI-
>S9PJW2_9DELT_S9PI34_9DELT
LLANVSHELRTPLARIQVSLDLAEDDPELARESLHDISEELHELQTLISDVLMLARLEGGVLYIEDDEFTATRTSRYLERHGL-SIRWFSDGRSGLAELIREEPDIVLLDLQIPQMDGLQVCAEIRRRS-DVPIIIITAREEEADRVLGLEGGADDYLVKPFSTRELLARIR
>U2SSG1_9DELT_U2U146_9DELT
VARALAHELKNPLTAMKLSLARLTRDATRITEAVALLQEEVDLLMRMTQSFSTFARL---ILVVDDDPGVLKALRGLLSDEGF-TPVEARSAAEATRLLDAPEPAMMLLDIRMPGETGLELLARLPR-PLPVPVVVLSGEASPAEAVQALRLGATDFVEKPPSPERLVTAL-
>S9P7W7_9DELT_S9P540_9DELT
FAANVSHEFKTPLAAIQGAVELLRDSAAQRERFLSNIDADARRLTRLVQRLLELARADS-ILVVDDDPHLREVVGFALTQAGF-HIEQARDGREGLEFVRRSVPALIVLDIMMPEMDGLEMCREVRRAH-DCPIVFLSSRDDEVDRILGLELGGDDYLTKPFSPRELVARVK
>U2SPY5_9DELT_U2S5G9_9DELT
LLAAVSHELRTPLARLRVLTELLRD-GGGNPKTLDQVDREVVELDALVGELLASSRLD--VLLIDDDTRMYELLAQYLGQNGL-SVTHAADGGRGLAALEASAYDAVLLDVMMPGIDGLEVCKRIRAKS-RIPVIMLTAKGDETDRVVGLEIGADDYLPKPFSPRELLARL-
>S9QHS1_9DELT_S9P8R4_9DELT
LASGVAHELGTPLNVVLGRAKMIASEGEEVPEYARIISQQVQHMTGIIRQLLDFARRR--ILLAEDDEEMRSLLTLTLVRAGF-AVVALEDGYELADYVSLTRPDLILSDIQMPGRTGLEVLAQTQAAGLACPVILLSSFADEETREEARRLGVRAFLDKPVDLEVLRDTV-
>L0RC93_9DELT_L0RAN7_9DELT
LTANVSHELRSPLTRMRISLEMVKENTKGCDTFIIGMQAEITHMDELIGKIIEFSKLD--ILIVDDDSKLRDLLTQYLEGYGY-TVNTLPSGEKILETIRTEPPAIIILDIMMPGKDGLEVLRGLRPHS-NIPVIMLTAKGEDTDRIVGLELGADDYISKPFNPRELLARIK
>U2TX52_9DELT_U2U580_9DELT
HLADVAHDLKTPIASLQLSLELASTPTEPAAALLRQGLEDTVYLTSLVDNL---------ILVVEDDAPIAAGIVRGLKLAGF-QVSLATDGVLALEMAERERPDLVVLDLNLPGQDGFELLEAWRFRL-RVPVIVLTARQELEARLRSFGLGAVDYLPKPFWMEELVARIR
>S9PE64_9DELT_S9QN16_9DELT
LLATVSHELRTPLAHLRVLVELMRD-AGGPERTADQMEREIVELDALVGELLASSRLD--VLLIDDDTRMYELLEQYLGQQGI-KVTHAPDGGRGLAALDSQAFDAVLLDVMMPGMDGLEVCRRIRSRS-TVPILMLTARGDETDRVVGLELGADDYLAKPFSPRELLARL-
>R2Y1R6_9ENTE_R2VF17_9ENTE
FMADASHEMRTPLTTINGLLEGLQYP-ENQKEAIKLMQNETSRLIRLVNENLDYEKIRT-ILMIEDNESVSEMMQMFFLNEGW-EAEFKYDGKEGLDTFKADPWDMITLDLNLPGMDGMEVGREIRKVSKTVPIIMLTARDSESDQVIGLEMGADDYVTKPFSPLTLIARIK
>V6Q5K3_9ENTE_V6Q6X0_9ENTE
FVGDVSHELRTPVAIIEGHLKLLNRDPEILEESLEASLQEITRMKSLVQEMLDLSRIEQ-ILIIEDEKNLARFVELELKHEGY-EVEVHHNGRTGLEAALGSDWDAILLDLMLPELNGLEVCRRIRQTK-ETPIIMMTARDSVIDRVSGLDHGADDYIVKPFAIEELLARL-
>R2SUD7_9ENTE_R2SMM6_9ENTE
FMADAAHEMRTPLTTINGLLEGLQYPENQRSKAISLMQNETARLIRLVNENLDYEKIRT-ILMIEDNESVSEMMQMFFLNEGW-EATFKYDGKEGLDAFKEAPWDMITLDLNLPSMDGMEVGREIRKISSTVPIIMLTARDSESDQVIGLEMGADDYVTKPFSPLTLIARIK
>S0RS90_9ENTE_S0RKQ2_9ENTE
LSSDIAHEIRTPLTTLKGNIEAMIDVWEVSEERLYHCYEEVNRIARLIGQIDRINEIE--ILIVDDEASILDIVEAYLSAKGY-QVFRALSGNEALTKVDVVQPDLIVLDLMLPGLSGLEVCKKIRDSS-TVPIIMLTAKTAEKDILEGLSLGADDYITKPFSPKELVVRV-
>R2Q6G5_9ENTE_R2QA64_9ENTE
FVSSVSHEFKTPLATIQGYVQLLQAAEKEKQIFLQRLLESISQLSQLTENILKLNKLEN-ILVVEDDENLQLLYRSVLEHAGF-SVITAKNGEEALARLENIQVELIITDIMMPEMDGYELVKNLRESKIEIPVLMITAKADFEDKKRGFQLGTDDYMIKPVDVKEMVLRV-
>R2P4F1_9ENTE_R2RPY6_9ENTE
FVSTVSHEFKTPIATIKGYVQLLQDSKEERQNYLERMLDGTQQLTHLTDNILKLSKLEN-ILIVEDDENLSLLYQSALKNERF-EVFRAMNGIEALDILDKQFIDLIISDIMMPDMDGYELAESLREADYDLPILFITAKDSFEDKKRGFKIGIDDYMVKPIDVNEMLLRV-
>R2T2N5_9ENTE_R2QRX0_9ENTE
FTADLTHELKTPIALIKAYGSGIED-DLDDGTYLEVILQQTQRLNDIVDQMLDYAKLEQ-ILVADDSPEMVQIVSAYLKKDGF-KVYTALDGEEALDIFYQEKLDLAVIDWMMPKIDGLKVIKTIKAES-SLKVLMLTAKSTGEDEFLSLSSGADDYITKPFHPQVLLLRI-
>R2SMN1_9ENTE_R2S213_9ENTE
FVEDVSHELRTPVAIIEGHLSLLNRDPEILEESLTASMQEISRMKSLVQEMLDLSRAEQ-ILIIEDEKNLARFVELELKHEGY-NAEVHYNGRTGLDAALNNEWDAILLDLMLPELNGLEVCRRVRQVK-NTPIIMMTARDSVIDRVSGLDHGADDYIVKPFAIEELLARL-
>R2NQS3_9ENTE_R2NTN4_9ENTE
LVAQLGHDIKTPITAIKNQIEAIQDSKEEIDQTLDQMAFQVERLSSLTKQLMEITIM---ILVVDDEKAILDIVSRYLAREGY-KVFAAANGKEALTFFQKESLDLIITDIMMPEMDGYDFIEQVLEKDEDTPFIFVSAKDQEKDKIFSLTLGADDFITKPFSPRELTLRV-
>R2SW47_9ENTE_R2QAR3_9ENTE
FVEDVSHELRTPVAIIEGHLNLLNRDPEVLDESLEASLQEIVRMKSLVQEMLDLSRAEQ-ILIIEDEKNLARFVELELKHEGY-TAEVHYNGRTGLEAALNNDWDAILLDLMLPELNGLEVCRRVRQVK-NTPIIMMTARDSVIDRVSGLDHGADDYIVKPFAIEELLARL-
>K9E4S0_9ENTE_K9DNJ6_9ENTE
FMADASHEMRTPLTTINGLLEGLEYP-ENQREAIKLMKNETERLIRLVNENLDYEKIRT-ILMIEDNQSVSEMMQMFFLNEGW-EATFKYDGKEGLDAFNPQHWDMITLDLNLPTLDGMLVGREIRKVSSTVPIIMLTARDSESDQVIGLEMGADDYVTKPFSPLTLIARM-
>G5IQ78_9ENTE_G5IQ79_9ENTE
LIAGISHDLRTPLTSIKAYVEGLEKTPAMRTKYFTIVKKKIDDLDQVIAQLFLFSKLDTGVLIIEDDEDISMIEKDFLEMEGY-EVHIVNDGCVGYHEALTEKYQLILLDVMLPGMDGHEICRNIRDKV-DIPIIMVTAKSEELEKLRGLGIGADDYISKPFSPTELVARVK
>E6LGA8_9ENTE_E6LGA9_9ENTE
LTTDISHELRTPLATLKGNVEGMIDVWKITPERLQSCYDEIDRLTRLIGNIEVINKIEA-ILIVDDEEKILEIIDAYLVANHY-SVYKAISGAMALEKFEKNNPDLVVLDLMLPDTDGLTVCRKIREVS-NVPIIMLTAKSDEDDILTGLKLGADDYMIKPFSPKELVARIQ
>R2PT20_9ENTE_R2SE68_9ENTE
FMADASHEMRTPLTTINGLLEGLEYP-EGQREAIKLMKNETERLIRLVNENLDYEKIRT-ILMIEDNQSVSEMMQMFFLNEGW-EATFKYDGKEGLDAFQPNHWDMVTLDLNLPTMDGMLVGREIRKVSSTVPIIMLTARDSESDQVIGLEMGADDYVTKPFSPLTLIARM-
>R2XRR2_9ENTE_R2XQQ9_9ENTE
FVSTVSHEFKTPIATIKGYVQLLQKTIEERKNYLERMLDGTQQLTHLTDNVLKLSKLEN-ILIVEDDENLSILYQSALKNERF-EVFRAMNGIEALAILDKQFIDLIISDIMMPDMDGYELAESLRDAGYDLPILFITAKDSFEDKKRGFTIGVDDYMVKPIDVNEMLLRV-
>R2P4T1_9ENTE_R2P810_9ENTE
FMADASHEMRTPLTTINGLLEGLQYP-ESQKEAIKLMQNETSRLIRLVNENLDYEKIRT-ILMIEDNESVSEMMQMFFLNEGW-EAEFKYDGKEGLDAFKAEPWDMITLDLNLPSMDGMEVGREIRKVSRTVPIIMLTARDSESDQVIGLEMGADDYVTKPFSPLTLIARIK
>K9E3I5_9ENTE_K9DQI3_9ENTE
FVSSVSHEFKTPLATIQGYVQLLQASDEERQIFLYRIIESITQLSQLTENILKLNKLEN-ILVVEDDPQLQLLYRSVLERAGF-SVITALNGEDALKKLEATRIELIITDIMMPKMDGYDLLDSLRSTRFDTPVLMITAKADFEDKKRGFKLGADDYMTKPIDVNEMILRV-
>R2R114_9ENTE_R2QRR6_9ENTE
FLSQISHELRTPVMVIKSSLEAINENSAEEKAYLQQLLLESTNLERLVNDLLELSRLQS-ILIIEDNEQIVNVLTRYLNDAGY-ETATVCDGKAALPYFDTHPVDFILLDIMLPNLNGFEICQSIREKS-TVPIIMITAKSEDADRILGLEIGADDYIIKPFSPKEVLYRI-
>R2QMN3_9ENTE_R2QIJ6_9ENTE
FVEDVSHELRTPVAVIEGHLSLLNRDPEILEESIQASLQEIERMKSLVQEMLDLSRAEQ-ILIIEDEKNLARFVELELKHEGY-DTDVHYNGRTGLEAALENDWDAILLDLMLPELNGLEVCRRVRQVK-NTPIIMMTARDSVIDRVSGLDHGADDYIVKPFAIEELLARL-
>R2SGG4_9ENTE_R2PVQ3_9ENTE
FVSTVSHEFKTPVATIRGYVQLLQNKPEQQKIYLERMLDGTQQLSQLTDNVLRLTKLES--LIVEDDENLLFLYQSILEQNDF-VVFLATNGVEALEILDKQHIDLMITDIMMPDMDGYELTQDLREAGFQLPILMITAKNTFQDKKKGFGMGIDDYMVKPIDLNEMVLRV-
>R2SV24_9ENTE_R2T230_9ENTE
FVEDVSHELRTPVAIIEGHLNLLNRDPEVLEESLEASLQEIARMKSLVQEMLDLSRAEQ-ILIIEDEKNLARFVELELKHEGY-TTEVHYNGRTGLEAALNNDWDAILLDLMLPELNGLEVCRRVRQVK-NTPIIMMTARDSVIDRVSGLDHGADDYIVKPFAIEELLARL-
>S0NRP8_9ENTE_S0NH24_9ENTE
LLTNASHQLKTPIASALLLVESMMHY-QDTPTYLPEVKKEIQKMQQIVQQLMYL------ILYLEDERVIREVVCEYLLLQKY-EVDLAVDGQKALHAIQKQRYDVAILDIMVPFISGLEVLEQLTKKQPQCATIMLTALGDECSQIEAFNRLADDYIIKPFSPILLLKRIE
>R3WCA8_9ENTE_R3WB04_9ENTE
FLDNAAHELRTPLTVITTYAQLLQMYSKEDQKIIETILFSCSKLEGILTQLLLISN-----LVVEDDPDLGIGICLGLTRKGY-AVDHAKDGYEALDMLEETDYDLVILDLSLPYLNGWEVLENIRKYNLELRVLILSAKSFVDDKIKGLDMGANDYLTKPFDFSELEARIR
>S1R9A9_9ENTE_S1R2B5_9ENTE
FMADASHEMRTPLTTINGLLEGFAYP-ESQKEAIALMKNETERLIRLVTENLDYEKIRT-ILMIEDNESVAEMMQMFFINEGW-EATFKYDGKEGLDAFEPDKYDIITLDLNLPSMDGMLVAKEIRKVSNTVPIIMLTARDSESDQVIGLEIGADDYVTKPFSPLTLIARIK
>S0KV92_9ENTE_S0KQ59_9ENTE
FVEDVSHELRTPVAVIEGHLSMLQRDPEILDEALTASQQEISRMKSLVQEMLDLSRAEQ-ILIIEDEKNLARFVELELTHEGY-HTEVHYNGRTGLDAALNNDWDAILLDLMLPELNGLEVCRRVRQVK-NTPIIMMTARDSVIDRVSGLDHGADDYIVKPFAIEELLARL-
>R2Q8T1_9ENTE_R2QCB9_9ENTE
LVASISHDLKTPITSIIGYVEGLLDTPEKQAKYLQTIHTKAISLNELIEELFLYSKLDA-ILLIEDDASIAELQKDYLEINHM-KAEIASDGLAGLNRALNEPFDLIVIDIMLPSMDGFEICRRIREKK-NIPLMIVSAKKEDIDKVRGLGLGADDYMTKPFSPSELVARVQ
>G5IQ51_9ENTE_G5IQ50_9ENTE
FVSSLSHEISTPLTSIIGYAQMLQWLKEPSSEFVDYILEESFRLKSLSEDVLRL------VLIVEDNQAINNLLVKSLAKKGY-RTIPIFDGKSAADYIENHEVDLILLDIMLPEISGDELIDYFVEFD--IPVIFLTAKNTLHDKVRGLKLGAEDYITKPFELEELFARV-
>G5IU84_9ENTE_G5IU83_9ENTE
FVEDVSHELRTPVAIIEGHMSLLQRDPEVLDESLAASMQEISRMKTLVQEMLDLSRAEQ-ILIIEDEKNLARFVELELKHEGY-NTEVHYNGRTGLDAALNNEWDAILLDLMLPELNGLEVCRRVRQTK-NTPIIMMTARDSVIDRVSGLDHGADDYIVKPFAIEELLARL-
>S0JUP3_9ENTE_S0JQ83_9ENTE
FVTDASHELRTPLTAIRGHVQLIKRHPEVIAPSIDFIDKESKRLETMTNQLLLLGKHRA-ILLVEDEESLASFIQSELTFEGY-EVIWVKDGQEALDAFATHAFDLILLDWMLPKYDGITVARRIRKES-DIPIIMMTARNQTTDIVIGLDTGLDDYITKPFDIEELFARIR
>S0J6L3_9ENTE_S0NLL7_9ENTE
FVEDVSHELRTPVAVIEGHLNMLNRDPEILEESLAASLQEISRMKTLVQEMLDLSRAEQ-ILIIEDEKNLARFVELELKHEGY-KTEVHYNGRTGLDAALNSEWDAILLDLMLPELNGLEVCRRIRQVK-NTPIIMMTARDSVIDRVSGLDHGADDYIVKPFAIEELLARL-
>R2RG77_9ENTE_R2P5M8_9ENTE
FVEDVSHELRTPVAVIEGHLNMLNRDPEILDESIQASLQELVRMKSLVQEMLDLSRAEQ-ILIIEDEKNLARFVELELKHEGY-DTEVHYNGRTGLEAALESDWDAILLDLMLPELNGLEVCRRVRQVK-NTPIIMMTARDSVIDRVSGLDHGADDYIVKPFAIEELLARL-
>R2RHC5_9ENTE_R2QVA6_9ENTE
LIAGISHDLRTPLTAIKAYVEGLDKTPAMKDKYLRTIASKTDELTHLVEQLFLFSKIDL-ILIIEDDEAIAEIERDFLTIHGF-ECTIVHDGTAGVKEALSQDYDLILLDVMLPKMDGIEVLRQIRNEV-LVPILLVTAKNEEIDKLRGLGLGADDYISKPFSPTELVARVR
>R3TLK6_9ENTE_R3TKE8_9ENTE
FMADASHEMRTPLTTINGLLEGLEYP-ESQKEAVRLMKNETERLIRLVNENLDYEKIRT-ILMIEDNESVSEMMQMFFLNEGW-EATFKYDGKEGLDAFEPDKWDMVTLDLNLPSMDGMMVGREIRKLSSTVPIIMLTARDSESDQVIGLEMGADDYVTKPFSPLTLIARM-
>J0NMM9_9ENTE_J1HS07_9ENTE
VIANVSHELRSPLALITGYGEMVRDSDERLRKHMELIISEAHRMSAMVDDIMDFSIMQAGILIVDDDTHMRALVKTYAEIEGY-LCFEASDGKETLEKLTNHSFDLILLDVMMPGKDGFQTLSEIRGSC-NTPVIMITARKEEYDKLFGFNLGADDYIAKPFSPKELMARIK
>R2RE21_9ENTE_R2S163_9ENTE
FSSNLAHELKTPLSIMQLLVDGEQM-GLENPAFLEDIDQQLLNMNALVTNLLAYSQ-----LLCEDEDKMRELLRKFFEKEGY-SVVEVVDGEAALEKFYDESFDLAILDWMVPKMNGLEVAKAMKRER-TIKILMLTAKNMPEDEVEALKTGVDDYLAKPFHAQVLLARV-
>R3TXI7_9ENTE_R3WX35_9ENTE
LVASISHDLKTPITSIIGYVEGLLDSPEKQDKYLQTIHTKAISLNELIEELFLYSKLDA-VLLIEDDASIAELQKDYLEINHI-EAEIASDGLVGLNRALNESFDLIVIDIMLPSMDGFEICRRIREKK-NIPLMIVSAKKEDIDKVRGLGLGADDYMTKPFSPSELVARVQ
>W8YRE9_9ENTR_W8XVQ3_9ENTR
FSADIAHEIRTPITNLVTQTEIALSSQQELEEVLYSNLEEFSRMSRMVSDMLFLAQADN-ILIVEDEKKTGEYLTKGLTEAGF-VVDLADNGLNGYHLAMTGDYDLLILDIMLPDVNGWDIVRMLRAAGKGMPILLLTALGTIEHRVKGLELGADDYLVKPFAFAELLARVR
>W8YP14_9ENTR_W8Y1U5_9ENTR
LMAGVSHDLRTPLTRIRLATEMMG---EQDGYLAESINKDIEECNAIIEQFIDYLRT---ILVVDDDMRLRALLERYLTEQGF-QVRSVANAEQMDRLLTRESFHLMVLDLMLPGEDGLSICRRLRSQSNPMPIIMVTAKGEEVDRIVGLEIGADDYIPKPFNPRELLARIR
>Y1IHV6_9ENTR_Y1IAB9_9ENTR
FMADISHELRTPLAVLRGELEAIQDVRQFTPESVASLQAEVGTLTKLVDDLHQLSMSDEGILIVEDEPKLGQLLIDYLRAASY-APTLISHGDQVLPYVRQTPPDLILLDLMLPGTDGLTLCREIRRFS-DVPVVMVTAKIEEIDRLLGLEIGADDYICKPYSPREVVARV-
>F3Q4X7_9ENTR_F3Q4X8_9ENTR
FSADIAHEIRTPITNLVTQTEIALSSQQELEEVLYSNLEEFSRMSRMVSDMLFLAQADN-ILIVEDEKKTGEYLTKGLTEAGF-VVDLADNGLNGYHLAMTSDYDLLILDIMLPDVNGWDIVRMLRTAGKGMPILLLTALGTIEHRVKGLELGADDYLVKPFAFAELLARVR
>Y1GNF6_9ENTR_Y1GTS2_9ENTR
FSSDIAHELRTPVSNLMMQTQFALADVSHYREILFANLEELKRLSRMTSDMLFLARSEHGILIVEDEQKTGRYLQQGLVEEGY-QADLFNNGRDGLGAASKGQYDLIILDVMLPFLDGWQIISALRKSGHEEPVLFLTAKDNVRDKVKGLELGADDYLIKPFDFTELVARVR
>J5UTI1_9ENTR_J6HJ13_9ENTR
LMADISHELRTPLAVLRGELEAIQDIRKFTPDSIASLQAEVATLTKLVDDLHQLSMSDEGILIVEDEPKLGQLLIDYLQAAGY-APTLIDHGDRVLPYVRQTPPHLILLDLMLPGTDGLTLCREIRRFS-EVPVVMVTAKIEEIDRLLGLEIGADDYICKPYSPREVVARV-
>Y1NI82_9ENTR_Y1NCC6_9ENTR
FTADAAHELRTPLAGIRLHLELMA---QSGSPQATPLINRIDQLMHTVEQLLMLARAGQ--LIVEDDLLLQEGLALALGNEGY-ALDCAATAAEADALIQSGEYSLVILDLGLPDKDGATLLCQWRRRGVENPVLILTARDAIEDRINGLDSGADDYLVKPFALAELQARVR
>D4B9T4_9ENTR_D4B9T5_9ENTR
FIANISHDLRTPLTSLLGYLEMLSLTPEENRHYLSIALRQGQKVRHLSQQLFELARLEHGIFLVEDDNDIASLLQLSLKDEGY-EIIHEADGTRALEQLEKHVWDAVILDLMLPGVDGLEICRRIRQMSFYLPVIIISARTSETHRVLGLEMGADDYLAKPFSVLELMARVK
>W8XLT0_9ENTR_W8YEU8_9ENTR
FTADVAHELRTPLAGLRLHLELLAK---VHGMGVDPLIQRLDQMTTSISQLLQLARVG--ILVIEDDALLLQGLILAMQSEGY-VCDGVSTAHEAALSLASNHYSLIVLDLGLPDEDGLHFLARMRREKMTQPVLILTARDTLEDRISGLDTGADDYLVKPFALEELNARIR
>Y1Q8D6_9ENTR_Y1Q1W6_9ENTR
FMADISHELRTPLAVLRGELEAIQDVRQFTPESVASLQAEVGTLTKLVDDLHQLSMSDEGILIVEDEPKLGQLLIDYLRAASY-APTLISHGDQVLPYVRQTPPDLILLDLMLPGTDGLTLCREIRRFS-DVPIVMVTAKIEEIDRLLGLEIGADDYICKPYSPREVVARV-
>V3NNN8_9ENTR_V3P6Q2_9ENTR
FTADAAHELRTPLAGIRLHLELMA---QSGSPQATPLINRIDQLMHTVEQLLMLARAGQ--LIVEDDLLLQEGLALALENEGY-ALDCAATAAEADALIQSGEYSLVILDLGLPDKDGATLLCQWRRRGVENPVLILTARDAIEDRINGLDSGADDYLVKPFALAELQARVR
>R8WNR0_9ENTR_R8WPQ2_9ENTR
LLSDISHELRTPLTRLQLGTALLRRR-SGESKELERIETEAHRLDSMINDLLVMSRNQA-ILLVDDDRELTSLLKELLDMEGF-NVLVAHDGEQALALLDDS-VDLLLLDVMMPKKNGIDTLKELRQTH-QTPVIMLTARGSELDRVLGLELGADDYLPKPFNDRELVARIR
>A0A034T046_9ENTR_A0A034SX34_9ENTR
LISDISHELRTPLTRLQLATALMRRR-HGEYSELARIETEALRLDSMINDLLALSRNQ--ILLVDDDRELTSLLQELLDLEGF-EVIVAHDGEQALAMLDAS-IDLLLLDVMMPKKNGIDTLKELRQHH-QTPVIMLTARGSELDRVLGLELGADDYLPKPFNDRELVARIR
>X8MLY0_9ENTR_X8MHU5_9ENTR
FSADASHQLKTPLTVLKTQVSVALNEDEHQKQSLQAINKTLDNTIVLTDRLLQLSRLK---LLVEDHDELSLWLQKALAASGF-AVDIASDGYIAAQLLQTENYSLVVLDVSLPRMNGLDVLAQMRKRHQETPVLLLTANSDVADRVKGLNAGADDYLTKPFDIAELEARIR
>F4NEN4_9ENTR_F4NEN3_9ENTR
FADDLAHELRTPINALLGQNQVTLSQTRSIAEYQKTIAGNIENISRLTENILFLARAD--ILLIEDNQRTQEWVTQGLSEAGY-VIDAVSDGRDGLYLALKDDYALIILDIMLPGMDGWQILQTLRTAK-QTPVICLTARDSVDDRVRGLDSGANDYLVKPFSFSELLARVR
>X8MAG8_9ENTR_X8MAT2_9ENTR
TMTTLAHEINQPLNALSMHLFMAKKLPEQECEALNKSEQLVARMDGIVRSLRQFARK---ILLIDDDKDVLEAYCLLLAQAGY-RVYACDNPLTAKELVHRDWCGIVLSDVCMPECSGIELMSLFLSKDKHLPMVLITGHGDVPMAVEAVKMGAWDFLQKPVNPEYLLEQV-
>G9Z1W8_9ENTR_G9Z1W7_9ENTR
LLSDISHELRTPLTRLQLGTALLRR-RAGESKELARIETEAQRLDSMINDLLVMSRNQQ-ILLVDDDRELTSLLKELLDMEGF-NVLVAHDGEQALALLDDS-IDLLLLDVMMPKKNGIDTLKELRQTH-QTPVIMLTARGSELDRVLGLELGADDYLPKPFNDRELVARIR
>G9Z0P7_9ENTR_G9Z0P8_9ENTR
LMAGVSHDLRTPLTRIRLATEMM---SVEDGYLAESINKDIEECNAIIEQFIDYLRT---ILVVDDDMRLRALLERYLTEQGF-QVRSVANAEQMDRLLTRESFHLMVLDLMLPGEDGLSICRRLRSQSNPMPIIMVTAKGEEVDRIVGLEIGADDYIPKPFNPRELLARIR
>D4B745_9ENTR_D4B735_9ENTR
TMTTLAHEINQPLNALSMYLFTAGRHSAQARSSLTKAEGLITRIDAIIRSLRQFARR---VIIVEDEFLAQQELSWLIKHSQMEIVGTFDDGLDVLKYLQHNRVDAIFLDINIPSLDGVLLAQNISQFAHKPFIVFITAWKE--HAVEAFELEAFDYILKPYQESRIVGML-
>D4B745_9ENTR_D4B746_9ENTR
TMTTLAHEINQPLNALSMYLFTAGRHSAQARSSLTKAEGLITRIDAIIRSLRQFARR---VLLIDDDADVLDAYTLLLEQEGY-RVYACSNPFDARNWLQADWPGIVLSDVCMPGCNGIDLMTLFHQDDNQLPILLITGHGDVPMAVEAVKKGAWDFLQKPVDPGKLLLL--
>V3T2C0_9ENTR_V3V456_9ENTR
FMADVSHELRTPLAILQGELEALQDIRQPSADSFRSLQAEVAVLTKLVDDVHQLSLSD--VLIVEDEPKLGQLLVDYLQAAGY-QTHWLINGNDVQPWVKQHPASLILLDLMLPGCDGLSICRDIRQFS-NIPIIMVTARTEEIDRLLGLEIGADDYICKPFSPREVVVRV-
>Y1GMK1_9ENTR_Y1GP85_9ENTR
LMAGVSHDLRTPLTRIRLATEMMG---EEDGYLAESINKDIEECNAIIEQFIDYLRT---ILVVDDDMRLRALLERYLTEQGF-QVRSVANAEQMDRLLTRESFHLMVLDLMLPGEDGLSICRRLRSQSNPMPIIMVTAKGEEVDRIVGLEIGADDYIPKPFNPRELLARIR
>A0A034T367_9ENTR_A0A034T679_9ENTR
FITTVSHDLRTPLTSLHGYLETLKRSAADRRRYLDTALAQSQKVGRLAQQLFELARLEYGILVVEDDTLIAELLTLHLCDEGY-QVTHAADGDRGMALVEQGGWDALILDLMLPGVDGLDICRRVRAMTRYTPIIITSARSSEVHRVLGLELGADDYLAKPFSMIELVARVK
>D4BEY5_9ENTR_D4BEY4_9ENTR
YVYALTHELKSPLAAIRGAAEILREPPNVVARFTDNILTQNARMQALVETLLRQARLEN-IWLVEDEQGIADTLVYMLQQEGF-SVEAFERGLPVLEKARQRCPDAIILDVGLPDISGFELCRRLLERHPALPILFLTARSDEVDRLLGLEIGADDYVAKPFSPREVCARV-
>S3JL18_9ENTR_S3IJC7_9ENTR
FTADAAHELRTPLAGLRLHLELMAN---KGVEQAPMLLERIDLLMHTIEQLLMLSRAGQ--LIVEDDLLLQEGLALALGGEGY-ALDCAATAAQADALLQSGEYSLIILDLGLPDKDGATLLSQWRRRGVKNPVLILTARDALEDRVNGLDSGADDYLVKPFALAELQARA-
>Y1Q845_9ENTR_Y1QCU2_9ENTR
FMADISHELRTPLAVLRGELEAIQDVRQFTPESVASLQAEVGTLTKLVDDLHQLSMSDEGILIVEDEPKLGQLLIDYLRAASY-APTHISHGDQVLPYVRQTPPDLILLDLMLPGTDGLTLCREIRRFS-DVPIVMVTAKIEEIDRLLGLEIGADDYICKPYSPREVVARV-
>Y1PD43_9ENTR_Y1P8B6_9ENTR
LLSDISHELRTPLTRLQLGTALLRRR-SGESKELERIETEAHRLDSMINDLLVMSRNQQ-ILLVDDDRELTSLLKELLDMEGF-NVLVAHDGEQALSLLDDS-IDLLLLDVMMPKKNGIDTLKELRQTH-QTPVIMLTARGSELDRVLGLELGADDYLPKPFNDRELVARIR
>V3RQT6_9ENTR_V3QIF7_9ENTR
WNAAIAHELRTPVTILRGRLQGLVDVFEPDPVLFNNLLRQTEGLTRLIEDLRVVSSDGG-ILVVEDEDDIAEILMSYLERSGM-KTLRARQGEQAIALNRLHKPDLILLDIHLPVCDGWSVLTTLRQES-SVPVIMVSALDQDVDKLMGLRLGADDYVIKPFNPSEVVARV-
>Y1N7P3_9ENTR_Y1NDT6_9ENTR
FSSDIAHELRTPVSNLMMQTQFALADVSHYREILFANLEELKRLSRMTSDMLFLARSEHGILIVEDEQKTGRYLQQGLVEEGY-QADLFNNGRDGLGAASKGQYDLIILDVMLPFLDGWQIISALRESGHEEPVLFLTAKDNVRDKVKGLELGADDYLIKPFDFTELVARVR
>W8XR21_9ENTR_W8XRM8_9ENTR
-VYDLTHELKSPLAAIRGAAEILREPPAVAARFTENILAQNTRMQLLVERLLQQARLES-IWLVEDEQSIADTLVYMLQQEGF-QVTVFDRGLPALEAAAYQAPDVAILDVGLPDISGFELCRRLLTRFPALPVLFLTARSDEVDKLLGLEIGADDYIAKPFSPREVCARV-
>D1P5Q2_9ENTR_D1P5Q3_9ENTR
FSADASHQLKTPLTVLKTQVSVALNDDEQQKQSLHAINKTLDDTIILTDRLLQLARLK---LLVEDHEELSLWLQKALTASGF-AVDIADDGYIADQLLQTEDYSLVVLDVSLPRMNGLEVLASMRKRQQETPVLLLTANSDVSDRVKGLNAGADDYLTKPFDIAELEARIR
>W8XAG7_9ENTR_W8XAD5_9ENTR
-VYDLTHELKSPLAAIRGAAEILREPPAVAARFTENILAQNTRMQLLVERLLQQARLES-IWLVEDEQSIADTLVYMLQQEGF-QVTVFDRGLPALEAAAHQAPDVAILDVGLPDISGFELCRRLLTRFPALPVLFLTARSDEVDKLLGLEIGADDYIAKPFSPREVCARV-
>W8XFU1_9ENTR_W8XY52_9ENTR
TMTTLAHEINQPLNALSMYLFTAGRQAEQARTTLSKAEGLINRIDAIIRSLRQFTRR---ILLIDDDADVLDAYTQLLEQAGY-QVSACNNPFDAREQVPKDWPGIVLSDVCMPGCSGIDLMTLFHQDDDLLPILLITGHGDVPMAVEAVKKGAWDFLQKPIDPGKLLTLV-
>W8Y769_9ENTR_W8XMR5_9ENTR
LLSDISHELRTPLTRLQLGTALLRRR-SGESKELERIETEAHRLDSMINDLLVMSRNQA-ILLVDDDRELTSLLKELLDMEGF-NVLVAHDGEQALALLDDS-IDLLLLDVMMPKKNGIDTLKELRQTH-QTPVIMLTARGSELDRVLGLELGADDYLPKPFNDRELVARIR
>X8IIP1_9ENTR_X8IKI1_9ENTR
WNAAIAHELRTPVTILRGRLQGLVEVFEPEPALFRNLLRQTEGLTNLIEDLRVVSSSG--IIIAEDDDEIAAILTGYLHRAGM-KTCRAEDGEQAINLTRLHKPDLVLLDIHLPVYDGWNVLTTLRKET-NVPVIMVTALDQDVDKLMGLRLGADDYVIKPFNPSEVIARV-
>Y1HH51_9ENTR_Y1HEI4_9ENTR
FSADIAHEIRTPITNLVTQTEIALSTQRELEDVLYSSLEEYNRMTKMVSDMLFLAQADN-ILIVEDEIKTGEYLSKGLTEAGF-VVDHADNGLTGYHLAMTAEYDLVILDIMLPDVNGWDIIRMLRTAGKGMPVLLLTALGTIEHRVKGLELGADDYLVKPFAFAELLARVR
>W8XN69_9ENTR_W8XNU5_9ENTR
FSADIAHEIRTPITNLVTQTEIALSSQPELEEVLYSNLEEFSRMSRMVSDMLFLAQADN-ILIVEDEKKTGEYLTKGLTEAGF-VVDLADNGLNGYHLAMTGDYDLLILDIMLPDVNGWDIVRMLRAAGKGMPILLLTALGTIEHRVKGLELGADDYLVKPFAFAELLARVR
>A0A034T7T4_9ENTR_A0A034T9X2_9ENTR
FSADIAHEMRTPITNLITQSEIVLSTQNELEEVIYSNLEEYQRMAKMVNDMLFLAQADS-ILIVEDEVKTGKYLCKGLTEAGF-VVDLADNGLTGYHLAMTASYDLIILDILLPDVNGWDIVRMLRNANQGLPILLLSALGTIEQRVKGLELGADDYLVKPFAFAELLARVK
>Y1KSS2_9ENTR_Y1KWA1_9ENTR
FSADIAHEIRTPITNLVTQTEIALSTQKELEDVLYSSLEEYNRMTKMVSDMLFLAQADN-ILIVEDEIKTGEYLSKGLTEAGF-VVDHADNGLTGYHLAMTAEYDLAILDIMLPDVNGWDIIRMLRSAGKGMPVLLLTALGTIEHRVKGLELGADDYLVKPFAFAELLARVR
>V3RCU5_9ENTR_V3PKF9_9ENTR
YVHALTHELKSPMAAIRGAAEILAEPPQVAARFIDNILVQNARMQSLVEKLLAQARLEN-VWLVEDETSIADTLIYMLQQEGF-AVKAFERGLPVLEEARRQIPALAILDVGLPDISGFELCRQLLAQHPSLPVLFLTARSDEVDKLLGLEMGADDYVAKPFSPREVCARV-
>W1J3Q7_9ENTR_W1J349_9ENTR
LISDISHELRTPLTRLQLATALLRR-RHGESKELERIETETQRLDSMINDLLVLSRNQ--ILLVDDDRELTSLLKELLEMEGF-SVVIAHDGEQALQFIDSS-IDLLLLDIMMPRKNGIETLKELRQYH-QTPVIMLTARGSDLDRVLGLELGADDYLPKPFNDRELVARIR
>A0A034SRH5_9ENTR_A0A034SPW8_9ENTR
LMADVSHELRTPLAVLRGELEALQDVRRLTPDSLTSLQAEVSILTKLVNDLHQLSLSDAGVLIVEDEPKLGQLLIDYLIAAGY-RPHWLSRGDEVLPYLQEHLCDLILLDLMLPGVDGLTLCREIRRTS-EVPIVMVTAKIEEIDRLLGLEIGADDYICKPYSPREVVARV-
>D4BKK4_9ENTR_D4BKK3_9ENTR
FTADVAHELRTPLSGVRLHLELLSK---VHKVDVTPLIGRLDQMMDSVSQLLQLARVG--ILIVEDDTLLLQGLILAAQTEGY-ACDGVSTARAAEQCLESGHYSLVVLDLGLPDEDGLHFLNRIRQKKYTVPVLILTARDTVKDRVSGLDVGADDYLVKPFALEELHARIR
>Y1LU54_9ENTR_Y1LLE0_9ENTR
FMADISHELRTPLAVLRGELEAIQDLRQFTPESVASLQAEVGTLTKLVDDLHQLSMSDEGILIVEDEPKLGQLLIDYLRAASY-APTLISHGDQVLPYVRQTPPDLILLDLMLPGTDGLTLCREIRRFS-DVPIVMVTAKIEEIDRLLGLEIGADDYICKPYSPREVVARV-
>W8XY72_9ENTR_W8XXB6_9ENTR
LMADISHELRTPLAVLRGELEAIQDVRRFTPESIPSLQAEVATLTKLVDDLHQLSMSDEGILIVEDEPKLGQLLIDYLQAAGY-APTLINHGDKVLPYVRQTPPHLILLDLMLPGTDGLTLCREIRRFS-DVPVVMVTAKIEEIDRLLGLEIGADDYICKPYSPREVVARV-
>J5YCF8_9ENTR_J5W6Q4_9ENTR
WNAAIAHELRTPVTILRGRLQGLVEVFEPEPALFRNLLRQTEGLTNLIEDLRVVSSSG--IIIAEDDDEIAAILTGYLHRAGM-KTCRAEDGEQAINLTRLHKPDLVLLDIHLPVYDGWNVLMTLRKET-NVPVIMVTALDQDVDKLMGLRLGADDYVIKPFNPSEVIARV-
>D2ZCX5_9ENTR_D2ZCX6_9ENTR
WNAAIAHELRTPVTILRGRLQGLVDK--PEPVLFNNLLRQTEGLTRLIEDLRVVSSDGG-ILVVEDEDEIAEILMSYLERSGM-KTLRARQGEQAIALNRLHKPDLILLDIHLPVCDGWSVLTTLRQES-SVPVIMVSALDQDVDKLMGLRLGADDYVIKPFNPSEVVARV-
>V3PXS9_9ENTR_V3Q1V5_9ENTR
FTADAAHELRTPLAGIRLHLELM---AQSGAPQAATLITRIDQLMHTVEQLLMLARAGQ--LIVEDDLLLQEGLALGLANEGY-ALDCAGTAAEADSLIQSGEYSLVILDLGLPDKDGATLLSQWRRRGIANPVLILTARDAIEDRITGLDAGADDYLVKPFALAELQARVR
>J0LVR1_9ENTR_J1FZW7_9ENTR
LLSDISHELRTPLTRLQLGTALLRRR-SGESKELERIETEAHRLDSMINDLLVMSRNQQ-ILLVDDDRELTSLLKELLEMEGF-DVLVAYDGEQALELLDDS-IDLLLLDVMMPKKNGIDTLKALRQTH-QTPVIMLTARGSELDRVLGLELGADDYLPKPFNDRELVARIR
>W3YG67_9ENTR_W3YG64_9ENTR
YMADISHELRTPLSVLRGELEAVQDVRQATPETINSLLNETQTLIKLVNDLHQLSLSDR-VLIVEDEPKLGQLLFDYLQAAGY-VPALLMRGDEVIPYVQKHFPDLILLDLMLPGLDGISVCRELRKFS-DVPVIMVTAKTEEIDRLLGLEIGADDYVCKPFSPREVVARV-
>J0M004_9ENTR_J1G3U1_9ENTR
FSADASHQLKTPLAVLKTQASVALAQPQQWYESLQAMSTTLDNTIQLTERLLQLS------LLAEDNRELAHWLEKALVQNGF-AVDCVFDGLAAVHLLHSETYALAVLDINMPGLDGLEVVQRLRKRGQTLPVLLLTARSAVADRVKGLNVGADDYLAKPFEIEELDARL-
>Y1HYI7_9ENTR_Y1HVU5_9ENTR
FTADAAHELRTPLAGIRLHLELMA---QSGSPQATPLISRIDQLMHTVEQLLMLARAGQ--LIVEDDLLLQEGLALALGNEGY-ALDCATTAAEADALIQSGEYSLVILDLGLPDKDGATLLCQWRRRGVENPVLILTARDAIEDRINGLDSGADDYLVKPFALAELQARVR
>A0A034SUV1_9ENTR_A0A034SY11_9ENTR
LIDGIAHELRTPLVRLRYRLAMS-D--SLSAEEQAAINRDIGQLEGLIDELLTYARLDR-IVFVEDDPDVGQLIAAYLGKHDI-DVTLEPRGDTAFDTIIRLKPDLVMLDIMLPGKDGMSLCRDLRPAY-AGPIVLLTSLDSDMNHILSLEMGASDYILKTTPPAVLLARL-
>D4B8A5_9ENTR_D4B8A4_9ENTR
FMADISHELRTPLAVLRGELEAIQDVRQFTPDSVASLQAEVATLTKLVDDLHQLSMSDEGILIVEDEPKLGQLLIDYLRAASY-APTLISHGDLVLPYVRQTPPDLILLDLMLPGTDGLTLCREIRRFS-EVPIMMVTAKIEEIDRLLGLEIGADDYICKPYSPREVVARV-
>A0A034STP8_9ENTR_A0A034SVF0_9ENTR
FSADIAHEMRTPITNLITQSEIVLSTQSELEEVIYSNLEEYQRMAKMVNDMLFLAQADS-ILIVEDEVKTGKYLCKGLTEAGF-VVDLADNGLTGYHLAMTAGYDLIILDILLPDVNGWEIVRMLRSANQGLPILLLSALGTIEQRVKGLELGADDYLVKPFAFAELLARVR
>J8T1Z7_9ENTR_J8TIM6_9ENTR
LMAGVSHDLRTPLTRIRLATEMMGK---EDDYLAESINKDIEECNAIIEQFLDYLRTG--ILVVDDDMRLRALLERYLTEQGF-QVRSVANAEQMDRLLTRESFHLMVLDLMLPGEDGLSICRRLRSQSNPMPIIMVTAKGEEVDRIVGLEIGADDYIPKPFNPRELLARIR
>J2USM3_9ENTR_J3BQ31_9ENTR
VSADMAHDLRTPISTLIGQTEVALSNVGDYQALLGSNYEELERLAKMIDNMLFLAKAED-ILVIEDEAKARDYMRKGLTEAGF-IVDVAENGQDGLFYAQEHHYDLILLDVMMPGMDGWQVMAALGKQI-HTPVIFLTAKGTLEDRIKGLELGADDYLVKPFSFAELLARVR
>F3QBZ0_9ENTR_F3QBZ1_9ENTR
LMADISHELRTPLAVLRGELEAIQDVRRFTPESIPSLQAEVATLTKLVDDLHQLSMSDEGILIVEDEPKLGQLLIDYLQAAGY-APALINHGDKVLPYVRQTPPHLILLDLMLPGTDGLTLCREIRRFS-DVPVVMVTAKIEEIDRLLGLEIGADDYICKPYSPREVVARV-
>D2ZKY2_9ENTR_D2ZKY1_9ENTR
FTADAAHELRTPLAGIRLHLELMA---QSGSPQATPLISRIDQLMHTVEQLLMLARAGQ--LIVEDDLLLQEGLALALANEGY-ALDCAATAAEADALIQSGEYSLVILDLGLPDKDGATLLSQWRRRGVENPVLILTARDAIEDRINGLDSGADDYLVKPFALAELQARVR
>D1P0V3_9ENTR_D1P0V4_9ENTR
LMAGVSHDLRTPLTRIRLATEMM---SPEDSYLAESINKDIEECDAIIGQFMSY------ILVVDDDMRLRALLERYLTEQGF-QVRSAANAEQMDRILTRESIHLIVLDLMLPGEDGLSICRRLRSQNNPIPIIMVTAKGEEVDRIVGLEIGADDYIPKPFNPRELLARIR
>W1IXG1_9ENTR_W1IVP0_9ENTR
FSADVSHQLRTPLAVLKTQVAVARNEPEQREKNLTAINNSLDNMISLIDCLLQLSQLK---LLVEDHPDLSHWLQKALGHSGY-VVDLAEDGIVADQLLQTENYALMILDIELPRLDGLSLLLRLRKRGQNLPVLLLTAKTDVTDRVNGLNSGADDYLTKPFDFTELEARIR
>F4NMV9_9ENTR_F4NMW0_9ENTR
FSADIAHEIRTPITNLITQTEIALSSQKELEDVLYSNLEELTRMAKMVSDMLFLAQADN--LIVEDEKKTGEYLTKGLTEAGF-VVDLADNGLNGYHLAMTGDYDLIILDIMLPDVNGWDIVRMLRSANKGMPILLLTALGTIEHRVKGLELGADDYLMKPFAFAELLARVR
>X8M572_9ENTR_X8M273_9ENTR
YMADISHELRTPLSVLRGELEAVQDVRQATPETINSLLNETQTLIKLVNDLHQLSLSDR-VLIVEDEPKLGQLLFDYLQASGY-VPALLMRGDEVIPYVQKHFPDLILLDLMLPGLDGISVCRELRQFS-DVPVIMVTAKTEEIDRLLGLEIGADDYVCKPFSPREVVARV-
>W7P299_9ENTR_W7PND6_9ENTR
FSADIAHEIRTPITNLVTQTEIALSTPKELEDVLYSSLEEYNRMTRMVSDMLFLAQADN-ILIVEDEMKTGEYLCKGLTEAGF-VVDHADNGLNGYHLAMTAEYDLLILDIMLPDVNGWDIVRMLRSAGKGMPILLLTALGTIEHRVKGLELGADDYLIKPFAFAELLARVR
>R8XGW0_9ENTR_R8XM27_9ENTR
FSADIAHEIRTPITNLVTQTEIALSSQQELEEVLYSNLEEFSRMSRMVSDMLFLAQADN-ILIVEDEKKTGEYLTKGLTEAGF-VVDLADNGLNGYHLAMTSDYDLLILDIMLPDVNGWDIVRMLRAANKGMPILLLTALGTIEHRVKGLELGADDYLVKPFAFAELLARVR
>W8Y1J3_9ENTR_W8XIH1_9ENTR
FSADASHQLKTPLAVLKTQASVALADPQLWRESLQAMRATLDDTVLLTERLLQLATV----LLAEDNRELAHWLEKALVQGGF-AVDCVADGRAADHLLQSEQYALAVLDIGMPGFDGLEVVQRLRKRGQTLPVLLLTARSAVADRVKGLNAGADDYLPKPFELEELDARL-
>W1JAG0_9ENTR_W1JC50_9ENTR
HMADISHELRTPLAILRGELEALQDVRQPTQATIHSLLTEVTILTKLVDDLHLLSLSDR-VLIVEDEPKLGQLLVDYLQTANY-QTQWLVRGDEVITHVQRHQPDIILLDLMLPGLDGLSVCREIRKFS-DIPIIMMTAKTEEIDRLLGLEIGADDYVCKPYSPREIVARVK
>J8TD86_9ENTR_J8SXQ0_9ENTR
LIDNIAHELRTPLVRLRYRLAMSDNLTEDEQQ---ALNRDIGQLEALIDELLTYARLDR-IVFIEDDTEVGKLIAAYLGKHDI-DVQVEARGDQAQAFIEQQQPDLVLLDIMLPGKDGMTICRELRPQY-SGPIVLLTSLDSDMNHILALEMGADDYILKTTPPAVLLARL-
>A0A034T1T4_9ENTR_A0A034T4W1_9ENTR
FTADAAHELRTPLAGVRLHLELMEQ---SGVPEATTLVQRIDQLMHTVEQLLMLSRVGQ-ILIVEDDTLIQQGLAQAMTRENY-ACDCADSAAGASALLQSSHYSLIILDLGLPGMDGASALRQWRREGIDVPVLILTARDTVSDRVDGLDAGADDYLVKPFALAELMARVR
>J6HPT9_9ENTR_J4WP72_9ENTR
LLSDISHELRTPLTRLQLGTALLRRR-SGESKELERIEMEAHRLDSMINDLLVMSRNQA-ILLVDDDRELTSLLKELLDMEGF-NVLVAHDGEQALALLDDS-IDLLLLDVMMPKKNGIDTLKELRQTH-QTPVIMLTARGSELDRVLGLELGADDYLPKPFNDRELVARIR
>J5VXM3_9ENTR_J6IGY8_9ENTR
TMTTLAHEINQPLNALSMYLFTAGRQTAQARATLSKAEGLINRIDAIIRSLRQFTRR---ILLIDDDRDVLDAYTQLLEQAGY-HVHACDNPFDARAWVHKDWPGIVLSDVCMPGCSGIDLMTLFHQDDEQLPILLITGHGDVPMAVDAVKKGAWDFLQKPVDPGKLLSLV-
>W8YKK9_9ENTR_W8XYK8_9ENTR
FSADASHQLKTPLAVLKTQASVALADPQLWRESLQAMRATLDDTVLLTERLLQLATV----LLAEDNRELAHWLEKALVQGGF-AVDCVADGRAADHLLQSEQYALAVLDIGMPGYDGLEVVQRLRKRGQTLPVLLLTARSAVADRVKGLNAGADDYLPKPFELEELDARL-
>A0A034SU32_9ENTR_A0A034T6F6_9ENTR
LMAGVSHDLRTPLTRIRLATEMM---SPQDAYLAESINKDTEECNAIIEQFIDYLRT---ILVVDDDMRLRALLERYLTEQGF-QVRSVANAEQMDRLLTRESFHLMVLDLMLPGEDGLSICRRLRSQSNPMPIIMVTAKGEEVDRIVGLEIGADDYIPKPFNPRELLARIR
>A0A034TA25_9ENTR_A0A034T8C2_9ENTR
LIDGIAHELRTPLVRLRYRLAMS-D--GLSAEEQAAINRDIGQLEGLIDELLTYARLDR-IVFVEDDPDVGQLIAAYLGKHDI-DVTLEPRGDTAFDTILRLMPDLVMLDIMLPGKDGMSLCRDLRPAY-AGPIVLLTSLDSDMNHILSLEMGASDYILKTTPPAVLLARL-
>A0A034STH8_9ENTR_A0A034SV97_9ENTR
TMTTLAHEINQPLNALSMYLFSARRESGQQAQ-AEATLQKCDRMDAIIRSLRQFARR---ILLIDDDPDVLDAYTLLLTQSGY-AVHACADPLQALAMIPDDWPGVILSDVCMPGCSGITLMERLRTRDSQLPVLLITGHGDVPMAVEAVKKGARDFLQKPVDPAQLLA---
>A0A034SZT3_9ENTR_A0A034T2U2_9ENTR
LMADVSHELRTPLAVLRGELEALQDVRRLTPDSLTSLQAEVSILTKLVNDLHQLSLSDAGVLIVEDEPKLGQLLIDYLIAAGY-RPHWLSQGDEVLPYLQEHLCDLILLDLMLPGVDGLTLCREIRRTS-EVPIVMVTAKIEEIDRLLGLEIGADDYICKPYSPREVVARV-
>V3LU64_9ENTR_V3N1L6_9ENTR
FSADIAHEIRTPITNLVTQTEIALSTQKELEDVLYSSLEEYNRMTKMVSDMLFLAQADN-ILIVEDEIKTGEYLSKGLTEAGF-VVDHADNGLTGYHLAMTAEYDLVILDIMLPDVNGWDIIRMLRSAGKGMPVLLLTALGTIEHRVKGLELGADDYLVKPFAFAELLARVR
>C1HPE7_9ESCH_C1HPE6_9ESCH
YVYALTHELKSPLAAIRGAAEILREPPEVVARFTDNILTQNARMQALVETLLRQARLEN-VWLVEDEQGIADTLVYMLQQEGF-DVEVFERGLPVLDKARQQVPDVMILDVGLPDISGFELCRQLLALHPALPVLFLTARSEEVDRLLGLEIGADDYVAKPFSPREVCARV-
>R6U6U4_9ESCH_R6U6V6_9ESCH
FSADIAHEIRTPITNLITQTEIALSSQKELEDVLYSNLEELTRMAKMVSDMLFLAQADN--LIVEDEKKTGEYLTKGLTEAGF-VVDLADNGLNGYHLAMTGDYDLIILDIMLPDVNGWDIVRMLRSANKGMPILLLTALGTIEHRVKGLELGADDYLVKPFAFAELLARVR
>U3G1Y6_9ESCH_U3G1Y7_9ESCH
LMAGVSHDLRTPLTRIRLATEMM---SEQDGYLAESINKDIEECNAIIEQFIDYLRT---ILVVDDDMRLRALLERYLTEQGF-QVRSVANAEQMDRLLTRESFHLMVLDLMLPGEDGLSICRRLRSQSNPMPIIMVTAKGEEVDRIVGLEIGADDYIPKPFNPRELLARIR
>C1HLZ5_9ESCH_C1HLZ6_9ESCH
FADDLAHELRTPINALLGQNQVTLSSIAEYQKTIAGNIEELENISRLTENILFLARAD--ILLIEDNQRTQEWVTQGLSEAGY-VIDAVSDGRDGLYLALKDDYALIILDIMLPGMDGWQILQTLRTAK-QTPVICLTARDSVDDRVRGLDSGANDYLVKPFSFSELLARVR
>U3G4N5_9ESCH_U3G4N6_9ESCH
FTADVAHELRTPLAGVRLHLELLAK---THHIDVAPLVARLDQMMESVSQLLQLARAG--ILIVEDDTLLLQGLILAAQTEGY-ACDGVTTARMAEQSLEAGHYSLVVLDLGLPDEDGLHFLARIRQKKYTLPVLILTARDTLTDKIAGLDVGADDYLVKPFALEELHARIR
>R6VN12_9ESCH_R6UPB6_9ESCH
LLSDISHELRTPLTRLQLGTALLRRR-SGESKELERIETEAQRLDSMINDLLVMSRNQQ-ILLVDDDRELTSLLKELLEMEGF-NVIVAHDGEQALDLLDDS-IDLLLLDVMMPKKNGIDTLKALRQTH-QTPVIMLTARGSELDRVLGLELGADDYLPKPFNDRELVARIR
>C1HQG6_9ESCH_C1HQG7_9ESCH
FTADVAHELRTPLAGVRLHLELLAK---THHIDVAPLVARLDQMMESVSQLLQLARAG--ILIVEDDTLLLQGLILAAQTEGY-ACDGVSTARMAEQSLEAGHYSLVVLDLGLPDEDGLHFLARIRQKKYTLPVLILTARDTLTDKIAGLDVGADDYLVKPFALEELHARIR
>I2R056_9ESCH_I2R057_9ESCH
FMADISHELRTPLAVLRGELEAIQDVRKFTPETVASLQAEVGTLTKLVDDLHQLSMSDEGILIVEDEPKLGQLLIDYLRAASY-APTLISHGDQVLPYVRQTPPDLILLDLMLPGTDGLTLCREIRRFS-DIPIVMVTAKIEEIDRLLGLEIGADDYICKPYSPREVVARV-
>C1HML3_9ESCH_C1HML4_9ESCH
FMADISHELRTPLAVLRGELEAIQDVRKFTPETLASLQAEVGTLTKLVDDLHQLSMSDEGILIVEDEPKLGQLLIDYLRAASY-APTLISHGDQVLPYVRQTPPDLILLDLMLPGTDGLTLCREIRRFS-DIPIVMVTAKIEEIDRLLGLEIGADDYICKPYSPREVVARV-
>I2R7L2_9ESCH_I2R7L1_9ESCH
YVYALTHELKSPLAAIRGAAEILREPPEVVARFTDNILTQNARMQALVETLLRQARLEN-VWLVEDEQGIADTLVYMLQQEGF-AVEVFERGLPVLDKARQQVPDVMILDVGLPDISGFELCRQLLALHPALPVLFLTARSEEVDRLLGLEIGADDYVAKPFSPREVCARV-
>W0AN84_9ESCH_W0ARK1_9ESCH
FSADIAHEIRTPMTNLVTQTEIALSSQKELEDVLYSNLEELTRMAKMVSDMLFLAQADN--LIVEDEKKTGEYLTKGLTEAGF-VVDLADNGLNGYHLAMTGDYDLIILDIMLPDVNGWDIVRMLRSANKGMPILLLTALGTIEHRVKGLELGADDYLVKPFAFAELLARVR
>U3G5E0_9ESCH_U3G5D9_9ESCH
YVYALTHELKSPLAAIRGAAEILREPPEVVARFTDNILTQNARMQALVETLLRQARLEN-VWLVEDEQGIADTLVYMLQQEGF-AVEVFERGLPVLDKARQQAPDVMILDVGLPDISGFELCRQLLALHPALPVLFLTARSEEVDRLLGLEIGADDYVAKPFSPREVCARV-
>W0AU89_9ESCH_W0AQV6_9ESCH
LLSDISHELRTPLTRLQLGTALLRRR-SGESKELERIETEAQRLDSMINDLLVMSRNQQ-ILLVDDDRELTSLLKELLEMEGF-NVIVAHDGEQALELLDDS-IDLLLLDVMMPKKNGIDTLKTLRQTH-QTPVIMLTARGSELDRVLGLELGADDYLPKPFNDRELVARIR
>W0AWF7_9ESCH_W0B0E9_9ESCH
FADDLAHELRTPINALLGQNQVTLSL-SEYQKTIAGNIEELENISRLTENILFLARAQ--ILLIEDNQRTQEWVTQGLSEAGY-VIDAVSDGRDGLYLALKDDYALIILDIMLPGMDGWQILQTLRTAK-KTPVICLTARDSVDDRVRGLDSGANDYLVKPFSFSELLARVR
>W0B042_9ESCH_W0AU32_9ESCH
FMADISHELRTPLAVLRGELEAIQDVRKFTPETVASLQAEVGTLTKLVDDLHQLSMSDEGILIVEDEPKLGQLLIDYLRAASY-APTLISHGDQVLPYMRQTPPDLILLDLMLPGTDGLTLCREIRRFS-DVPIIMVTAKIEEIDRLLGLEIGADDYICKPYSPREVVARV-
>W0ASQ6_9ESCH_W0AMJ4_9ESCH
YVYALTHELKSPLAAIRGAAEILREPSEVVARFTDNILAQNVRMQALVERLLRQARLEN-VWLVEDEQGIADTLVYMLQQEGF-SVDVFERGLPVLDKARQQAPDVIILDVGLPDISGFELCRQLLAIHPALPVLFLTARSEEVDRLLGLEIGADDYVAKPFSPREVCARV-
>H1KZN9_9EURY_H1KZP0_9EURY
IIAIVSHELRTPLTSIKGYVELVLDLNESQRKCLEIANENINRLKRLIESMLDLSKIERGILVIEDEEDILNLIKIILEIQGY-EVLTACDGFEALERMKEN-PDLIILDIMMPEIDGWEVLDKIRKNEKPIPVIVFTANTHIENLKKVHEKRVNDIIVKPFEKKELLEKIE
>C6LIG6_9FIRM_C6LIG7_9FIRM
FVNNLAHEFKTPITSISGFADYLQTETEERMQFLKLISDQAQRLSSLSQNTLLLSKLEA-ILIVEDDAAVRLLTKARLS-AKY-HILEAENGAKGLEVLDHHHVDLIIADIMMPKMDGYEFVRTLREGSMNIPVIMLTAMNTFAHKKEGYASGIDDYMTKPIQYEELEWH--
>A6NYT5_9FIRM_A6NYT4_9FIRM
FFTAVSHELKTPIAIIKGQLEGMIYY-KDRDTYLRRCMKTTNGMETLVKEILSAARMGG-ILVIEDEESIRNIIRAFLEDAGY-TVFVAGDGLEGVNKFHEKNPDLVLLDLMLPKMNGFTVCEILRKES-RTPIIMLTALDDDDSQLKGFDALADDYITKPFSMPVVMKHI-
>K8E113_9FIRM_K8ECH2_9FIRM
FVAGVSHELRTPLTIIQGNAEALLDDPAKQRQYLNNILEETLRLRRLTSELLDMRKIEL-VLLVDDEEKIRDLVKVYLEKDGF-TVVEHDSGSGVVDMVTKNSYDLLLLDLMLPGVDGLTLCKEVRKTS-QIPIIMLTAKGEEIDRVLGLEVGADDYIVKPFSPRELVARVK
>K8DXT1_9FIRM_K8DXQ6_9FIRM
LLANVSHELRTPLTTIRGFIQAILDEPQHQQKYLQLSYQEAGRLAKLTDDLLDLAKLQTGILIIEDDRNICELLALYFKKEGY-TVVLAHDGSTGLNLLHAEKPDVIILDIMLPVINGLEVCRLIRQHY-TMPVIMLTAKDTSEDKVAGLDTGADDYVVKPFDPKELCARVR
>C6LB35_9FIRM_C6LB36_9FIRM
LISNISHDLKTPITAIKGYVEGIMDTPEKMDHYIRTIYNKANDMDRLINELTFYSKIDT-ILIIEDEESIAELEKDYLELSGF-EVETERRGDVGMKKALEQDIDLLILDLMLPEVDGFEICRRVRERK-DIPVLMVSAKKDDIDKIRGLGLGADDYMTKPFSPSELVARVK
>D1PPI5_9FIRM_D1PPI6_9FIRM
FMGNIAHELRTPMTTIKGFIDGMLDPPEENQHYLTIVSQETGRLARLVQNMLDITKLEAGILVVDDDKNICELLRLYLVKEGY-NVTMVHDGNAALTEFDKLHPDLVLLDVMMPVMDGWEVCRKIRAKD-NTPIIMLTAKGETYDKVLGLELGADDYIVKPFDAKEVTARIK
>R9MYH5_9FIRM_R9MQC9_9FIRM
FLSNVSHELKTPIALIQGYAEGLKEDDEESRNYCEVIMDEAAKMNHMVKKLLTLNQLEYGILVVDDESRMRKLVKDFLQKNNY-EVIEAEDGSQALDLFEQKDIALIILDVMMPKTDGWQVCREIRQYS-NVPVIMLTAKSDERDELQGFQLGVDEYISKPFSPKILVARV-
>W1W258_9FIRM_W1W1Q4_9FIRM
MIAGICHDISTPLTSVKGYASGILETEEKQARYVQRIFDMAGRIEHLVTMLSDFSQLE--VLIIEDDMGIYELERDYLEIEGY-EVDIQTNGVDGLAAALEHEYDLIILDIMIPKKDGFSVCRDIRKKK-EIPIIMVSAKREDIDKIRGLGLGADDYMIKPFSPAELVARVK
>K8E9C7_9FIRM_K8DYW1_9FIRM
FIADASHELRTPLTSIHGFLEVLLRQPEQLHRALKSMYGESERLNKLVQDLLLLAKLDR-ILIVDDEPNILHFLELGLQNEGF-AVQTAQDGMTAITLMQQFQPQVVILDVMMPGMDGFEVCRMIKKMD-NVAVIMLTARDEVDDRVKGLNLGADDYMVKPFSFKELLARI-
>W1U643_9FIRM_W1U5M2_9FIRM
FVSDASHELRTPITVINGYTDLLIRDPETLSESLAAIQAETEYMRQLIEHLLFIARASAGILIVEDEKKIARFLQLELEHDGYECVLD-FTGGGVIDHIGQGHFDLILLDLMLPEEDGFSIIKRVREMS-NIPILVLSAKDDVDSKVKGLDLGADDYLTKPFSSKELLARIR
>K8DWP9_9FIRM_K8EDE9_9FIRM
LVSDVSHELRTPLTVIQGFAEALHDS-PTQEKYLRNIIDESGRLKDLVNDILRLKSMEAGILIADDDERIRELVKLYLEAEGF-AVVEAEDGQQVLDIVKKQPIDLVLLDLMMPVLDGWMVCKMLRRER-KIPIVMLTAKGEENDRVLGLDLGADDYITKPFSTRELVARVK
>R9IEY4_9FIRM_R9IFB9_9FIRM
--AAISHDIRAPLSVLKGYQEMLMEDMEQAMEMLSESGRQIERMDAFVETMRKLSSLEN-ILIIDDDTELLKMLKKFLEIKKY-EIITAENGLEGLNKIKLQ-PDIILLDVNMPNIDGIEVCRRVRDKV-ACPILFLTARVDEQDVINGLSSGGDDYILKPFSLKELDARI-
>G2G0F2_9FIRM_G2G0F1_9FIRM
LVAGISHDLRTPLTAIKGYVKGLKDTPEKQQRYRDIIYSKACEMDVLVDTLFLFSKLDTGILIIEDDQAIAELERDYLEINGF-EIEIATDGDMGLKLACSKNFDLILLDLMLPHKNGFELCREIRKKR-EIPILMVTAKKESIDKIRGLGLGADDYIVKPFDPAELVARVN
>U2K5Y9_9FIRM_U2LDH5_9FIRM
FISSVSHELRTPLTAIKGWAETMMEDPDTVQRGVHVIVNETERLSEMVEELLDFSRMQSGILVCEDEDVIRDFVVINLKRAGY-DVCDVGCGEDALRVFEEEHFDIVLLDIMMPGIDGFTVCKKLREKSSTIGIIMLTARTQEMDKVSGLMFGADDYITKPFSPSELTARV-
>C7GC63_9FIRM_C7GC64_9FIRM
LNAAFSHDLRTPLTILKGHTTMLLSSQQEVLDELSTVRNNVERLEKYVSAMTNLYRLE--ILIVDDERDIVSMLNQYFCKIGY-VVYTAINGKEALNAITKH-PDIILLDINMPDMNGFTICEKIRNFV-SCPIIFLTARIEDCDKIKGFAVGGDDYVVKPFSVDELEARV-
>W1W528_9FIRM_W1W559_9FIRM
FSSDVSHELRTPIAVIKAESEFALKTEDDLREGLTHILEQAKFMTNLVSQLLDVARLEN-ILLVEDEEMLNGITAKYLRAENM-TVDTCFNGQQAIDYVNTSSYDVIVMDIMMPILDGISALAQMRNDGNTTPVLLLTAKDSLQDKVTGLNTGADDYLVKPFDLEELTARI-
>F7KDZ1_9FIRM_F7KDY1_9FIRM
FTSDVSHELRTPVTVILSQCEYLQEPAQEIKDCIRSIAAQARKMSSLISQLLTLARADKG-LLVEDDKELNRTLTYQLEKEGF-AVDSCLDGEEACYYMEEGLYDLILLDRMLPKLDGIGVLTEMRKKGDMTPVIMLTALGALTDKITGLDCGADDYLVKPFDFEELAARIR
>K8E016_9FIRM_K8EAX1_9FIRM
FVADVSHELKTPLTTIRGNVDLLRKQPAVRQEALADIASEAERMSRLVSDMLVLARADAGILVIDDDPKITAMLQRALTYEGY-RVEVANDGYTGLAMAKDNPPDLLILDIMLPGPDGWEICQRFRQEN-VIPILILSARDEVESKVKGLNLGADDYLGKPFALAELLARIQ
>N1ZYC2_9FIRM_N1ZU18_9FIRM
LVDSLSHEMKTPLGIIRAYAEGYQDEDDELKKYAEIIISETERMNHLITALLDLSALETGILIVEDEKNMQDIIAEYMKKGGH-TCFTADDGIDALMILKNNPMDLMILDIMMPHIDGFTVCKMAREMS-NMPIIMLTAKSEESDKLKGYEYGADDYTTKPFSPKVLLAKVN
>R4KSZ5_9FIRM_R4KMD8_9FIRM
FFQNASHELKSPLMSIQGYAEGVRDSGPEADSALDIIVRETGRLKKLVDELVYLGKLES-IIVVDDDADIAEIINKYLAREGF-SVSVFHEADSVLEALEHGLPDMFILDIMMPGMDGLELCKKIRRRG-DVPVIFVSARSEEVDRVLGLELGGDDYLTKPFSPRELVARVR
>D1PNR4_9FIRM_D1PNR3_9FIRM
ILANVSHDLRTPLTLIKGYAETVRDDEEKRTEQCNIIVDETDRLSALVNSVLELSKVQNGILVVDDEPRIRDLIREHLQYAGF-TCEEAGDGAAALSILTQGGIDLVILDIMMPFMDGMTCLREMRTRKIMTPVIMLTARSEEYDKLAGLEGGADDYVVKPFSPRELVARVK
>R9K864_9FIRM_R9K7Z7_9FIRM
LNASVSHDLRTPITVLKGYLDYLEKTEDMLFDTVSSMQGAVNRLELYVKSVRDIEKIEN-ILIIDDEEMILSMMEKCLG-DEF-SVYRAENAKKALELLNVI-PDIILLDINMPEMDGLELCQLIRGHI-SCPIIFLTARVTERDVIKGLSVGGDDYITKPFRMDELLARI-
>C5EUX5_9FIRM_C5EUX6_9FIRM
FSASAAHELKTPLATILVNLDVLDMSADQIKRVLSIVRTNTERMIRLVDSLFQLT------LIIEDEEDMREALCYGLRKLGY-AVDSSGDGAEAAQLCYINHYDLVVLDLNLPGMDGMEVLRHIQSQENPTKVLILSARSELTDKIAGLDGGASDYLTKPFHFQELEARIR
>C6LC50_9FIRM_C6LC49_9FIRM
FFSAVSHELKTPITILKGHLTGMLQY-RDREYYLRRSQETAEKMEEMVQELLTVSRMET-ILVIEDDEDIQKILKNYLCGNGY-GVVLAGDGVEGIHKFHEHTCDLVLLDVMLPKIDGFGVLELIRRES-EVPVMMLTALEEEEYQIRGLDLKADDYITKPFSVQVLLRKI-
>C6LJC0_9FIRM_C6LJB9_9FIRM
FSSDVSHELRTPVASVMLQCEDLLELTAPVREGLLTIDAKTQYLSQMISQLLFLTRADQGILVAEDQRDMNRLISNRLAAEHY-SVDSCFDGQEALDYLECTEYDAVILDIMMPVMDGLQVLRKLRQRKEHVPVLLLTAMDSIEDRVTGLDAGADDYLVKPFAFEELLARL-
>C6LHM1_9FIRM_C6LHM0_9FIRM
FTSAFAHELKTPLTSIIGYADTLRQSREETDMCANYIYHQGKRLQSLSYKLLELM-----ILIVEDEEAIANLIRMNLVKAGY-QCELAFDGEEAADKIAQKSYDLILLDIMLPKLNGYEVLEYAKSVD--IPVIFLTAMGETQQKVKGLRLGAEDYIAKPFEIAELLARVE
>G9YUT5_9FIRM_G9YUT6_9FIRM
FISSVSHELRTPLTAINGWAETIMNDAGDVKKGMGIIVSEARRLTNMVEELLEFSRIQDGVLVLEDEANIRSFVVINLKRAGY-EAIEAETGEEALAQLKRNPIKVALLDIMLPDMDGFEVCRRIRAGDNNIGIIMLTARTQEMDKVTGLMTGADDYVTKPFSPAELTARI-
>W1UGA7_9FIRM_W1UIH4_9FIRM
FISNVSHEIKTPIATIQGFSNLLKDSKEEKDEYLDIIISETSRISNLTSNILKLTKLET-ILVIEDNKNMRKLICATLKQNGY-STFEAEDGEVGLDVLDTTHIDLIICDIMMPNMDGYEFTETLRDGHCETPIIIVTAKEQLEDKKKGFSIGADDYMVKPIDFEELILRI-
>R9K6A3_9FIRM_R9K650_9FIRM
FISNVSHELKTPIALIQGYAEGLSEDADSREFYCEVIMDEADKMNQLVKNLLTLNQLESGILVVDDESRMRKLVRDFLVKQEF-EVIEAEDGEDALNKFGQKDIALIILDVMMPKINGWEVCKEIREHS-KVPIIMLTAKGEESDELMGFDIGADEYISKPFSPKILVARV-
>R9N7Y9_9FIRM_R9NGE9_9FIRM
LISNISHDLKTPVTAIKGYAEGIMDTPEKMERYIRTIYNKASEMDTLINELTLYTKIDT-ILIVEDEEAIADLEKDYLELSGF-QVEVANDGATGLRKALDEDYDMFILDLMLPGIDGFDICRQVRDVK-NTPIIMVSAKKDDIDKIRGLGLGADDYMTKPFSPSELVARVK
>F7KKA9_9FIRM_F7KKA8_9FIRM
LVSNISHDLKTPITAIKGYVEGIMDTPEKIDRYIKTIYNKANDMNRLINELTYYSGIDS-ILIIEDEEAIADLEKDYLELSGF-QVEIEHEGDKGLERAVSSDYDLIILDLMLPGMDGFEICRRIRDEK-NIPILMVSAKKDDIDKIRGLGLGADDYMTKPFSPSELVARVK
>D4K9I5_9FIRM_D4K9I4_9FIRM
FISSVSHELRTPLTSIRGWVETLMTTDENYRKGLEIINNETGRLNNMVEELLDFSRLQNGVLVVEDEANIRDMIALNLRHAGM-EVVEAESAEAALPLLAQKPCDAAILDVMLPGMNGFSLCETIRRTDQQIGIIILSAKGQEQDKIRGLSIGADDYMTKPFSVSELLARVE
>H1BHB4_9FIRM_H1BHB3_9FIRM
LIAGISHDLSTPLTSMQGYVNGLLDTPEKQQHYLHIIQEKTNAMNALVESLFLLSKLDL-ILIVEDDRAIAELERDYLEANDY-EVEICEDGESGLKRALQEDFALILLDVMLPKEDGFQVCRNLRASK-NVPIILVSAKREDMDKIRGLGLGANDYIVKPFNPSELIARVK
>C7GG43_9FIRM_C7GG44_9FIRM
---AIAHDIRSPLSILRGYQEMLLEKTEDVIDILQTGMYQIDRIEHFTENMRKMSHLEQ-ILVVDDDKELVKMLCSYFNMKQY-ETITATDGMEALNKIKMK-PDIILLDINMPRMDGIEVCRLIRSKV-LCPILFLTARVDEDDKINGLLSGGDDYITKPFSLRELEARI-
>R9IIF4_9FIRM_R9IIS7_9FIRM
FVSNVSHELKTPLASMKVLADSLQEPAELYREFMTDIAEEIDRENKIITDLLSLVKMT--VLVVDDEKLIVKGLRFSLEQDDM-EVECAYDGEEALEMAKNKKYDLILLDIMLPKLTGLEVCQQIREFS-DVPVIMLTAKGEDMDKILGLEYGADDYITKPFNILEVKARI-
>C6LEB9_9FIRM_C6LEC0_9FIRM
FINNFSHEFKSPIVSISGFARLMKSTEEEQQEYLDIIISESARLSELSTNVLNLSKVES-ILVVDDDKNIRRFLCAVLSNAGYRPIG-AACAEDALKIMEEKRIDLIVLDVMMPGMDGYAFTKLLRDCRNDLPVLMLTAKQLPEDLKQGFLAGTDDYMTKPVNEEELLLRI-
>D4LWE3_9FIRM_D4LWE4_9FIRM
FISNISHDFRSPLTSIKGYIEAMIDPVEMQEKYLKIISYETERLEKLTRGLLTLNELD--ILIVDDDNNIAELISLYLTKECF-ETKIVNDGEQALKEFNTFHPDLILLDLMLPGIDGYQVCREIRHNS-DVPIIMLSAKGETFDKVLGLELGADDYIIKPFDTKELVARVR
>H1BH80_9FIRM_H1BH79_9FIRM
FMSNFAHEIKTPMTAILGFADTLRTDVDTRKKCADYIYTEGKRLEKLSYTLMDLLSL----LIVEDERAIAEVMMLNLKRVGY-ECEYAQDGEMGAAMVEKQSYDLVLLDIMLPKINGYELMEYLAQLQ--IPVIFITAKGSVQDRVKGLHMGADDYLVKPFAVDELTARVE
>C6LFN4_9FIRM_C6LFN3_9FIRM
FVVNVSHEFKTPISSIAGYATLLQNSAEKRDHYIEKILDNSGKLSVLCSSILMLSRLEN-ILVVEDNADMRELFCTVLADHGYNSIP-AADGAEALDIMDRQYIDLIVADIMMPNMDGYQLTKALRDANYTLPVLMVTAKDQFIDLQQGFRTGADDYMIKPVNVNELVLRV-
>C6LEF7_9FIRM_C6LEF6_9FIRM
LLGALSHELKTPMTAIQGYAELLQKPSARRMDALAYIEEECKRLSRLAVKMLQIV-----ILVIEDAEHINELICINLETAGY-TAVPFYDGDAVSAHLKEEVYDCALLDIMLPGKDGFALLPELKAKN--IPVIFLTARGDLPSKVRGLKDGAEDYLVKPFEMLELLVRV-
>D1PLK6_9FIRM_D1PLK5_9FIRM
FIAAFTHELKTPMTSMLGYADLLRGPPATRQKAADFIYHESKRLEALSGRLMELMRLN--ILIVEDERPIADLIELTLTGAGY-TCEQVNDGETAADRIADHDYELAILDIMLPKVDGYELLGYLRSVG--TPVIFVTAKTSLKDRVRGLHEGADDYLTKPFEPLELVARVE
>W1UKT5_9FIRM_W1UKU1_9FIRM
FLRSASHELKTPLMSIHIMLENMLNY-KNHDVYLPKCQEAVVNLSSMVQEILDTSRLNS-ILIVEDEIDIREGISEYLSEVGY-DVMVAEDGQEGIDLFKSNEFDLVLLDIMLPKINGFGVLSQIREIS-DVPVMMLTAMTDDYSQIMSFNEKADDYITKPFSVVVLHKRIE
>G2G0D2_9FIRM_G2G0D3_9FIRM
LLSDVSHELRTPLTVIQGFSEAVLDKSKEQEQYLNNIIDESERLRRLVDELLDLK-----VLIADDDDRIREIVRIYLEADGF-DVYQAEDGNSALEMVRKDNLDLIILDLMMPGLDGWTVCKILRKET-KIPIIMLTAKGEENDRVLGFDLGADDYVVKPFSPRELSARV-
>G2G193_9FIRM_G2G192_9FIRM
FVSDASHELRTPISVIQGYANLLDRDEKTLQESIDAIKDETENMKGLVEQLLFLARGDN-ILIIEDEEKIARFVELELGYEGY-TTTKAFDGRTGLELAETGEFDLVLLDIMLPQLSGMEVLRRIRRTS-SVPIIMLTARDSVIDKVSGLDSGASDYITKPFAIEELLARIR
>W1UW85_9FIRM_W1UWF3_9FIRM
FSSDVSHELRTPIAVIKAESEFALKTEADLREGLTHILEQAKFMTNLVSQLLDVARLEN-ILLVEDEEMLNGITAKYLRAENM-TVDTCFNGQQAIDYVNTSSYDVIVMDIMMPILDGISALAQMRNDGNTTPVLLLTAKDSLQDKVTGLNTGADDYLVKPFDLEELTARI-
>J3C1J2_9FLAO_J2JML5_9FLAO
FTSDASHELRTPLTVIKGTLEVLIRDNKEYEEKINYCINEVDHLNMLVDQLLLLARFDN-ILIVEDELGIVQFLKQGLEEEGY-QITTASDGLIGFELTQNQQFDLILLDWMLPKINGLDLCKAIRIKNRTTPIIFLTAKDTVQETIEGLKAGANDYIKKPFSFEELVERIK
>D7VYX0_9FLAO_D7VYW9_9FLAO
FTASASHEIRTPITRMAFQLENLIKHSPETLSSLKQIQRDIYQLSDLTNSLLLLTKFD--ILLLEDDLILSAELCRFLESNNF-NCDKIYDGETFLRQIKNNTYDLYLLDINVPKINGLDVCQTIRSFDKNTPIIIISAYGDISDKKDAFTRLADDYLVKPFQFEELLLRI-
>X5KWR9_9FLAO_X5KL77_9FLAO
FVSNASHELKTPIASLLGNAEIALRETEEYKEILEGVHRDATRMDSIVSDLLMLSQLEH-ILLIEDEAGVSNFIKKGLEESQH-HVTLAYEGAMGLQLAMTEDFDLIILDVILPQVNGFEICSEIKHFKPEIPVLMLTALSTIQDKLKGFDKGADDYLTKPFHFEELLARIN
>H7FV25_9FLAO_H7FV24_9FLAO
FTSDASHELRTPLTVIKGTLEVLVRNPAEYEEKINFCVSEVDRLNHLVDQLLLLARFEN-ILIVEDEVGIVQFLRQGLEEEGY-EVTTALDGLKGFELVQKNNFDLILLDWMLPKMSGLDLCKAIRIKDINIPIIFLTAKDTIQETIEGLKAGANDYIKKPFSFEELVERIK
>X5KST2_9FLAO_X5KDD1_9FLAO
FTASASHEIRTPLTRITFQLENLSNQ-PDARATLQNVTKDIHQLSDLTSSLILLTKFD--ILLLEDDLVLSSEISTFLASNDI-LCETSSDGEEFLTKTTGAAYDIYLLDINVPKINGLEVTQIVRETDPNTPIIIISAYDDISDKKDAFLRKADDYLVKPFLLEELLLRI-
>D7VW08_9FLAO_D7VW07_9FLAO
FINYVSHEFKTPLAAISGNLEVFKDTPEEYKKVAKESLENVYEIENILNNLLLMS-----ILLVEDDQRISNFLIKGLSEAGY-NITLADSGEKARELLHTYDFDIILMDIMLPGLDGMQLTQIIRFKGNYTPILVLSALNSPDDKIKMLDMGADDYLSKPFHFEELISRIK
>D7W3X3_9FLAO_D7W3X4_9FLAO
FVANISHELRTPLSAIITELELASETKEEYQETIRYALEDARNMAALSNSLMDLAKA---ILLVEDDDRLSKLIAKGFQEAQF-EVTVAYDGNSGMKLALQNHFDLIVTDIVLPKKDGLEFCNEIKALKPDLPVIMLTALGTTDDKLEGFDAGADDYLTKPFEMRELVARIK
>F3Y3W1_9FLAO_F3Y3W2_9FLAO
FISNASHELNNPLTAIQGECEICKRPAEEYEEALRRIADESRRISMLIKHLLFLSRHDE-ILLAEDEQNIASFIRRGLQEFGH-EVQVAHDGGTAWAMLQKGVFDLLVLDVIMPKMDGLEVCRQFRLKEYHTPAIMLTALGTTEDIVKGLDAGADDYLVKPFSFQELEARIK
>X5L2P8_9FLAO_X5K6R6_9FLAO
FVSNISHELRTPLAAIIAELELASETNEEYQQTIRLALEDARNMTRLSDSLMDLAKA---ILLIEDDDRLSRLISKGLQEADF-EVSSAYDGMTGMKLATQKDFDLVVTDIVLPKKDGLDFCKEIKTLKPNLPVVMLTALGTTDDKLEGFDAGADDYLTKPFEMRELVARIK
>U2SIX7_9FUSO_U2SSC3_9FUSO
FSSDVSHELRTPVSVILTESQYSLDTMEEAKDSFSVIQRQAKRMSELINQIMELSKIEK-ILLVEDEIDLNNIVTKYLKKNGY-SVDSVFDGEEALDYLEYGEYDLVILDVMMPKVNGFEVIKELRNKGNHTLVLMLTARDSADDKVKGLDLGADDYLVKPFDFNELSARIR
>R5XSS6_9FUSO_R5WW34_9FUSO
FSSDVSHELRTPITVILAQSDYALDL-DEAMESFEVINRQAKEMTSLINQIMELSKLER-ILVVEDEKDLNNIITKHLKKNNF-SVDSVYDGEEALEYLDYGNYDLIILDIMLPKMNGYEVVKNLRANKNETPVLMLTARDAIEDKIKGLDLGADDYLIKPFDFGELLARIR
>H1PXD8_9FUSO_H1PXD7_9FUSO
FASNASHELRTPITVISTYAQALINTDQEKSQYYKAIAKESMDMNELVGNLLTISRLSS-ILIVEDEKNLIKVIEDTLLEESF-LTYKALDGETALEMFYEHNPDLILLDINLPKMNGWEVCQNIRKES-NIPIIMMTARDSEIDELKGLSIGADDYITKPFSLKVLNIK--
>U2STY6_9FUSO_U2RJP8_9FUSO
FIINVSHELRTPVTVIRGSMEALCDEPERINEYHHQILSESIHLQKLINDLIDLSKLQN-VLIADDNRQIVSILSEYCKKNNF-NVFFAHDGEETLNKIKNEKFDIVLLDIMMPKKNGLDVCKEVRTFS-NIPIIIITARGEDFERIMGLETGADDYIVKPFSPGEVIARI-
>U7V8J1_9FUSO_U7V922_9FUSO
FVSNASHELRTPIAVICTHATALLEKEDEKRKYYEIILKVGNEMKELIENLLILSKLDS-VLIIEDEQNLANIIGKSLGNEGF-EIKIVTQGDLALDEFYSFSPALVLLDINLPKKNGWDICKEIRQYS-KTPIIIMTARDTELDEIHGLELGADDYVTKPISTKVIILKI-
>C9MVV5_9FUSO_C9MVV4_9FUSO
FTSDVAHELRTPLSAIRMQSEYSLKLNEESEDILKNILEKSKKMSTLISQLLMLARMD--ILIVEDERMINDIIARTLRKENY-SVDSCFDGQEALDYIFSAEYDVLILDIMLPKLDGFEVLKRIRNKGIQTPVLFLTARESVQDRVKGLDYGADDYLVKPFDFEELLARIR
>H1PRP5_9FUSO_H1PRP6_9FUSO
FIASVSHELKTPISIIQGYAQGLVEANEEDKNYCEVIMEESLKMDSLVKELLLISQMESGILVVDDEWKIRKLIKDYLVREGY-SVDEAGDGEEGLELFFQTTYDIVILDIMMPKIDGWSVCRKIREES-QVPIIMLTARADESDQLFGFELETDEYMIKPFNPKLLVAKV-
>D0GPG5_9FUSO_D0GPG6_9FUSO
FTSDVSHELRTPISVIISQSEYGLNSKEKMENSLRSVLKESIKMSQMISQLLMLSKMDKGILVVEDEKSLNEVIVKRLEDEHY-GVDWCYNGKDALDNILITEYDAIILDIMLPELNGYEVLKTMRSKNIDTPVLFLTAKDSIEDRVKGLDSGANDYLTKPFAFEELLARIR
>V9HQN9_9FUSO_V9HRB8_9FUSO
LMNSISHELKTPIAIINGYIEMLQDDPKEIEKIYSVMFDEGIHLNKMIKDLNSYRRYEA-ILIVEDEKEIRNILKVYLLTAGY-EVTESADGEEAMKIFYEKPFDLVILDIMLPKKDGWSICREIKEYS-SVPVIIITARDNENDEVFGFEIGADDYITKPFSNKVFLARV-
>U2WGL0_9FUSO_U2WN43_9FUSO
FTSDVSHELRTPITVILTQAEYGKGSIEEAKKSFGIIEKEGQKMSKLVSQLLTLARMERGILVIEDEKNLNDIIVKKLVLEKY-CVDSCLNGKDALDYIFSAEYDVIVSDIMLPGIDGFEILKRIREKGIKTPVLLLTAKDGIEDRVKGLDYGADDYLVKPFAFDELMARIR
>U2WEI3_9FUSO_U2WKS9_9FUSO
FVSDASHELRTPLAIIKGYAEIIRKDIDIFVESIDSIISETDNMRNLIQKLLFLAKGE--ILVIEDDPKISRLLEIELKFEGF-DVFFAYDGKEGLNMAKYGSYDIILLDVMLPKMSGMEVCKRIRETS-QVPIIMLTAKDEISDKVVGFDYGADDYMTKPFSNEELLARIK
>U2RCJ2_9FUSO_U2QUI1_9FUSO
FVSDASHELRTPLAIIKGYAEIIKKDEEIFEESIDSIINETENMKNLVQKLLFLAKGE--ILVIEDDPKISRLLEIELKFEGF-DVFFAYDGKEGLNMAKYGSYDLILLDVMLPKMSGMEVCKRIREGS-QVPIIMLTAKDEISDKIVGFDYGADDYMTKPFSNEELLARIK
>H1PX55_9FUSO_H1PX56_9FUSO
LMNSISHELKTPIAIINGYIEMLQDDPKEIEKIYSVMFDEGIHLNKMIKDLNSYRRYEA-ILIVEDEKEIRNILKVYLLTAGY-EVTEAADGEEAMKIFYEKPFDLVILDIMLPKKDGWSICREIKEYS-SVPVIIITARDNENDEVFGFEIGADDYITKPFSNKVFLARV-
>U2R9D4_9FUSO_U2QRC8_9FUSO
FTSDVSHELRTPISVISSQSQYGLKINDETREIFENILDESKKMTNLISKLLMLSRMDKGILVVEDEKKINDVIVKTLKKEKY-GVDSCFDGEEALDYIFSVEYDIILLDIMLPKKDGFEVLKSMRKKGIKTPVLFLTARDQIEDRVRGLDFGADDYLVKPFAFEELLARIR
>X8IE81_9FUSO_X8IC02_9FUSO
FSSDVSHELRTPITVILAQSDYALDL-DEAMESFEVINRQAKKMTSLINQIMELSKLER-ILVVEDEKDLNNIITKHLKKNNF-SVDSVYDGEEALEYLDYGNYDLIILDIMLPKMNGYEVVKNLRTNKNETPVLMLTARDAIEDKIKGLDLGADDYLIKPFDFGELLARIR
>W3Z3G3_9FUSO_W3Z413_9FUSO
FSSDVSHELRTPITVILAQSDYALDL-DEAKESFEVINRQAKKMTNLINQIMELSKMER-ILVVEDEKDLNNIITKNLKKNNF-SVDSVYDGEEALKYSDYGNYDLILLDVMLPKMNGYEVVKHLRANKNETAVLMLTARDAIEDKIKGLDLGADDYLIKPFDFGELLARIR
>U7VGN1_9FUSO_U7VFS2_9FUSO
FVSNTSHELKTPITIISSKVQVLMKVDLETLETYKTILRESYYTKELISKLLILSKLD---LIIEDEKELALSLESHFFNLNI-EIKIALNGEIGIEFFESFKPDLVLLDVNLPLKNGWEVCEYIRKKS-EIPIIMMTARDSELDEIHGLEIGADDYIIKPFSINVLSTKI-
>U7VBE9_9FUSO_U7VCE1_9FUSO
FVSNASHELKTPISVLCLYSQALARPSERKKEYYKTMLEKSLEMRTLTESLLTLSKINS-VLIVEDEKSLATVISDSLKNEGF-ETVITHRGDEAIDCFYKEKPDLILLDINLPGMNGWEICKKLKALS-QVPIIMVTARDSEFDEIKGLELGADDYITKPFTPKLLIIKL-
>U2PGP0_9FUSO_U2Q044_9FUSO
FTSDVAHELRTPLSAIRMQSEYSLKLNEESEDILKNILEKSKKMSTLISQLLMLARMD--ILIVEDERMINDIIARTLKKENY-SVDSCFDGEEALDYIFSTEYDVLILDIMLPKLDGFEVLKRIRNKGIQTPVLFLTARESVQDRVKGLDYGADDYLIKPFDFEELLARIR
>D0GM42_9FUSO_D0GM43_9FUSO
FVSDASHELRTPLAIIKGYAEIIKKDEEIFEESIDSIINEAENMKSLVQKLLFLAKGE--ILVIEDDPKISRLLEIELKFEGF-DVFFAYDGKEGLNMAKYGSYDLILLDVMLPKMSGMEVCKRIREGS-QVPIIMLTAKDEISDKIVGFDYGADDYMTKPFSNEELLARIK
>U2QC86_9FUSO_U2PU62_9FUSO
FTSDVSHELRTPITVILTQSEYGKNSVEEAKNSFKIIEKEGQKMSKLVSQLLTLARMERGILVIEDEKNLNDIIVKRLILEKY-GVDTCFNGNDALEYIFSTEYDVIVSDIMLPGIDGFEILKRIREKEIKTPVLLLTALDGIEDRVKGLDYGADDYLVKPFAFDELMARIR
>W6LUS9_9GAMM_W6LTK8_9GAMM
LVNHVSHDLRTPLATLHGYLETLQLSPTEQQLYLGAALRHSRRLGRLVGDLFELAKLDA--LLVEDDREIAALVELHLRDIYC-TADITGSGQDALTRYARCRYDLVILDLMLPDLDGLTVCQRLRAGGDYVPILMLTAKSSELDRVLGLELGADDYLVKPFSFPELLARVK
>E1VJK1_9GAMM_E1VJK0_9GAMM
LTRAVSHELRTPVARIRFGLEMMVDNVERREKHFEDIDRDIDQLDKLIDEILTYSKLEEGVMIVEDDDRLAQLTADYLLNNGM-AVEIIRDGITAISAIVEKQPDIVVLDLMLPGADGLEVCKAVRDRY-KKPILMLTARTDDVDQVLGLEMGADDYVPKPAKPRVLLARIR
>T2LA96_9GAMM_T2L9Y2_9GAMM
LAAGVAHEIGAPLTVINGQAQRLARG-DDERARLGRIRGEVERIVEIVRQLMELGRQ----LVVEDDAAIRELLEEELQDAGY-TTLGVPSAEEAIALLSHTTVSLVITDVRLPGMTGIQLLQQLRQAGSELGIIVITAFGTIDQAVEALKLGADDFLTKPLDLDAIRDAV-
>W6LQS0_9GAMM_W6LRJ2_9GAMM
FIADAAHELRTPLTAVRLQAEMAQRDMADRAATLDALRAGLLRASHLIEQLLALARLDAGILLAEDDPMIGDSLRQGLRSEGF-TVDWVQDGRSAERALDTTEYALVLLDLGLPKKDGLAVLHGWRQRGLAVPVLILTARDAVPDRVKGLDSGADDYLVKPFDLSELLARM-
>T2L2E7_9GAMM_T2L3F1_9GAMM
-NAAIAHELRTPVTILRGRLQGLAEF-PPEKPQFQSLLTQIDGMAQLIEDLRAVSLAESGVLIAEDEPEIADILQAYLRREGL-RTIHAEDGRKALEMHLSMKPDLVLLDVKMPKMDGWQVLSEVRHRG-ETPVIMLTAMDQDIDKLMGLRFGADDYVVKPFNPAEVVAR--
>T2L998_9GAMM_T2L8Y3_9GAMM
MIRAVSHELRTPVARIRFAVQMVEDDQPAIRRQLQGIDADIAELDELVDEILTYARLGG-VLIIEDDQRLAELTRDYLEANGF-QVTLEADGAKGVDRILTLQPDLVILDLMLPGEDGLAICRRVRPNF-AGPIMMLTARTDDLDQVLGLEMGADDYVPKPVQPRVLLARM-
>W6MA57_9GAMM_W6M4E8_9GAMM
FAAHVSHEFKTPLAAIRGAVELLRDTAAERERFLGNLDDDAARLERMVRRLLDLARAD--ILVVDDDPHIRDVICFALKKDGF-SAIEAENGEHALRLFRQAPPDLVILDIVMPELDGTEVCKVLRRSS-IVPIIFLSSRDDEVDRILGLELGGDDYVTKPFSPRELVARVR
>W6M982_9GAMM_W6M6Q6_9GAMM
LSSEVAHEINNPLGVIMGYAAHLENPEDPHFRFIQQIKRESKRCKTIVQDLLSYAR----ILLIDNDEAVCQMVEAILLDQAY-TVSAFTRSVDAMTGFGPGKYDLVITDIKMPVISGLDVLQKVKQLDPALPVIMITAHATVDLSLQALRKGAYDMLTKPFEPEELLSRL-
>T2L1Q9_9GAMM_T2L2L9_9GAMM
FIGEAAHELRTPLAALLTQAQVLQHDQEEAGEALEHLIAGIERTSRLAQQLLDTARVESGILLVEDDHMLGRALSSALGQEGW-RVVHCKDVASARTALVDHAFVAVLLDLGLPGGSGLEVLSSMRSRYDPTPVLIITARDQLSDRVRGLDVGADDYIVKPFQRDEMLARL-
>X7E307_9GAMM_X7E0F0_9GAMM
FLSQMSHEIRSPMNAVLGAVNLVAESPPEYVRLLNTAKSSGTALLDVINEILDFSKIEAGVYIVEDSLSSGALYCSQLESLGY-ETKHFIDGYSALVAIKAKMPSVIIQDVCLPDISGLEVLQFVNRQESPARVIIITSNSSIEVAVDAMRLGGFDFIEKPFDRERMVTSV-
>G9EUV3_9GAMM_G9EUV2_9GAMM
LLQDISHELRSPIARLQIAIELGHNKTKHLADEFKRMELECVRLNYLISEILDFARLD--ILIIDDDTELTDLLTQYLEPEGF-HAVCVHDGENGVKKALNQPFDAIILDVMLPKLNGFEVLKAIREHL-ETPVLMLTARGDDIDRIVGLEIGADDYLPKPCNPRELVARL-
>T2L7E7_9GAMM_T2L7K0_9GAMM
LIANLSHEFRTPMTSLLGYAKQLDRLDDETRSGLDAIRTNVERLAQLADQLSQMSRA---ILCVEDDPDIGRLLTSILVQAGH-QPTWVSTGEEALHRWRNA--SLVVLDLMLPGIDGLAVCRDIRTHDATIPIIMLTALAGTRDVVVGLEIGADDYITKPFDTDILLARIQ
>T2L3Z9_9GAMM_T2L4Q9_9GAMM
LFSAISHDLKTPLTRMRLRAEMLDDQRERFCASLDELDSLVKDLTHLLEELAE--------IVVDDDPEICELLADYLGRHGY-RVFTADGAQALHSLRAEHAPDLLIVDLMLPGDDGFTICRDVRKHS-DVPIIMLTASADETDRILGLELGADDYLGKPFNPRELLARVK
>T2L2K1_9GAMM_T2L3K0_9GAMM
FLGHAAHELKTPLALIRGQVELL----EEGRNDRKALLSDVEYMTRQVQQLLLLAE----ILLIEDHDRLAHLMCKGLVDAGI-GVDVVDRIDSAWAAVQQMPYQALVLDRGLPDGDGLLLLKKLRNAGLSVPCLVLTARDALHDRLEGLEAGADDYLPKPFAMDEMVARVR
>S6HQH3_9GAMM_S6GI87_9GAMM
LLQNVSHELRAPLARLLAASGIIEQQVASGHPAIGRIQLECQRLNVLIDELLTLARLQQ--LLVDDDRELTALLAEYLIFEGL-SITIADNADQALIYLKAKNFDIAIFDIMMPGKSGLELLQELRPAI-TLPVIMLTGKGDDIDRIVGLEMGADDYMAKPCNPRELLARIR
>X0PG84_9LACO_X0PHL1_9LACO
FLADAAHEMRTPLTTISGILEGIKYPQEQRGKSIDLMSNETQRLIRLVNENLDYEKIRS--LMVEDNKSVSEMMSMFFQKEGW-DVSFAYDGIEAVDMFNEDPWDIITLDLNLPKKDGMEVAKEIRAKSKSVPIIMLTARDSDSDQVLGFEMGADDYVTKPFSPITLVARIK
>D0DKN8_9LACO_D0DKN7_9LACO
FVSDASHELKTPIAAIRGHVNLIRRKPEIIPKSLDYIDTESKKMEILVNDLLTLGRIER-ILLVEDEESVASFVKTELEFEDY-QVVWAEDGKKALDLFTQEKPTLILLDWMLPVYDGMTVLRRIRKQS-DVPIIMLTAKNSASDISSALDQGLDDYLTKPFEIEELLARIR
>E1NEE4_9LACO_E1NEE5_9LACO
FVGDVSHELRTPVAVIQGHLNLLERDPQILEESIHASLQETDRMKHLIQEMLDLTRAEQ-------------FVELELQHEKY-DTTVESNGRKGLDLALRDNYDAILLDLMLPDLNGLEIARRVRQEK-TTPIIMMTARDSVIDRVSGLDHGADDYIVKPFAIEELLARL-
>E3C5H9_9LACO_E3C5I0_9LACO
FVSDVSHELRTPVAIIQGHLEMLQRDPQVLDDSLAASLVETKRMKNLVQEMLDLSRAEQ-ILIIEDEENLANFVNLELKHEGY-ETDVELDGRAGLDAALSQDFDVILLDLMLPELNGIEVARRVRELK-DTPIIIMTARDSVIDRVSGLDHGADDYIVKPFAIEELLARVR
>E1NYV0_9LACO_E1NYV1_9LACO
FVGDVSHELRTPVAVIQGHLNLLERDPQILEESIHASLQETDRMKHLIQEMLDLTRAEQ-ILIIEDEKNLARFVELELQHEKY-DTTVESNGRKGLDLALRDNYDAILLDLMLPDLNGLEIARRVRQEK-TTPIIMMTARDSVIDRVSGLDHGADDYIVKPFAIEELLARL-
>U5F248_9LACO_U5F2A0_9LACO
FVGDVSHELRTPVAVIEGHLSLLERDPQILDESIKASLQEAERMKHLIQEMLDLTRAEQ-ILIIEDEKNLARFVQLELQHEEY-ETVVENNGRRGLDLALNEKFDAILLDLMLPDLNGLEIARRVRQVK-TTPIIMMTARDSVIDRVSGLDHGADDYIVKPFAIEELLARL-
>E3R7E4_9LACO_E3R7E5_9LACO
FVGDVSHELRTPVAVIEGHLNLLERDPQILDESIKASLQEADRMKHLIQEMLDLTRAEQ-ILIIEDEKNLSRFVELELQHENY-ETVVENNGRKGLEDALSQDFDAILLDLMLPDLNGLEIARRVRQVK-TTPIIMMTARDSVIDRVSGLDHGADDYIVKPFAIEELLARL-
>C8P863_9LACO_C8P862_9LACO
FIANASHELKTPLAGILGHVNLIKRHPELIAKSLGYIDQEAHRMQRLVSELLLLE-----ILLVEDEESLASFMITELELEGY-EVIWAKDGREALTLFEKTHVTLILLDWMLPGYDGLTVLRRIRQTS-DVPVIMITARSQTADIRLALDQGLDDYITKPFEIEELLARIR
>F7QYN2_9LACO_F7QYN3_9LACO
FVEDVSHELRTPVAIIQGHLEMLNRDPKVLDNSIKASLQEINRMKSLVQEMLDLSRAEQ-ILIIEDEDNLSNFVSLELQHEGY-ETKVCENGREGLDTALNEDWDAILLDLMLPELNGLEVCRRLRQSK-STPIIMMTARDSVIDRVSGLDHGADDYVVKPFAIEELLARL-
>S4NJC8_9LACO_S4NFN8_9LACO
FLANAAHEMRTPLTTISGILEGIKYPQESRAKSIDLMSSETQRLIRLVNENLDYEKIRS----IEDNKSVSEMMQMFFQKEGW-DVTFAYDGIEAMDKFNEDPWDMITLDLNLPKKDGMEVAKEIRAKSQTVPIIMLTARDSDSDQVLGFEMGADDYVTKPFSPITLVARIK
>C4VKI1_9LACO_C4VKI0_9LACO
FVGDVSHELRTPVAVIEGHLSLLERDPKILDESIDASLQEAERMKHLIQEMLDLTRAEQ-ILIIEDEKNLARFVQLELQHEEY-ETVVENNGRRGLDLALNEKFDAILLDLMLPDLNGLEIARRVRQVK-TTPIIMMTARDSVIDRVSGLDHGADDYIVKPFAIEELLARL-
>F7QSE9_9LACO_F7QT75_9LACO
FFADAAHEMRTPLTTINGLLEGLAYPEESKEKSIELMRNETKRLIRLVNENLDYEKIRSG---IEDNKSVCEMMSMFFEKEKW-DVEYAYDGISAVEKFKEKSWDMITLDLNLPGMDGMQVNAEIRKISSTVPIIILTARDSESDQILGLEMGADEYVSKPFSPITLIARIK
>N1ZL77_9LACO_N1ZI11_9LACO
FNNDVSHELRTPLAVILAESEYADKDEAELKESAQIIRQQATMMKNLVDQILELTRLENGILLVEDDRALNRSLVKLLKTQNY-SVDPAFDGQEALDHLLGVEYDLIILDVMMPQMDGFTFIKKLRTQGDEVPVLMLTAKDSLADRITGLDLGADDYLVKPFEFEELLARIR
>D6S5D0_9LACO_D6S5C9_9LACO
FMADAAHEMRTPLTTINGILEGLEYPEDSKPKSYQLMHRETNRLIRLVNENLDYEKIRN-ILMVEDDSSVAEMMELFFKKEQW-NVDIARDGLEAVDKFKERPYDMITLDLNLPKKDGIQVAKEVRAISESVPIIMLTARDSESDQVLGLEIGADNYVTKPFSPIALIARIK
>C4VSV6_9LACO_C4VSV5_9LACO
FMADAAHEMRTPLTTINGLLEGFEYPEEAKPKSIALMHSETKRLIRLVNENLDYEKIRN-ILMVEDDNSVAEMMKMFFSKEQW-EVDIAKDGIEAVEMFKAHPYDIVTLDLNLPRKDGMEVAKEIRAISLSIPIIMLTARDSETDQILGLGIGADEYVTKPFSPLALIARIK
>C7XV23_9LACO_C7XTG2_9LACO
FVGDVSHELRTPVAIIQGHMEMLERDPKVLADSIKAALAETSRMNNLVQEMLDLSRAEQ-ILIIEDEENLANFVNLELKHEGY-ETDVELDGRAGLEAALNEDFDVILLDLMLPELNGIEVARRVREEK-NTPIIIMTARDSVIDRVSGLDHGADDYIVKPFAIEELLARVR
>N1ZTA0_9LACO_N1ZMF4_9LACO
FVGDVSHELRTPVAVIEGHLNMLERDPEILDESIKASLQEADRMKHLIQEMLDLTRAEQ-ILIIEDEKNLARFVELELKHENY-ETVVENNGRKGLEDALNQDFDAILLDLMLPDLNGLEIARRVRQVK-TTPIIMMTARDSVIDRVSGLDHGADDYIVKPFAIEELLARL-
>D0DQB3_9LACO_D0DQB4_9LACO
FMADAAHEMRTPLTTINGILEGLEYPEDSKPKSYQLMHRETNRLIRLVNENLDYEKIRN-ILMVEDDSSVAEMMELFFKKEQW-NVDIARDGVEAVDKFKERPYDMITLDLNLPKKDGIQVAKEVRAISESIPIIMLTARDSESDQVLGLEIGADNYVTKPFSPIALIARIK
>C7XH42_9LACO_C7XH41_9LACO
FMADAAHEMRTPLTTINGILEGLQYPEDSKPKSIALMQRETKRLIRLVNENLDYEKIRN-ILMVEDDTSVAEMMGMFFKKEGW-QQDIAVDGVEAVDMFKKNAYDLITLDLNLPKKDGIQVAKEVRAISPTVPIIMLTARGSESDQVLGLGIGADEYVTKPFSPIALIARIK
>C8P9A1_9LACO_C8P9A2_9LACO
FVSDVSHELRTPVAIIQGHLEMLQRDPQVLDDSLAASLVETKRMKNLVQEMLDLSRAEQ-ILIIEDEENLANFVNLELKHEGY-DTDVELDGRAGLEAALNQDFDVILLDLMLPELNGIEVARRVRELK-DTPIIIMTARDSVIDRVSGLDHGADDYIVKPFAIEELLARVR
>U4TMS3_9LACO_U4TUF7_9LACO
FVQDVSHELRTPVAVLEGHLQLLNRDPQVLAESLGASLQELDRMKHLIQEMLDLTRADN-ILIIEDEKNLARFVELELQHEGY-KTEVHNNGRTGLEAALKKDWDAILLDLMLPELNGLEVCRRVRQQK-NTPIIMMTARDSVIDRVSGLDHGADDYIVKPFAIEELLARL-
>F9JH70_9LACO_F9JH71_9LACO
FVSDVSHELRTPVAIIQGHLEMLQRDPQVLDDSLAASLVETKRMKNLVQEMLDLSRAEQ-ILIIEDEENLANFVNLELKHEGY-ETDVELDGRAGLDAALNQDFDVILLDLMLPELNGIEVARRVRELK-DTPIIIMTARDSVIDRVSGLDHGADDYIVKPFAIEELLARVR
>D7V1Z6_9LACO_D7V1Z5_9LACO
FVGDVSHELRTPVAVIEGHLNLLERDPQVLEESIQASLQESKRMKHLIQEMLDLTRAEQ-ILIIEDEKNLARFVELELRHEKY-ETQVEGNGRKGLDLALNEDFDAILLDLMLPDLNGLEIARRVRQEK-TTPIIMMTARDSVIDRVSGLDHGADDYIVKPFAIEELLARL-
>F7QW18_9LACO_F7QW19_9LACO
FVEDVSHELRTPVAIIQGHLDLLSRDPQILEESISASLQEITRMKSLVQEMLDLSRAEQ-ILIIEDEKNLSRFVELELQHEGY-ETEVCKNGRQGLELALDEDWDAILLDLMLPELNGLEVCRRVRQVK-NTPIIMMTARDSVIDRVSGLDHGADDYIVKPFAIEELLARL-
>D7V2I7_9LACO_D7V2I6_9LACO
FMADAAHEMRTPLTTINGLLEGFEYPEEAKPKSIALMHSETKRLIRLVNENLDYEKIRN-ILMVEDDNSVAEMMKMFFSKEQW-EVDIAKDGVEAVEMFKAHPYDIVTLDLNLPKKDGMEVAKEIRAISLSIPIIMLTARDSETDQILGLGIGADEYVTKPFSPLALIARIK
>X0PA03_9LACO_X0PG45_9LACO
LISNVSHELKTPLAVIQNYATALQDKPDIRQYYLNEIISATNNLAKTVSNILLLNKFEN-ILIVEDDERLNKVISATLRQESY-DIVSVLNAFDALTQLFEQSIDLVISDIMMPKMDGFQLASKIRAINSDMPIIFMTAKDDLLSKETGFRLGIDDYLVKPVNMSELIWRI-
>C2EG85_9LACO_C2EG86_9LACO
FFADAAHEMRTPLTTINGLLEGLAYPEESKEKSIELMRNETKRLIRLVNENLDYEKIRSG-LMIEDNKSVCEMMSMFFEKEKW-DVEYAYDGISAVEKFKEKSWDMITLDLNLPGMDGMQVNAEIRKISSTVPIIILTARDSESDQILGLEMGADEYVSKPFSPITLIARIK
>U4TNC8_9LACO_U4TSH4_9LACO
FMANAAHEMRTPLTTINGLLEGLAYPEESKGKSIELMRGETKRLIRLVNDNLDYEKIRTGILMIEDNKSVSEMMSMFFQKEGW-DVVFAYDGNEAVDKFNEDPWDIITLDLNLPGKDGMQVAKEIREVSKTVPIIMLTARDSDSDQVLGLEMGADDYVTKPFSPITLIARIK
>X0PHQ8_9LACO_X0QBL9_9LACO
FVEDVSHELRTPVAVIQGHIDMLLRDPEVLEESLKASLQETKRMKSLVSEMLDLSRAEQ-ILIIEDEKNLARFVELELKHEGY-DTQVELNGRTGLQAALDENFDVILLDLMLPELNGMEVARRLREKK-NTPIIMMTARDSVIDRVSGFDHGADDYIVKPFAIEELLARIR
>F5VEE0_9LACO_F5VED9_9LACO
FVEDVSHELRTPVAIIQGHLDLLSRDPQILEESISASLQEIARMKSLVQEMLDLSRAEQ-ILIIEDEKNLSRFVELELQHEGY-ETEVCKNGRQGLELALDEDWDAILLDLMLPELNGLEVCRRVRQVK-NTPIIMMTARDSVIDRVSGLDHGADDYIVKPFAIEELLARL-
>C2EW29_9LACO_C2EW28_9LACO
FVGDVSHELRTPVAIIQGHLEMLQRDPQVLAESLNASLAETKRMKNLVQEMLDLSRAEQ-ILIIEDEENLAKFVEMELKHEGY-ETDVELDGRAGLQAALNQDFDLILLDLMLPELNGIEVARRVRELK-NTPIIIMTARDSVIDRVSGFDHGADDYIVKPFAIEELLARVR
>A0A011RLK4_9LACT_A0A011QSR3_9LACT
FVEDVSHELRTPVAVVEGHMKLLNRDPTVLDESLTASLQEIERMKSLVQEMLDLSRAEQ-ILIIEDEKNLARFVELELNHEGF-RTEVRFDGRSGLEAAKEESWDIILLDLMLPELNGIDVARRIRQVS-NVPIIMMTARDSVIDRVSGFDHGADDYVVKPFAIEELLARM-
>K1LP84_9LACT_K1LUX7_9LACT
FTSTISHEFKTPLSNIQGYAQLLQSTPDEMSQYLHKIQHATEQLTTLVNHILELTRLEN-ILIIEDDKNLLNLLRVTLEQHGF-ETITVTHAQQGLRALDHERIDLIVTDIMLPEIDGFEFIQQVRTIHQLTPILIVSAKETIDDKRIGFHIGADDYMVKPIDLKELVLRV-
>D0BNK1_9LACT_D0BNK2_9LACT
LMMDVAHEMRTPLTTMNGLLEGLIHPESRRERSLELITNETQRLIRLVNENLDYEKIRS-ILMIEDTEAVCEMMEMFFEKEGW-TAEFYHDGKEGYDAFHQDKWDLVILDLNLPSMDGMQICRQIRQMNEQVPIVMLTARDSESDQVIGLEIGADDYVAKPFSPLTMMARI-
>G9WG13_9LACT_G9WG14_9LACT
FVSDASHELKTPIAAINGHLKLIARHPEIIADSLKYISSETQRMQHLVENLLNLSHAQ--ILIIEDEEAIVAYLKTELQFEDY-DVLTATDGESGFDIFEQNAVSVILLDWMLPRRNGLELLRRIRKSKSQVPIILMTAKNDVGDKVAALDSGADDYITKPFEIEELLARL-
>S3XTR8_9LACT_S3XD78_9LACT
FMMDAAHEMRTPLTTMSGLLEGLQYPESQKARSLELIQSETKRLTRLVNENLDYEKIRS-ILMIEDNSSVCEMMGMFFEKEAF-EASFYGDGKEGFDAYQSDPWDLVILDLNLPSMDGMTICRKMREISKETPIIMLTAQDSESDQVIGLEMGADDYVTKPFSPLTLLARM-
>D4YIP7_9LACT_D4YIP8_9LACT
FVEDVSHELRTPVAIIEGHLNMLNRDPEILEESLSASVNELERMKVLVQEMLDLSRAG--ILIVEDEKNLARFVELELKHEGY-ETELAKDGRIGLEKAQEGNWDLILLDLMLPEINGIEVCRRLRPTS-DVPIIIMTARDSVIDRVSGFDHGADDYIVKPFAIEELLARIR
>C8NFY6_9LACT_C8NFY7_9LACT
FVEDVSHELRTPVAIVEGHLKLLNRDPEVLEESLEASLAEIKRMKTLVQEMLDLSRA---ILIIEDEKNLSRFVELELQHEGY-ETKVCSDGRTGLQTAIDESWDAILLDLMLPEMNGLEVVRRLRQVK-QTPVIIMTARDSVMDRVVGLDQGADDYVVKPFEIEEILARL-
>K9ERG3_9LACT_K9E9Y2_9LACT
FMQDAAHEMRTPLTTINGLLEGLEYDESNRLRSIQLMRKETTRLIRLVNENLDYENIRS-ILMVEDNSSVSEMLEMFFLKEDW-QATFIEDGQEGLDTYQPKDFDVIVLDIMLPSLDGTSICKEIRKVDEQVPILMLTAKNTESDEVIGLELGADDYVTKPFSPLTLVARIK
>A0A011Q6R0_9LACT_A0A011SGF1_9LACT
FMQDAAHEMRTPLTTINGLLEGLEYP-ESQRLSIKLMRKETKRLIRLVNENLDYENIRS-ILMIEDNESVCEMIEMFFLKEEW-QATFVHNGQEGLDLYQKDPFDLVVLDIMLPGLDGITICKEIRKGSESVPIIMLTAKDTESDEVIGLEVGADDYVTKPFSPLTLIARIK
>O87346_9LACT_O87345_9LACT
FLSSVAHELRTPLTFIKGYADIANRL-EDKTQYLRIIREESRHLTQLMEDLMNLAQLEE-ILLVDDEQRMLDLLGLYLEGDIY-HCEKEISGVQAIKRVAKGNFDLILLDVMMPDLDGWTVCKNIREFS-EIPIIMLTARGQNTDVSFGLKNGADDYITKPFDETILLARI-
>H3NIX3_9LACT_H3NIX2_9LACT
FMMDAAHEMRTPLTTMSGLLEGLQYPANQRDRSLELIYSETQRLTRLVNENLDYEKIRS-ILMIEDNESVCEMMGMFFEKEGF-EASFHKDGKEGFEAYQSQPWDIVILDLNLPTMDGYTICKKMREISQETPIIMLTAQDSESDQVIGLEMGADDYVTKPFSPLTLMARM-
>H3NEG8_9LACT_H3NEG7_9LACT
FVEDVSHELRTPVAVVEGHLKLLKRDPEILDESIEASVQEIGRMKSLVQEMLDLSRA---ILIIEDEKNLARFVELELKHEGF-ETEVRFDGRSGVEAAENEEWDIILLDLMLPELNGIDVARRVRQVS-NVPIIMMTARDSVIDRVSGFDHGADDYVVKPFAIEELLARM-
>C8NDP2_9LACT_C8NDP1_9LACT
FLRSASHELKTPLASLRIMLENMSLY-KDRDKYLVASLGKVDQLSVLVQEILELSKLQE--LIVEDEEAIREGVREFLSEQGF-TVFEACDGVEALEVFNRESVDLILLDIMMPRKNGFEVLEEVRQKS-NVPILMLTALQDEETQVKSFELLVDGYIQKPFSLMVLYKRI-
>G0UET8_9LACT_G0UET9_9LACT
FVEDVSHELRTPVAIVKGHMELLNRDPKVLDESITASLKEISRMEVLVSEMLDLTRADQ-VLVIEDEENLARFVELELQHEGY-DTHVEDNGRSGLDIALASDFDLILLDLMLPELSGLEVARRLREEK-NTPIIMMTARDSVIDRVSGLDYGADDYVVKPFAIEELLARVR
>K1MFZ9_9LACT_K1LY42_9LACT
FMMDAAHEMRTPLTTMSGLLEGLQYPESQKARSLELIQSETKRLTRLVNENLDYEKIRS-ILMIEDNSSVCEMMGMFFEKEAF-EASFYGDGKEGFDAYQADPWDLVILDLNLPSMDGMTICRKMREISKETPIIMLTAQDSESDQVIGLEMGADDYVTKPFSPLTLLARM-
>I7Z4C1_9LACT_I8SY29_9LACT
FFQNASHELRTPLMAIKSYAEGISYEVMDPKKASETILYETDRMSELVEDLLTLSRLDS-IYIADDDDNIRLAIKAFLEKEDF-KVEDFPTGDQLLERFNEAPSDFVILDVMMPGSNGFTILKALRAQS-IVPIIMLTARDSDLDYATGLDLGSDDYFTKPFSPMELVMRV-
>D0BJH4_9LACT_D0BJH3_9LACT
FVEDVSHELRTPVAIVEGHLKLLNRDPEVLEESLQASLVELQRMKTLVQEMLDLSRA---ILIIEDEKNLARFVELELQHEGY-ETKICFDGRSGLQAATDEDWDVILLDLMLPELNGLEVVRRLRQVK-KTPIIIMTARDSVMDRVTGLDQGADDYVVKPFEIEEILARIR
>D0BMU8_9LACT_D0BMU7_9LACT
FIANFSHELKTPIAALVGVSDLLADDEATRRDLTHILQSESMRLSRLCDDIVTLTKME--ILVCEDDFAIKTMISTKLKQENY-SVYTVQNGQEALNLMEKQQIDLVISDIMMPEMDGYEFVQTLRETKHTLPILMITAKSQLESLEAAFKLGVDDYMVKPLRLEELVLRV-
>E4KMV4_9LACT_E4KMV5_9LACT
FMMDVAHEMRTPLTTMGGMTEGLMNPEKHRQRSLELIHRETQRLTRLVNENLDYEKIRSGILMIEDNESVSEMMEMFFENENY-TATFKNDGLEGFEAYKAEPWDIVILDLNLPSMDGMQICRQIRKISAETPIIMLTARDSESDQVIGLEMGADDYVTKPFSPMTLLARM-
>C8NG78_9LACT_C8NG79_9LACT
FIANLSHELKTPIASLVGVSDLLADLDESTRKLTGILRSESLRLSRLCDGIVTLTKME--ILVAEDDHAIRTLITTKLKQENY-TIYVAENGEEALSLMEKHQVDLLISDIMMPVMDGYALVKALRETKHTLPILMITAKSQLESLEEAFKLGVDDYMVKPIRLTELVLRV-
>K9E8S1_9LACT_K9EQ64_9LACT
FVEDVSHELRTPVAIVEGHLNLLERDPEILEESIQASVQEISRMKSLVQEMLDLSRA---VLIIEDEKNLARFVELELKHEGFAPTVKFDGRSGLQAALNGEDWDVILLDLMLPELNGIDVARRVRQVS-EVPIIMMTARDSVIDRVSGFDHGADDYLVKPFAIEELLARM-
>H3NC14_9LACT_H3NC15_9LACT
FMQDAAHEMRTPLTTINGLLEGLEHAENNRLRSIQLMRKETTRLIRLVNENLDYENIRS-ILMIEDNESVSEMLEMFFMKEDW-NATFIPNGQEGLDTYMASPFDLLILDVMLPDLDGMAICREIRQSGDNVPIIMLTAKDTESDEVIGLELGADDYVTKPFSPLTLIARIK
>C8NHK8_9LACT_C8NHK9_9LACT
FMMDVAHEMRTPLTTMNGLLDGLKYPESRRGRSLELISSETQRLIRLVNENLDYEKIRS-VLMIEDTEAVCEMMEMFFENEGW-KASFYHDGKEGFDAFMENQWGIVILDVNLPSMDGMQICRQIRQVNQAVPIVMLTARDSESDQVIGLEIGADDYVAKPFSAVTIMARIK
>D0BLQ1_9LACT_D0BLQ2_9LACT
MIAQLSHDIKTPITSIQATVEGILDTQEEQFHYLTTINRQTERLNKLVEELDDLT-----ILLVDDEFEITDIQNRYLAQAGY-TVFVAHDGVEGLELFKNKSIDLIITDIMMPKMDGYDFISEVQYLSPDQPFLFITAKTSEQDKIFGLSMGADDFITKPFSPRELVLRV-
>K9ECB2_9LACT_K9ERD4_9LACT
FFRGTSHELKTPLASLKVVLENMQYY-KDRDKYIGKSIALVDDLTQHISQLLSISSLD--ILLVEDDQLIREGLAEYLAEFDY-QVVQAKDGQEALKYFQATPIHLVILDIQIPFLNGLAVLKEIRRKS-DIPVLMLTAFHDEEYKIDAYSSLADGYIEKPFSLPVLKARV-
>S3H5K6_9LEPT_S3H5I6_9LEPT
VAQRMAHEIKNPLTPIQLSAERIRRNSENKEQGTDTIIKQVRVLEHLVNEFSDFARMP--IFIADDEPEIRKSLKEILEDENF-EVETFATGKTLLKQLKNERPSLILLDVWLGKEDGITILEECKKIYPTLPILMISGHGTIEIAVAATKRGAVDFLEKPLSIEKVLQAI-
>M3G5X6_9LEPT_M3EK21_9LEPT
VAQRMAHEIKNPLTPIQLSAERIRRNKEQFREGTDTIIKQVRVLEHLVNEFSDFARMP--IFIVDDEPEIRKSLKEILEDENF-EVETFSTGKTLLKQLKNERPSLILLDVWLGKEDGIVILDECKKLYPTLPVLMISGHGTIEIAVSATKKGAVDFLEKPLSIEKVLQAIE
>M3FZ03_9LEPT_M3FZ09_9LEPT
VAQRMAHEIKNPLTPIQLSAERIRRNKEQFREGTDTIIKQVRVLEHLVNEFSDFARMP--IFIADDEPEIRKSLKEILEDENF-EVETFSTGKTLLKQLKNERPSLILLDVWLGKEDGIVVLDECKKLYPTLPVLMISGHGTIEIAVSATKKGAVDFLEKPLSIEKVLQAIE
>S3U4K9_9LEPT_S3TYN1_9LEPT
VAQRMAHEIKNPLTPIQLSAERIRRNSENKEQGTDTIIKQVRVLEHLVNEFSDFARMP--IFIADDEPEIRKSLKEILEDENF-EVETFATGRTLLKQLKNERPSLILLDVWLGKEDGIAILEECKKIYPTLPILMISGHGTIEIAVAATKKGAVDFLEKPLSIEKVLQAI-
>I0UWA6_9MICC_I0UWA7_9MICC
FVGDASHELRTPLVSIRGYSELYRQNEDAVATAMGRIEAESKRMGQLVEDLLTLARIDE--LVVDDEFNILELLATSLRFAGF-EVVTAGNGREAIEKAEQEQPDLIVLDVMMPGMDGFDVTRRLREGGRTYPVLFLTAKDATEDKVAGLSAGGDDYVTKPFSLDEVIARIR
>A0A024H1D7_9MICC_A0A024H033_9MICC
FVSDVSHELRTPLTTVRMAAEVLYDFDPINKRSAELLYNQVERFQSLLSDLLEISRFDAGILVVDDDEALAEMIGIVLRNDGF-EPVFCADGAKALDVFRSSRPDLVLLDLMLPGVDGIEVCRQVRAES-DVPIVMLTAKSDTSDVVRGLESGADDYVPKPFKPAELVARVR
>M7NHS1_9MICC_M7N8I1_9MICC
FVSDVSHELRTPLTTVRMAAEVLHDFDPINKRSAELLYNQVERFQILLNDLLEVSRFDAGILVVDDDEALAEMIGIVLQNDGF-EAVFCYDGAKALGVFREVKPDLVLLDLMLPGLDGIEVCKLIRAED-DVPIVMLTAKSDTADVVRGLESGADDYVPKPFKPAELVARVR
>A0A024H5E6_9MICC_A0A024H6L1_9MICC
FAADASHELRTPLVTIRGFSELYRHTDEDVATAMGRIESEAKRMGSMVEDLLLLARLDE--LVVDDEPNIRELLSTSLRFAGF-EVVSAANGRDALAAADLHAPDLAVLDVMLPDMDGFTVTRRLRASGKHFPVLFLTAKDDTEDKVTGLTVGGDDYVTKPFSLDEVVARIR
>U7V142_9MICC_U7V3T3_9MICC
FVSDVSHELRTPLSTVKLSTELLYDFTPVQSRSVELLHNQVGRFQDLLADLLEISRFDAGILVVDDDDALAEMIGIVLAQEGY-NAQFCENGARAFEVFMRYSPDLVLLDLMLPGKNGIEVCEQIRASS-NVPIIMLTAKSDTEDVVKGLEAGADDYIAKPFKHIELLARIR
>M7MS90_9MICC_M7MS13_9MICC
FIQDASHELRTPLVTIQGYSEFYRQDPEMLRTAMGRIEAESKRMAQLVEDLLTLARLDE--LVVDDEPNIRELLSTSLRFAGF-EVVAAANGREALAAVEADTPDLAVLDVMLPDMDGFTITRRLRAAGKHFPVLFLTARDDTEDKVTGLTVGGDDYVTKPFSLDEVVARIR
>D8UNN2_9MICC_D8UNN3_9MICC
FIADASHELRTPLAAIKGYSDMLRWLADGGQSSLARIDSQTERMSRLVEDLLLLARLDEG-LVVDDEEMLKELVSMGLKMIGW-EVQSAGDGPAALAIARDWRPDVLVLDIMMPGFDGLELLDRIRKFYPEVPCLFLTAKDSVDNRIEGLAAGADDYVTKPFSMEEVMIR--
>M2YAP5_9MICC_M2XSC1_9MICC
FVADASHELRTPLVSIRGYSELYRHDDEKVSQAMGRIESEATRMTQLVEDLLSLARVDNG-LVVDDEPNILELLATSLKFAGF-EVVTAANGRDAITRAQEESPDLAVLDVMLPDLDGFAVTRKLRAEGRTFPIVFLTAKDDTEDKVQGLTVGGDDYVTKPFSLDEVVARIR
>M2YC91_9MICC_M2XAI5_9MICC
FVSDVSHELRTPLTTVRMAAEVLHNFDPVNRRSAELLYHQVDRFDVLLADLLEISRFDAGILVVDDDAALAEMIGIILNAEDY-ETIFCADGAEAVEAFRQAEPDVVLLDLMLPGKDGIQICGEIREFS-DTSIVMLTAKSDTDDVVRGLEAGADDYIPKPFKPAELLARVK
>C6R410_9MICC_C6R409_9MICC
FVSDVSHELRTPLSTVRLGTELLYDMNPMQVRSVELLHEQVDRFQSMLSDLLEISRFDAGILVVDDDDALAEMIGLVLAQEGF-NAVFCENGSRAFETFMRSTPDLVLLDLMLPGMNGIEVCQQIRRSS-NVPIIMLTAKSDTEDVVKGLEAGADDYIAKPFKHAELLARIR
>C6R4B6_9MICC_C6R4B7_9MICC
FVGDASHELRTPLVSIRGYSELYRQTDEAVATAMSRIESESKRMGQLVEDLLTLARIDE--LVVDDEFNILELLATSLRFAGF-EVVTAGNGREALEKAHAENPDLIVLDVMMPGMDGFEVTRRLRENGTTTPVLFLTAKDATEDKVTGLGAGGDDYVTKPFSLDEVIARIR
>M2WF18_9MICC_M2XDG7_9MICC
FVADASHELRTPLASVRGYADMLLRLTPDGQRILDRLLAQAQRMNGLVEDLLLLARLDA-VLVVDDEPALADLVAMGCRMLGW-DTRLAHRGREAVEIAREWTPDVLVLDWMLPEYDGPEVLERIRRTQPAVPALFLTAKDAVEDRIAGLAAGGDDYVTKPFSIEEVLLR--
>I0USM8_9MICC_I0USE0_9MICC
FIADASHELRTPLAAIKGYSDMMRWMSENGQSSLARIDSQTVRMSRLVEDLLLLARLDEG-LVADDEEMLKELVSMGLKMIGW-EVQSATDGPTALAIARDWRPDVLVLDIMMPGFDGLELLERIRKFYPEVPCLFLTAKDSVDNRIEGLAAGADDYVTKPFSMEEVMIR--
>M2XFB6_9MICC_M2YH18_9MICC
FLDDAAHELRTPLTILHGNLELMDEDPHDAAETRDLMLDEISRMNRLVDDLLMLARS---ILIAEDEERISRFIQKGLRASGY-ETAVVEDGVEALDLASTGVYDLLVLDVGLPGLDGFQVLAELRAGGSGMPVIMCTARDSVEDTVQGLDSGADDYLAKPFRFAELLARVK
>G5EP42_9MICC_G5EP41_9MICC
FIADASHELRTPLAAIKGYSDMLRWLTESGQSSLARIDSQTERMSRLVEDLLTLARLDEG-LVVDDEEMLKELVSMGLKMIGW-DVQSAGDGPSALAIARDWRPDVLVLDIMMPGFDGLELLTRIRKFYPEVPCLFLTAKDSVDNRIEGLAAGADDYVTKPFSMEEVMIR--
>M7NFE9_9MICC_M7MLL7_9MICC
FVADASHELRTPLSAIRGYTELISAFSDDGQRSLDRVLEQSTRMSTLVENLLLLARLDE-VLVVDDEPSLAELVSMGTRMLGW-EASVAHDGPSAVEAARKSTPDVLVLDWMLPGFEGPEVLRKVRTFLPEVPVLFLTAKDAVEDRIEGLGIGADDYVAKPFSLEEVLLR--
>M7MV81_9MICC_M7MVJ2_9MICC
LLDDVGHEMRTPVTIIQGHLELMDGDPADVDQAREIALSELDRMSVLINDLVTLATSNS-ILIIEDEERISSFVAKGLKASGF-QPTVADTGKEGAYLAQTGDFELVILDLGLPDEDGFSVLASIRSTNQGTPVIILTARSGIDDTVAGLEGGADDYMSKPFRFEELLARVR
>H8E3I3_9MICO_H8E3I2_9MICO
LTADVAHELRTPVATIAATLDALDDVQQLTPATTAVLRAQASRLTRLSADLTAVSRADSG-LVVDDEEALADVLAGYLEREGF-EVALAADGPSAVRLAREHDPAVVVLDLGLPGLDGVEVCRSIRTFS-DCYILMLTARVDEVDMLIGLSVGADDYMTKPFSPRELVARV-
>H8E7H4_9MICO_H8E7H5_9MICO
FVADASHELRTPLAAIRGYSELSLRSAEQSEQSLERIQSASLRMTALVEDLLLLARLDEGVLVVDDEQMLTDLLSMALRMEGW-EVRTAGSGFDALAQAREFDPDAMVLDIMMPDLDGMAVLQRLRHAGNDVPVLFLTAKDAVADRVAGLTAGGDDYVTKPFSLEEVVARL-
>N0DZX9_9MICO_N0DZR0_9MICO
FVSDVSHELRTPLTTIRMAVDLIHSFEPSVARSAELLQGELDRFESLLADLLEISRFDAGILIVDDDLALAEMLGIVLRNEGL-EVTHVADGSSAVAAFRESRPDVVLLDVMLPGIDGLEVCRRIRAES-GVPIVMLTAKTDTVDVVLGLESGADDYVVKPFKPQELIARVR
>N0E0P6_9MICO_N0DYU7_9MICO
FVADASHELRTPLASIRGYAELSRRVPANVSHAIGRVESEALRMQGLVEDLLLLARLDSGVLVVDDEANLTELLSMALRYEGW-EVQTAGTGLKAVRAAKEFQPDAVVLDMMLPDFDGLEVLRRMRADSPAVPVLFLTAKDAVEDRVAGLTAGGDDYVTKPFSLEEVVARL-
>U2YRV9_9MICO_U2XKF1_9MICO
FAANASHELRTPLAVVRTSLESIGG-RIAHDEDVDRSLRNVTRMDETIDALLLLAQ----ILLVEDNVDLSAAITMSLARDGY-TITPAYDGVQALDRLIDYEFDAVILDRDLPRMSGDSVCREIRTSGQDISIIMLTALTTVRDRVTGLDLGADDYLTKPFAYEELAARL-
>S7W4E9_9MICO_S7W4C5_9MICO
FVSDVSHELRTPLTTIRLAGDVLQRFSPATARTAELLHTQVERFELLLADLLEMSRYDSGILVVDDDTALAEMIGIVLRTEGY-EPFFCQDGALAYDAFKSAAPDLVLLDLMLPGVDGIEVCARIREES-GVPIIMLTAKGDTADVVKGLESGADDYVVKPFNPKELVARVR
>D4YKY9_9MICO_D4YKZ0_9MICO
FTADLAHEMRTPLTGLVNAANLL----EEDSRPAELVRERTERLQTLVEDLLEVSRLDAGIVLVEDDEVIRETTQLALERFGY-TVTGFEDGRDGYEFIASQGADVVLLDLMLPTMNGASITRAIRERS-NVPIIVISARSEPIDIVQALEAGADDYLTKPFDMQVLNARI-
>A0A031FMF0_9MICO_A0A031FQW5_9MICO
FVSDVSHELRTPLTTIRLAADMINDFDPSTSRAAELLHAQVQRFEVLLADLLEISRYDAGILVVDDDTALAEMIGIVLRTEGF-DVAFCADGAAAVDAWRDERPDLILLDLMLPGMDGIEVCNRVRAES-GVPIIMLTARTDTADVVRGLESGADDYIVKPFNPKELVARIR
>W0Z794_9MICO_W0Z654_9MICO
LLDDVRHELKTPITIVRGHLEMMDVNPADVASTRDIGIAELDRMTRLVEDIDLLSSAEG-ILIAEDEPRISAFVSRGLEAAGY-TTTIVESGDSALEFALGGDVDLVLLDVGLPGMDGFEVLRHLRGQGANVPVVMLTARSSTRDTVDGLDAGANDYVAKPFKFDELLARVR
>A0A031FUA9_9MICO_A0A031FU15_9MICO
FATNASHELRTPLAIMRTLLDVAQSPERDVDDLLDRLTAVNERGVELVEGLLLLGRADRG------------AIRDGLRLEAI-AADIAGDGDTALELLAVGSYDIAILDRDIPGPSGDEVARAIVQSGSGMPILMLTAADRLDDKESGFELGADDYLTKPFELRELVLRL-
>W6JUM8_9MICO_W6K3E2_9MICO
FVADASHELRTPLATVRGYAELYRQPATAVPETMARIESEAARMSNLVDDLLLLARLDE--LIVEDEPNIRELLATSLQFAGF-EVVTAGDGHEAITAAAHHDPDLVVLDVMLPDMDGFEVTRKLRERGKRAPIVFVTARDSVDDKIKGLTVGGDDYVTKPFSLEEVIARIR
>N0E1Y4_9MICO_N0E4Q9_9MICO
FVSDAGHELRSPLSTVSVSLELLSGLTPQRRAVAERASGELTRLSTLVDDLLALAKSDE--LIIEDERPLAIATAEALKEHGW-VVDLAHDGRTGLSMGMQSDYDVICIDIMLPALNGYDVLKHLRAGEVWTPVLMLTAKDGEYDQTDAFELGADDYVTKPFHTSVLAARL-
>S3A2A3_9MICO_S3B3Q9_9MICO
FVADASHELRSPIATIKAMGETVVADGALSGTAAEAFVEEATRMERLVNGLLLLARADE-VLLVEDERRLAEAVRHGLIAEAF-SVDWADNGIDGLWKAKEQQYDVVVLDIMLPGLNGYKVCEGMRAAGIWTPVLMLTAKDGEYDQADAFDLGADDYLIKPCSFIVLVARL-
>H8E1L8_9MICO_H8E1L7_9MICO
FVSDVSHELRTPLTTIRLASDMLNDFDPTTARAAELLHAQVQRFETLLTDLLEISRYDAGILVVDDDIALAEMIGIVLRTEGF-EPLFCADGTAAVEMWREERPDLVLLDLMLPGMDGIEICTRIRSES-GVPIIMLTARTDTADVVRGLESGADDYIVKPFNPKELVARIR
>W0ZEK9_9MICO_W0ZCJ0_9MICO
FVADASHELRTPLASIRGYSELLRDLSETSEQSLQRIQAQSLRMTGIVEDLLLLARLDEGIAVVDDEQMLTDLLSMALRMEGW-EVKTAASGYEALQLVRDFEPDALVLDIMMPDLDGMAVLQRLRQSGDDVPVLFLTAKDAVADRVAGLTAGGDDYVTKPFSLEEVVARL-
>E3BAK0_9MICO_E3BAK1_9MICO
MLADVSHELRTPLAVVRSHAELSASLELELAPSLRRIERESIRMARLVEDLLLLAHLDAGVLIVDDEEGLLASLSAAFTFQGW-QVLTATTGSQAVALARRESPDVVVLDIGLPDTDGFDVLARIRSILPEAGVIFLTARDALEDRVSGIRQGADDYLTKPFSLEEVIVR--
>W6JZ13_9MICO_W6K022_9MICO
MLSDLAHELRTPIATISAYHEGLHDVTSLGPESRAALEEQTQRLARLADDIDEVSTAEEG-LVIEDETTLAGLIAAYLSRAGY-ATTTVHTGPDGVQAVREHAPDVVILDLGLPGLDGIEVCRQIRTFS-DCYVIVVTARKDEVDTLIGLSVGADDYVTKPFSVRELLARVQ
>W0ZBT3_9MICO_W0ZCW5_9MICO
FVSDVSHELRTPLTTIRLAADILNDFDPAASRAAELLHAQVQRFETMLGDLLEISRYDAGILVVDDDTALAEMIGIVLRTEGF-DPVFCSDGSEALDAFRTERPDLVLLDLMLPGMDGIEVCTLVRAES-GVPIIMLTARTDTADVVKGLESGADDYIVKPFNPKELVARIR
>W0ZBY9_9MICO_W0ZE61_9MICO
FAANASHELRTPLATTRAVIDVALAGSTPRREVLAGLREMNERSLETVDALLALADIES--LIVEDEPLLAEAIRAGLELQSI-AADVTGDGESALIAIDLTAYDVVILDRDIPVVHGDEVCRRIAERSPRPAVIMLTAAHSLQSRVDGLAIGADDYLTKPFEFPELVARL-
>U2XCB8_9MICO_U2XRX0_9MICO
FVSDVSHELRTPLTTIRLASDMLNDFDPVAARAAELLHDQVHRFEVLLTDLLEISRYDAGILVVDDDTALAEMIGIVLRTEGF-DTVFCADGAAAVETWRSEKPDLILLDLMLPGVDGIEICTQVRAES-GVPIIMLTARTDTADVVRGLESGADDYIVKPFNPKELVARIR
>S3XXA5_9MICO_S3Z1N8_9MICO
LVANVSHELRTPVAALRGQLENMVDVTPATTESLAIALSETERLTRLVTHLLDLSRLEAGIVVVEDERTIARTISDRLSAEGW-AVAIAHDGPSGVTAIENFKPDAVVLDVMLPGFDGLEVCRRVRGLG-EFGVLMLTARDEEADMLVGLGVGADDYMTKPFSMRELVARL-
>W6K215_9MICO_W6K257_9MICO
LLADLAHEMRTPLATVEAHLEAVEDVRDLDATTLAVIRSSTGRLRRLAEDISAVSRAEEG-LVVEDEVPLATLLASYLERAGF-DVTVTHDGTEAVRTCREVDPDVVVLDLGLPGLDGIEVCRQVRTFS-DAYVVMLTARSEEVDTLIGLSVGADDYLTKPFSPRELMARIQ
>S3XXP2_9MICO_S3XZ43_9MICO
FVSDVSHELRTPFTTIKMAASMLEMFSPSGKRSLELLEEQVTRFESLIADLLEISRHEAGILAIDDDAAIAEMVSILLEGRGY-SVVTAPNGREGLAILERENIDLVLLDLMLPVMDGIEICRHIRESS-NVPIIMLTARTETEKVVEGLEAGADDYLTKPFEPEELVARIR
>H5URJ9_9MICO_H5URK0_9MICO
FVTDASHELRTPLATIRGYAELYRQSPEAVASSMQRIEGEATRMSVLVEDLLTLARLDN--LVVEDEPNIRELLATSLRFAGF-EVFTAGDGATAISVATSEHPDLIVLDVMLPDMDGFAVTRRLRDNGRHMPVVFVTARDSVEDKVTGLTVGGDDYVTKPFSLEEVIARIR
>W0Z7E8_9MICO_W0Z6B5_9MICO
LLHDIGHELKTPITIVRGYVEVMDPDPEDVRETQALAVDELDRMGQLVQDLARSASL---ILIADDEARISGFIDKGLRAAGF-ATSVAKTGPSALSLALTGEFDLLVLDVNLPGMDGFEVLEQLRGSGSRLPVIMLTARVELHDTIAGLEGGADDYLGKPFRFDELLARIR
>N0E311_9MICO_N0DY77_9MICO
FVADASHELRTPLATVQGYAELHRQTTEQADAAMERIEGESKRMTGLVEDLLVLARLDD--LVVEDEPNIRELLATSLRFAGF-EVHTASNGTEAIRLAGSLEPDLVVLDVMLPDLDGFAVTRRIRESGKHIPIVFVTARDSLDDKIKGLTVGGDDYVTKPFSLDEVVARIR
>I0R3H8_9MICO_I0R3H9_9MICO
FVSDASHELRTPLVTVRGYAELYRMKKQDVAEAMQRIESEAVRMTGLVESLLTLTRMDE-VLVVDDEPNIRDLLSASLRFAGH-QVATAANGTDAINMITETKPDIVLLDVMLPDISGFGVTKKIRGMGIEVPILFLTARDDTEDKVTGLTVGGDDYVTKPFSLDEIMARI-
>W6JVN3_9MICO_W6JVE6_9MICO
LIATVSHELRTPAAALRALLENMADVTPADPANLESALGQADRLSDLLTDLLTLSRLDAGVLVVEDEPVINQAVSDRLRAEGY-DVVSAFSGPEAVELHAAHRPDAIVLDIMLPGFDGIEVCRRVQTER-PVPVIMLTARDDESDILVGLGVGADDYLTKPFRMRELVARVK
>U2YRS4_9MICO_U2YKF4_9MICO
FIAEASHELRNPLASIRGYADFYAQDPLETQGVLQRIGSEASRMSALIDDLLLLARLDA-VLVVDDEPNLRHLLGAVLSRQGW-QVEVAATGASAIETARRMRPHLMVLDVVLPDIDGVEVLRTLRSELSETMVLFLTANGTVANRITGIAAGGDDYVAKPFSVEEVVVRL-
>N0E2E6_9MICO_N0E2J8_9MICO
LIATVSHELRTPLAAQRAVLENLADV-APDERTLGTALAQAERLSDLVNDLLDLSRIDGG-LVVEDDEVINESLTLRLEAEGY-AVTRAFDGPGAVEAFTADPPDVVLLDIMLPGFDGLEVCRRIQAIR-PVPLLMLTARDDETDILVGLAVGADDYVTKPFRMREVVARV-
>W6K1P7_9MICO_W6K4F3_9MICO
FVADASHELRTPLASIRGYAELSRRVPQSVTHALGRIESESLRMQGLVEDLLLLARLDAGVLVVDDESNLTELLSMALRYEGW-EVRTAGTGIEAVKAARDFQPDAVVLDMMLPDFDGLEVLRRMRADNSAVPVLFLTARDAVEDRVAGLTAGGDDYVTKPFSLEEVVARL-
>N0DY68_9MICO_N0DYC5_9MICO
MLSDLAHELRTPIATISAYHEGLHDVTSLGPESRAALEEQTQRLARLADDIDEVSTAEEGVLVIEDETTLAGLIAAYLSRAGY-ATTTVHTGPDGVQAVREHAPDVVILDLGLPGLDGIEVCRQIRTFS-DCYVIVVTARKDEVDTLIGLSVGADDYVTKPFSVRELLARVQ
>R5MCV7_9MOLU_R5MW23_9MOLU
LMANVSHDLKTPLTMIKAYAEMIRDNKEKTKENLNVIIDETDRLNILVNDILELSKLQN-ILVVDDEELIRNVIREYLIMEEY-TVDEANDGLEAITKAKENDYNLIIMDIMMPKMDGYQACKEIKKIK-DVPFIMLSARSEEYDKLIGFDLGIDDYVTKPFSPKELVARVK
>R5HEJ4_9MOLU_R5HIJ6_9MOLU
LMANVSHDLKTPLTMIKGYAEMVRDNDDKRNEDLNIIIEESDRLTLLVNDILALSSIQA-ILIADDEEKIRTLIKEYAIHEGY-SVLEAKDGEEVISMVTKNKIDLIILDIMMPKLDGISAYKEIKNQN--IPTIILSAKGEEEDKLQGFEIGVDDYVSKPFSPKELMARIK
>R5ME91_9MOLU_R5MSM3_9MOLU
FINNFSHEFKTPISSIKNYAEELKNSKEEQDKYLDIIIKEATRLSNLSNSILYLSKVE--ILIVEDDINLLNIIKKNLEREGY-VVYTALDGVSGLEVFENNHIDLIILDLMLPKLDGYEFTKKIRNEKENLPIIMTTAKSLMEDKRIAFQTGVDDYMTKPLEMEELLLRV-
>R7NJW2_9MOLU_R7NJW7_9MOLU
LMANVSHDLKTPLTMIRAYAEMVRDDKDKMNKDLNVIIEETERLNVLVNDILDLSKMQA-ILICDDEILIRNVIKEYLLLENY-VVLEAENGLEAVDVVKNNDVDLVVMDIMMPKMDGYQAVKEIKKIK-DVPFIMLSARNEEFDKLIGFDIGVDDYVTKPFSPKELIARIK
>R5YFH3_9MOLU_R5Y994_9MOLU
LISNVSHDLKTPLTMIKSYAEMMIDTKEKQDEKLNIIVEETDRLNILVNDIVNLSKLES-ILIVDDEENIRKVIREYLEFEGF-LCFEASNGEEAISCCKESSYDLVVLDIMMPKIDGFTVAKEIRKKS-NVPIIMLSARSEEYDKLYGFDVGIDDYVTKPFSPKELVARIK
>W9ARL2_9MYCO_W9AQT8_9MYCO
LFGDLAHEIRTPVSVLEAYIEALEDVRTLTPQTAAMLRDQTRRLVRFSDDVAALAKAEE--LVVDDELPLAEVVASYLEREQF-EAVVAANGVDAIAVARDLDPDVVILDIGLPGIDGLEVCRQLRTFS-DAYIVMLTARDTEIDTVLGLTVGADDYITKPFSPRELVARIR
>L0QFC9_9MYCO_L0QGG9_9MYCO
LVTDAGHELRTPLTSLRTNVELLMAPKQEMVDLRADVLAQIEELSTLVGDLVDLSRGDAGILVVDDDRAVRESLRRSLSFNGY-SVELAHDGVEALDMIASDRPDALVLDVMMPRLDGLEVCRQLRSTGDDLPILVLTARDSVSERVAGLDAGADDYLPKPFALEELLARM-
>A0A045LDS3_9MYCO_A0A045LEL4_9MYCO
FAAVSSHELRTPLTAMRTNLEVLSTPDDQRKEVLNDVIRTQSRIEATLSALERLAQG---VLVVDDDSDVLASLERGLRLSGF-EVATAVDGAEALRSATENRPDAIVLDINMPVLDGVSVVTALRAMDNDVPVCVLSARSSVDDRVAGLEAGADDYLVKPFVLAELVARVK
>A0A045K4L4_9MYCO_A0A045K569_9MYCO
FITDASHELRTPLTTIRGFAELYRQAARDVGMLLSRIESEASRMGLLVDDLLLLARLDA-VLVVDDEANIVELLSVSLKFQGF-EVYTATNGAQALDRARETRPDAVILDVMMPGMDGFGVLRRLRADGIDAPALFLTARDSLQDKIAGLTLGGDDYVTKPFSLEEVVARL-
>X7W222_9MYCO_X7W368_9MYCO
FLVDAAHELRTPIAGMQVAAEQLAHPDDGQYRRAGLLLSDARRAGRLVNDMLDLSRIDAG-LVVEDSETIREMVSEALTEVGY-HTEARRDGERLEELLDGIRPDLVVLDVMLPGRDGFALIDVIRDWG-DIGIVLITARDGLPDRLRGLDGGADDYVIKPFELAELVSRV-
>X7UNV9_9MYCO_X7UM82_9MYCO
FVADASHELRTPLAAIRGYTELTQRDREAVAQAMSRVASETERMTRLVEDLLLLARLDSGVLVVDDEAVLAEMVSMALRYEGW-NIATASDGASAIAAARNQRPDVVVLDVMLPDMSGLDVLHKLREENPQLPVLLLTAKDAVEDRIAGLTAGGDDYVTKPFSIEEVVLRL-
>L0QFJ4_9MYCO_L0QGD9_9MYCO
FITDASHELRTPLAAIQGYAELTRQLPPTTEYALARIESEARRMTLLVDELLLLSRLGEGVLLVDDEPALTNLVKMALHYEGW-DVEVAHDGQEAIAKFDKVGPDVLVLDIMLPDVDGLEILRRVRESDVYTPTLFLTARDSVMDRVTGLTSGADDYMTKPFSLEELVARL-
>X5LKU2_9MYCO_X5LBF0_9MYCO
FAANAAHELRTPLTAMRADLDTLRIPESERDEVVADLSRAQRRVEAIITALGQLAS----VLMVDDDPDVRTSVARRLRHSGF-DVRVAASGKEALRLLSNESHDALVLDVQMPELDGVAVVTALRALGNDIPICVLSARDTVNDRIAGLEAGADDYLTKPFDLGELVARLN
>L0QAE8_9MYCO_L0QBE5_9MYCO
FTSDVSHELRTPLTTVRMAADLIYDLDPTLRRSTELMVSELDRFETLLNDLLEISRHDAGILVVDDDASLAEMLTIVLRGEGF-DTAVIGDGTQALTAVRELRPDLVLLDLMLPGMNGIDVCRVLRADS-GVPIVMLTAKTDTVDVVLGLESGADDYIMKPFKPKELVARVR
>X5LTB9_9MYCO_X5L961_9MYCO
FTSDVSHELRTPLTTVRMAADLIHDLDPALRRSTELMVNELDRFETLLADLLEISRHDAGILVVDDDPSLAEMLTIVLRGEGF-DTAVIGDGSQALTAVRELRPDLVLLDLMLPGMNGIDVCRVLRADS-GVPIVMLTAKTDTVDVVLGLESGADDYVMKPFKPKELVARVR
>W9AVU9_9MYCO_W9AV11_9MYCO
MFSDLAHEIRTPVSVLEVYLQAVEDVRVMDAETMSMLRGQADRLVRFSQDFAALARAEEG-LVVDDEVGLANVVGSYLEREQF-EVTVCHTGSDAVVLAREVDPDVVVLDLGLPGIDGVEVCRQLRVFS-DAYVVMLTARDSETDTIVGLSVGADDYVTKPFNPRELVARIR
>A0A024M9R1_9MYCO_A0A024MAG2_9MYCO
FVADASHELRTPLAAIRGYTELAQRLPTDVAHAMNRVESETTRMTQLVEDMLLLARLDAGVLVVDDEPVLAELVSMALRYEGW-DITTASDGASAIAAARENPPDVVVLDVMLPDMSGLDVLRKLREQIPGLPLLLLTAKDSVEDRIAGLTAGGDDYVTKPFSLEEVVLRL-
>X5M238_9MYCO_X5LNG6_9MYCO
LFSDLAHEIRTPVSVLEAYFEAIEDVRTLDPETVSMLRQQTHRLVRFAGDAGALAKA----LVVDDEAPLAEVIASYLTREQF-EVTLAHEGAEALRLAREVDPDVVVLDLGLPGIDGVEVCRSLRTFS-DAYVVMLTARDTEMDTIVGLSVGADDYMTKPFSPRELVARIR
>D5PEX3_9MYCO_D5PEX4_9MYCO
FAAVSSHELRTPLTAMRTNLEVLSTSDDQRKEVLSDVIRTQSRIEATLSALERLAQG---VLVVDDDSDVLASLERGLRLSGF-EVSTAVDGAEALRSATETRPDAIVLDINMPVLDGVSVVTALRAMDNDVPVCVLSARSSVDDRVAGLEAGADDYLVKPFVLAELVARVK
>A0A045SN62_9MYCO_A0A045SN79_9MYCO
FVADASHELRTPLAAIRGYTELTQRDPEAVAHAMSRVASETERITRLVEDLLLLARLDSGVLVVDDEPVLAEMVSMALRYEGW-NITTAGDGSSAIAAARRQRPDVVVLDVMLPDMSGLDVLHKLRSENPGLPVLLLTAKDAVEDRIAGLTAGGDDYVTKPFSIEEVVLRL-
>X5LKR9_9MYCO_X5M0F9_9MYCO
FITDASHELRTPLTTIRGFAELYRQAARDIEMLMGRIESESRRMGLLVEDLLLLARLDA-ILVVDDEANIVELLSVSLKFQGF-EVHTASNGAAALDKAREVRPDAVILDVMMPGMDGFGLLRRLRADGIDAPALFLTARDSLQDKIAGLTLGGDDYVTKPFSLEEVVARL-
>A0A045XHS5_9MYCO_A0A045XL88_9MYCO
FITDASHELRTPLAAIQGYAELTRQLPPTTEYALARIESEARRMTLLVDELLLLSRLSEGVLLVDDEPALTNLVKMALHYEGW-DVEVAHDGQEAIAKFDKVGPDVLVLDIMLPDVDGLEILRRVRESDVYTPTLFLTARDSVMDRVTGLTSGADDYMTKPFSLEELVARL-
>X5L1A6_9MYCO_X5LDR7_9MYCO
FSAVSAHELRTPLTAMRTNLEVLATPDDQRKEVVNDVIRTQSRIEATLGALERLAQG------VDDDPDVLASLERGLRLSGF-DVSTAVDGAEALRSATETRPDAIVLDINMPVLDGVSVVTALRAMDNDVPVCVLSARSSVDDRVAGLEAGADDYLVKPFVLAELVARVK
>J9WDP0_9MYCO_J9WIM7_9MYCO
FLVDAAHELRTPIAGIQVAAEQLANHDGSQYRRAALLFSDARRAGRLVSDMLDLSRIDAGVLVVEDSETIREMVSEALADVGY-HTDARCDGDGLEEVLDGMRPDLVVLDVMLPGRDGFALIDVIREWG-DIGIVLITARDGLPDRLRGLDGGADDYVIKPFELAELVSRV-
>W9BJG2_9MYCO_W9AWS9_9MYCO
LVTDAGHELRTPLTSLRTNVELLMAPDDEMTGLQADVIAQIGELSTLVGDLVDLSRDDAG---------MRESLRRSLSFNGY-SVELAQDGVEALDLIASDRPDALVLDVMMPRLDGLEVCRHLRSTGDDLPILVLTARDSVSERVAGLDAGADDYLPKPFALEELLARM-
>A0A024JQJ7_9MYCO_A0A024JR97_9MYCO
FVADASHELRTPLAAIRGYTELTQRDREAVAHAMSRVASETERITRLVEDLLLLARLDSGVLVVDDESVLAEMVSMALRYEGW-NIATAGDGSSAIASARAQRPDVVVLDVMLPDMSGLDVLHKLREENPQLPVLLLTAKDAVEDRIAGLTAGGDDYVTKPFSIEEVVLRL-
>K5B913_9MYCO_K5BGB6_9MYCO
FTSDVSHELRTPLTTVRMAADLIHDLDPALRRSIELMVSELDRFESLLNDLLEISRHDAGILVVDDDPSLAEMLTIVLRGEGF-DTAVVGDGSQALSAVRELRPDLVLLDLMLPGMNGIDVCRAIRADS-GVPIVMLTAKSDTVDVVLGLESGADDYVVKPFKPKELVARVR
>X5LII8_9MYCO_X5LM10_9MYCO
LVSDAGHELRTPLTSLRTNVELLMAPEEEMAGLRADVIAQIEELSTLVGDLVDLTRDDAGILVVDDDRAVRESLRRSLSFNGY-SVELAQDGVEALELIASDRPDAVVLDVMMPRLDGLEVCRRLRSTGDDLPILVLTARDSVSERVAGLDAGADDYLPKPFALEELLARM-
>X7VCH5_9MYCO_X7VA30_9MYCO
FITDASHELRTPLAAIQGYAELSRQLPPTTEYALARIESEARRMALLVDELLLLSRLGEGVLLVDDEPALTNLVKMALHYEGW-VVDIAHNGREAMAKFDRAAPDVLVLDIMLPDVDGLRILERVRQSDAYTPTLFLTARDSVMDRVTGLTAGADDYMTKPFSLEELVARL-
>J9WNB5_9MYCO_J9WJ10_9MYCO
FAYVASHDLQEPLRKVASFCQLLEKLDERGIEYIGFAVDGAKRMQALINDLLTFSRV----LLVEDDRADAVLVEDLISAADI-RVVWAKSMADAERELESARPDCVLLDLHLPDASGIDALDRVAKLDATVPIVVLTGLNDEYFGASAVAAGAQDYLVKGREPEML-----
>A0A024M5R8_9MYCO_A0A024M5I2_9MYCO
FITDASHELRTPLTTIRGFAELYRQAARDVEMLMGRIESESRRMGLLVEDLLLLARLDA-ILVVDDEANIVELLSVSLKFQGF-EVHTASNGAAALDKAREVRPDAVILDVMMPGMDGFGLLRRLRADGIDAPALFLTARDSLQDKIAGLTLGGDDYVTKPFSLEEVVARL-
>A0A024M140_9MYCO_A0A024M058_9MYCO
FAANASHELRTPLAITQTLLEVARKRDRDTDALLERLHTVNTRAIDLTEALLLLSRADQ-VLVVEDEPYMATAIRDGLRLEAI-AADIAGDGDTALELLSINNYDIAVLDRDIPGPTGDDVAARIVASGRGTPILMLTAADRLDDLASGFQLGADDYLTKPFDLRELVLRL-
>K5BDW2_9MYCO_K5B7T4_9MYCO
LVSDAGHELRTPLTSLRTNVELLMAPEEEMAGLRADVIAQIEELSTLVGDLVDLTRDDAGILVVDDDRAVRESLRRSLSFNGY-SVELAQDGVEALEMIANDRPDALVLDVMMPRLDGLEVCRRLRSTGDDLPILVLTARDSVSERVAGLDAGADDYLPKPFALEELLARM-
>X5KQ98_9MYCO_X5L314_9MYCO
FTSDVSHELRTPLTTVRMAADLIYDLDPALRRSTELMVNELDRFETLLADLLEISRHDAGILVVDDDPSLAEMLTIVLRGEGF-DTAVIGDGSQALTAVRELRPDLVLLDLMLPGMNGIDVCRVLRADS-GVPIVMLTAKTDTVDVVLGLESGADDYVMKPFKPKELVARVR
>A0A024M5I1_9MYCO_A0A024M593_9MYCO
LIGNVSHELRTPITALRAVLENVVDV-EPDPETMRMALSQTERLGELVTNLLDLSRVEGGILVVDDEPTILSAVATRLRAEAF-EVETAVDGPSAVATAAATQPDLVVLDVMLPGFDGLEVCRRIQAER-AVPVLMLTARSDETDMLIGLGIGADDYLTKPFSMRELVARVR
>A0A024LY49_9MYCO_A0A024LYH2_9MYCO
FTSDVSHELRTPLTTVRMAADLIHDLDPALRRSTELMVNELDRFETLLADLLEISRHDAG-------PSLAEMLTIVLRGEGF-DTAVIGDGSQALTAVRELRPDLVLLDLMLPGMNGIDVCRVLRADS-GVPIVMLTAKTDTVDVVLGLESGADDYVMKPFKPKELVARVR
>X5LLD5_9MYCO_X5LEX5_9MYCO
FASVSAHELRTPLTAMRTNLEVLSTPDEQRKEVVSDVIRTQSRIEATLGALERLAQGE--VLVVDDDPDVLASLERGLRLSGF-TVSTAVDGAEALRSATETRPDAIVLDINMPVLDGVSVVTALRAMDNDVPVCVLSARSSVDDRVAGLEAGADDYLVKPFVLQELVARVK
>W9ANN2_9MYCO_W9BK20_9MYCO
FITDASHELRTPLTTIRGYAELYRQAARDVDMLMGRIESEARRMGLLVEDLLLLARLD--ILVVDDEVNIVELLSVSLKFQGF-EVHTASNGPAALDKAREVKPDAVILDVMMPGMDGFGVLRRLRADGIDAPALFLTARDTLQDKIAGLTLGGDDYVTKPFSLEEVVARL-
>X5L249_9MYCO_X5KVL8_9MYCO
FVGDASHELRSPLASIISALEVAAAHPELNQELAKSTLAEAHRMEALVADLLLLARADE-VLVVDDEPVLASTLSIGLRAEGF-LVVESSDGVDGLWLAVEHNFDVVVLDIMLPGLSGYEVLRRMRAKNVWTPVLMLTAKDGEYDQTDAFDLGADDYLTKPFSFRVLVARL-
>X5LZZ7_9MYCO_X5LR49_9MYCO
FVADASHELRTPLAAIRGYTELAQRLPADVAHAMNRVESETTRMTQLVEDMLLLARLDAGVLVVDDEPVLAELVSMALRYEGW-DITTAGDGASAIAAARENPPDVVVLDVMLPDMSGLEVLRKLREQIPGLPLLLLTAKDSVEDRIAGLTAGGDDYVTKPFSLEEVVLRL-
>X7W2G1_9MYCO_X7W0C8_9MYCO
FVGDASHELRSPLTTIISGLEVAEAL-LDAELAVNTLLPEAHRMRALIDDLLLLARADE-VLLVEDEPRLAATVARGLKAEGF-VVVTVGNGVDGLAEATENPFDVVILDIMLPGRSGYEVLRRMRSNNVWTPVLMLTAKDGEYDETDAFDLGADDYLTKPFSFRVLVARL-
>A0A024M9F0_9MYCO_A0A024MA27_9MYCO
LFSDLAHEIRTPVSVLEAYFEAIEDVRTLDPETVSMLRQQTHRLVRFAGDAAALAKAE---LVVDDEAPLAEVIASYLTREQF-EVTLAHDGSEALRVAREVDPDVVVLDLGLPGIDGVEVCRSLRTFS-DAYVVMLTARDTEMDTIVGLSVGADDYMTKPFSPRELVARIR
>K5BEC3_9MYCO_K5B807_9MYCO
FVADASHELRTPLAAIRGYTELVQRLPDDVAHAMDRVQSETERMTQLVEDMLLLARLDTGVLVVDDEPVLAELVSMALRYEGW-EISTAGDGATAIELARQTPPDVVVLDVMLPDMSGLDVLRRLREHYPGLPLLLLTARDSVEDRIAGLTAGGDDYVTKPFSIEEVVLRL-
>X5L8P3_9MYCO_X5KN13_9MYCO
FLTDASHELRTPLAAIQGYAELTRQLPPTTEYALARIEAEARRMTVLVSDLLLLSRLGEGVLLVDDEPALTNLVKMALHYEGW-EVDVAHNGHDAVAKFDEIEPDVVVLDIMLPDIDGLQILQRVREADGYTPTLFLTARDSVLDRVSGLTAGADDYMTKPFSLEELVARL-
>K5BDU8_9MYCO_K5B7S4_9MYCO
FITDASHELRTPLAAIQGYAELTRQLPETTEYSLARIESEARRMNELVSDLLLLARLDEGVLLVDDERALTNLVRMALQYEGW-EIDVAHNAREAIDKYHASAPDLLVLDIMLPDQDGIGVLQEIRKSGTYTPTLFLTARDSVDDRVTGLTAGGDDYMTKPFSLEELVARL-
>X7VYC6_9MYCO_X7W0C2_9MYCO
FITDASHELRTPLTTIRGFAELYRQAARDVAMLLSRIESEASRMGLLVDDLLLLARLD--VLVVDDEANIVELLSVSLKFQGF-EVHTATNGAQALDRAREARPDAVILDVMMPGMDGFGVLRRLRADGIDAPALFLTARDSLQDKIAGLTLGGDDYVTKPFSLEEVVARL-
>D5PD26_9MYCO_D5PD25_9MYCO
FTSDVSHELRTPLTTVRMAADLIYDLDPTLARSTELMVNELDRFESLLNDLLEISRHDAGILVVDDDASLAEMLTIVLRGEGF-DTAVIGDGTQALTAVRELRPDLVLLDLMLPGMNGIDVCRVLRADS-GVPIVMLTAKTDTVDVVLGLESGADDYIMKPFKPKELVARVR
>X7V583_9MYCO_X7V3M1_9MYCO
LVTDAGHELRTPLTSLRTNVELLMAPEQEMVELRADVLAQIEELSTLVGDLVDLTRDDAGILVVDDDRAVRESLRRSLSFNGY-SVELAHDGVEALDMIASDRPDALVLDVMMPRLDGLEVCRQLRSTGDDLPILVLTARDSVSERVAGLDAGADDYLPKPFALEELLARM-
>X5LVG8_9MYCO_X5LBW8_9MYCO
FVGDASHELRSPLATIISALDVAQAHPELLDQLESTLMPEAQRMQSLVDDLLLLARADE-VLIVDDEPRLTKTLSLGLRAEGC-VVVVADNGVDGAHLAVEDDFDVILLDIMLPGMSGYEVLRRIRAQQVWTPVLMLTAKDGEFDETDAFDLGADDYLTKPFKFNVLAARM-
>K5BAK3_9MYCO_K5BJ28_9MYCO
FASVSAHELRTPLTAMRTNLEILSTPEEQRKEVVGDVIRTQSRIEATLGALERLAQG------VDDDPDVLASLERGLRLSGF-EVSTAVDGAEALRSATETRPDAIVLDINMPVLDGVSVVTALRAMDNDVPVCVLSARSSVDDRVAGLEAGADDYLVKPFVLAELVARVK
>L0QFI5_9MYCO_L0QEP3_9MYCO
FITDASHELRTPLTTMRGFAELYRQAARDVGMLLSRIESEASRMGLLVDDLLLLARLDA-VLVVDDEANIVELLSVSLKFQGF-EVYTATNGAQALDRARETRPDAVILDVMMPGMDGFGVLRRLRADGIDAPALFLTARDSLQDKIAGLTLGGDDYVTKPFSLEEVVARL-
>D5P972_9MYCO_D5P973_9MYCO
FVADASHELRTPLAAIRGYTELTQRDREAVAHAMSRVASETERMTRLVEDLLLLARLDSGVLVVDDESVLAEMVSMALRYEGW-NIATAGDGASALAAARGQRPDVVVLDVMLPDMSGLDVLHKLREENPQLPVLLLTAKDAVEDRIAGLTAGGDDYVTKPFSIEEVVLRL-
>J9WFF8_9MYCO_J9WAN3_9MYCO
FISDASHELRTPLAAIQGYAELTRQLPPTTEYALARIESEARRMALLVDELLLLSRLGEGVLLVDDEPALTNLVKMALHYEGW-VVDIAHNGREAMAKFERVNPDVLVLDIMLPDVDGLRILERVRQSDVYTPTLFLTARDSVMDRVTGLTAGADDYMTKPFSLEELVARL-
>W9B0T6_9MYCO_W9ATC3_9MYCO
FVGDASHELRSPLATIISALEVAQALNADLAE--HTLLPEAHRMASLIDDLLLLARADE--LIVEDESRLRSTLAVGLRAEGF-EVTEAGDGVEGLRQATENQFDVIVLDIMVPGLSGYEVLRRMRAREVWTPVLMLTAKDGDYDQADAFELGADDYLTKPFSFIVLVARL-
>A0A024K4J3_9MYCO_A0A024K4Z8_9MYCO
FITDASHELRTPLTTIRGFAELYRQAARDVAMLLSRIESEASRMGLLVDDLLLLARLD--VLVVDDEVNIVELLSVSLKFQGF-EVSTATNGAQALDRAREARPDAVILDVMMPGMDGFGVLRRLRADGIDAPALFLTARDSLQDKIAGLTLGGDDYVTKPFSLEEVVARL-
>X5KTY2_9MYCO_X5L4A4_9MYCO
FVADASHELRTPLAAIRGYTELAQRLPDDVAHAMNRVESETARMTQLVEDMLLLARLDAGVLVVDDEPVLAELVSMALRYEGW-DIATAGDGASAIAAARENPPDVVVLDVMLPDMSGLEVLGKLREQIPGLPLLLLTAKDSVEDRIAGLTAGGDDYVTKPFSLEEVVLRL-
>D5PHY5_9MYCO_D5PHY4_9MYCO
FVGDASHELRSPLATIISGLEVAEAL-LDAELAINTLLPEAQRMHTLIEDLLLLARADE-VLLVEDEARLSATLARGLKAEGF-VVVAVGTGVDGLREAVDNNFDVVILDIMLPGHSGYEVLRRMRARNVWTPVLMLTAKDGEYDETDAFDLGADDYLTKPFSFRVLVARL-
>S7P9L1_9MYCO_S7QTB4_9MYCO
FITDASHELRTPLTTIRGFAELYRQAARDVAMLLSRIESEASRMGLLVDDLLTLARLD--ILVVDDEDNIVELLSVSLKFQGF-EVHTATNGAQALDRARETRPDAVILDVMMPGMDGFGVLRRLRADGIDAPALFLTARDSLQDKIAGLALGGDDYVTKPFSLEEVVARL-
>X7V6D7_9MYCO_X7V3U8_9MYCO
FSAVTAHELRSPLTAMRTNLEVLSTPDEQRKEVLGDVIRTQSRIEATLTALERLAQG---VLVVDDDSDVLASLERGLRLSGF-EVSTAVDGAEALRSATETRPDAIVLDINMPVLDGVSVVTALRAMDNDVPVCVLSARSSVDDRVAGLEAGADDYLVKPFVLAELVARVK
>S7PE97_9MYCO_S7PAS0_9MYCO
LVSDAGHELRTPLTSLRTNVELLMAPEQE--MLREDVVAQIEELSTLVGDLVDLTRGDAGILVVDDDRAVRESLRRSLSFNGY-TVELAHDGVEALEMIASDRPDALVLDVMMPRLDGLEVCRQLRSTGDDLPILVLTARDSVSERVAGLDAGADDYLPKPFALEELLARM-
>S7QUZ8_9MYCO_S7PB17_9MYCO
FITDASHELRTPLAAIQGYAELTRQLPPTTEYALARIESEARRMASLVDELLLLSRLGEGVLLVDDEPALTNLVKMALHYEGW-DVEIAHNGRKAISKFDKISPDVLVLDIMLPDVDGLQILQRVRDSDAYTPTLFLTARDSVMDRVTGLTAGADDYMTKPFSLEELVARL-
>X5KZB2_9MYCO_X5LBR2_9MYCO
FITDASHELRTPLAAVLGHAELTRQLPETTEYALARIESESKRMNALVSDLLLLARLDEGVLLVDDERALTGLISRALQYEGW-QIDAAHDATDAVEQYQRHAPDVVVLDIMMPGGDGFSVLEQIRAPSRYTPVLFLTARDSVVDRVAGLTAGGDDYLTKPFSLEELVARL-
>A0A024K384_9MYCO_A0A024K3W4_9MYCO
FLTDASHELRTPLAAIQGYAELTRQLPPTTEYALARIESEARRMALLVEELLLLSRLGEGVLLVDDEPALTNLVKMALHYEGW-VVEIAHNGREALAKFDRVTPDVLVLDIMLPDMDGLRILQRIRESDAYTPTLFLTARDSVMDRVTGLTAGADDYMTKPFSLEELVARL-
>W9AWI4_9MYCO_W9AXB8_9MYCO
FTSDVSHELRTPLTTVRMAADLIYDLDPALRRSTELMVNELDRFETLLADLLEISRHDAGILVVDDDPSLAEMLTIVLRGEGF-DTAVIGDGTQALTAVRELRPDLVLLDLMLPGMNGIDVCRVLRADS-GVPIVMLTAKTDTVDVVLGLESGADDYVMKPFKPKELVARVR
>D5P875_9MYCO_D5P876_9MYCO
FITDASHELRTPLTTIRGFAELYRQAARDVAMLLSRIESEASRMGMLVDDLLLLARLD--VLVVDDEANIVELLSVSLKFQGF-EVYTATNGAQALDRAREARPDAVILDVMMPGMDGFGVLRRLRADGIDAPALFLTARDSLQDKIAGLTLGGDDYVTKPFSLEEVVARL-
>X5LKP3_9MYCO_X5LH48_9MYCO
LFADLAHEIRTPVAVLEAYFEAVEDVRTLDPETVAMLRQQTHRLVRFAADAAALAQ-----LVVDDEEALAGVIASYLTREQF-DVTVAHDGHDGVRLARDIDPDVVVLDLGLPGIDGVEVCRQLRTFS-DAYVVMLTARDTEVDTIVGLSVGADDYMTKPFSPRELVARVR
>X5KUD1_9MYCO_X5LEQ5_9MYCO
FAANAAHELRTPLTAMRADLDTLRIPEAERDEVVADLSRTQRRVEAIITALGQLAS----VLMVDDDPDVRTSVARGLRHSGF-DVRVAASGKEALRLLSSETHDALVLDVQMPELDGVAVVTALRALGNDIPICVLSARDTVNDRIAGLEAGADDYLTKPFDLGELVARLN
>A0A024M536_9MYCO_A0A024M655_9MYCO
LVSDAGHELRTPLTSLRTNVELLMAPKDEMDGLQADVIAQIEELSTLVGDLVDLTRDDAG---------MRESLCRSLSFNGY-SVELAQDGVEALEAIANDRPDAVVLDVMMPRLDGLEVCRQLRSTGDDLPILVLTARDSVSERVAGLDAGADDYLPKPFALEELLARM-
>D5PFA4_9MYCO_D5PFA3_9MYCO
LVTDAGHELRTPLTSLRTNVELLMAPEQEMVELRADVLAQIEELSTLVGDLVDLTRDDAGILVVDDDRAVRESLRRSLSFNGY-SVELAHDGLEALEMIASDRPDALVLDVMMPRLDGLEVCRQLRSTGDDLPILVLTARDSVSERVAGLDAGADDYLPKPFALEELLARM-
>W9BGC2_9MYCO_W9ASE8_9MYCO
FVSDASHELRTPLAAIRGYTELAQRLPADVAHAVSRVESEAQRMTTLVEDMLLLARLDEGVLVVDDEPVLAELVSMALRYEGW-DIETAGDGASAIELAKENPPDVVVLDVMLPDMSGLDVLRKLRDQQPGLPLLLLTAKDSVEDRIAGLTAGGDDYVTKPFSLEEVVLRL-
>S7PLL6_9MYCO_S7PNC8_9MYCO
FTSDVSHELRTPLTTVRMAADLIYDLDPTLRRSTELMVNELDRFESLLNDLLEISRHDAGILVVDDDASLAEMLTIVLRGEGF-DTAVIGDGTQALTAVRELRPDLVLLDLMLPGMNGIDVCRVLRADS-GVPIVMLTAKTDTVDVVLGLESGADDYIMKPFKPKELVARVR
>D5PHL6_9MYCO_D5PHL7_9MYCO
FLVDAAHELRTPIAGIQVAAEQLANHADGQYRRAGLLLSDARRAGRLVSDMLDLSRIDAGVLVVEDSETIREMVSEALTDVGY-HTVGRRDGDRLEEALEGLRPDLVVLDVMLPGRDGFALIDVIRDWG-EVGIVLITARDGLEDRLRGLDGGADDYVVKPFELAELVSRV-
>X5LPY3_9MYCO_X5LFI0_9MYCO
LVSDAGHELRTPLTSLRTNVELLMAPKDEMDGLQQDVIAQIEELSTLVGDLVDLTRDDAGILVVDDDRAVRESLRRSLSFNGY-SVELAQDGVEALEAIANDRPDAVVLDVMMPRLDGLEVCRQLRSTGDDLPILVLTARDSVSERVAGLDAGADDYLPKPFALEELLARM-
>L0QS44_9MYCO_L0QRE8_9MYCO
FITDASHELRTPLTTIRGFAELYRQAARDVGMLLSRIEGEASRMGLLVDDLLLLARLDA-VLVVDDEANIVELLSVSLKFQGF-EVYTATNGAQALDRARETRPDAVILDVMMPGMDGFGVLRRLRADGIDAPALFLTARDSLQDKIAGLTLGGDDYVTKPFSLEEVVARL-
>A0A024M5J2_9MYCO_A0A024M4G8_9MYCO
FASVSAHELRTPLTAMRTNLEVLSTPDDQRKEVVSDVIRTQSRIEATLGALERLAQG---VLVVDDDPDVLASLERGLRLSGF-TVSTAVDGAEALRSATETRPDAIVLDINMPVLDGVSVVTALRAMDNDVPVCVLSARSSVDDRVAGLEAGADDYLVKPFVLQELVARVK
>J9WCF0_9MYCO_J9WFH1_9MYCO
FTADVAHELRTPLAILRSELEAVQDIRQPTDGVIRSLHNETLRLTHLVADLEALASADA-VLVVDDEKKLRTLVREYLEREGY-AVLEAADGQTALDLARTAGPDLVLLDLGLPRLPGDEVARLLRKDS-DLPIVMLTAKASENDRVAGLRLGADDYVVKPFSPRELVARVE
>A0A024K455_9MYCO_A0A024K3I1_9MYCO
LVTDAGHELRTPLTSLRTNVELLMAPEQEMVDLRTDVLAQIEELSTLVGDLVDLTRDDAGILVVDDDRAVRESLRRSLSFNGY-SVELAHDGVEALEIISSDRPDAVVLDVMMPRLDGLEVCRQLRSTGDDLPILVLTARDSVSERVAGLDAGADDYLPKPFALEELLARM-
>L1NQ87_9NEIS_L1NPX0_9NEIS
LLHHVSHEMRSPLARMQAIVGLIQSQPQKQEQYLQRLETELVRMDALVGELLTLSRLET-VLLVDDDAVLTELLTEYLTAEGL-EVRSVPDGEAGVHEILSGQYDVVVLDSMMPKMNGLDVLKTVRAQS-GIPIIMLTAKGDDIDRIIGLEMGADDYVPKPSTPRELLARIN
>B9YZ57_9NEIS_B9YZ56_9NEIS
LLHDVSHELRSPLARLSAAVDLARQQPEKLDTWLERIEREAGRMDQLVGELLAIARLDA-VLLVDDDVELAEMLRDYLEREGC-MVALAANGSDGLALALSGDYHLLVLDVMMPGINGIEVLRRLRQQS-ALPVLMLTAKGDDLDRVLGLELGADDYVPKPCTPRELLARIR
>G3Z4Y1_9NEIS_G3Z4Y0_9NEIS
LLHHVSHEMRSPLARMQAIVGLIQAQPQKQEQYLKRLEGELTRMDTLVGELLTLSRLET-VLLVDDDALLTELLTEYLTAEGL-NVHSVPDGEAGVHEILTGQYDVVVLDSMMPKMNGLDVLKNVRSQS-TVPIIMLTAKGDDIDRIIGLEMGADDYVPKPCTPRELLARIN
>B9Z5I4_9NEIS_B9Z5I5_9NEIS
FIADAAHQLRTPLAGLKSQSELAQDD-----VQLEQVHTSVERSIRLVNQLLALARAE---FLAEDDAVLADALLTRLTQLGF-DTAHAADGLDAQQRLLAEDFDAVVLDIGLPGQDGLAVLRNVRVHKPALPILLLTALDSMEDRVAGLDAGADDYLVKPFDFPELEARL-
>X2H6U2_9NEIS_X2H9R2_9NEIS
LLHHVSHEMRSPLARMQAIIGLIHVQPQKQEQHLQRLESELGRMDLLVGELLTLSRLET-VLLIDDDNLLTELLTEYLTAEGL-EVSRVADGEAGVKEILTGQYDVVVLDSMMPKMNGLDVLKTVRVQS-KIPIIMLTAKGDDIDRIIGLEMGADDYVPKPCQPRELLARIN
>F5S4P5_9NEIS_F5S4P4_9NEIS
LLHHVSHEMRSPLARIQAIVGLLQARPEKQAEYIARLEGELTRMDNLVGEFLTLSRLET-VLLVDDDDLLTELLTEYLTAEGL-EVTRMPDGESGVQEINGQGYDVVVLDSMMPKMNGLDVLKTVRAQS-KIPVIMLTAKGDDIDRIIGLEMGADDYVPKPCQPRELLARIN
>F2BGI1_9NEIS_F2BGI0_9NEIS
LLHHVSHEMRSPLARMQAIVGLIQSQPQKQEQYLQKLENELVRMDTLVGELLTLSRLET-VLLVDDDAVLTELLTEYLTAEGL-EVRSVPDGEAGVHEILSGQYDVVVLDSMMPKMNGLDVLKTVRTQS-SIPIIMLTAKGDDIDRIIGLEMGADDYVPKPSTPRELLARIN
>D7N349_9NEIS_D7N348_9NEIS
FIADAAHELRSPMTALSLQAERLNSLPPEAQQQSAVLQQSISRNRHLLEQLLSFARAQ--VLIVEDDNMIAEAVCANLKDSGY-AVDRVKNGAQTAAAVQAQEYDLLLLDLGLPGLDGLQVLARLRSSGCQVPVLIVTARDDLHSRLHGLDGGADDYIVKPFDMAELQARM-
>F0EYX8_9NEIS_F0EYX7_9NEIS
LLHHVSHEMRSPLARIQAIVGLLQARPEKQEQYIARLEGELTRMDTLVGELLTLSRLET-VLLVDDDDLLTELLTEYLTAEGL-EVNRMPDGEKGVQEILNGPYDVVVLDSMMPKMNGLDVLKTVRAQS-KIPVIMLTAKGDDIDRIIGLEMGADDYVPKPCQPRELLARIN
>B9Z8P1_9NEIS_B9Z8P2_9NEIS
FMADISHELRTPLAVLRGELEAMEDVRTPTPEALKSLQAEVSTLSKLVDDLYELSLAD--VLVVEDEPKLSRLLADYLAAAGF-ETACLADGLAVVPEVRRRLPDLILLDLMLPGRDGLDICRELRAFS-DVPIVMVTARVEEIDRLLGLELGADDYICKPYSPREVVARV-
>G4CTJ1_9NEIS_G4CTJ2_9NEIS
LLHHVSHEMRSPLARMQAIVGLIQAQPKKQDEYLQRLESELVRMDALVGELLTLSRLET-VLLVDDDALLTELLTEYLTAEGL-SVNSVPDGEAGVQEILSGNYDVVVLDSMMPKMNGLEVLKTVRAQS-TIPVIMLTAKGDDIDRIIGLEMGADDYVPKPCTPRELLARIN
>J1R8Q7_9NOCA_J1Z1E4_9NOCA
FTSDVSHELRTPLTTVRMAADLIHDLDPVLRRSSELLVAELDRFEGLLADLLEISRHDAGILVVDDDTALAEMLTIVLRGEGF-DPYVVGDGTQALTAVRETRPDLVLLDLMLPGMNGIDVCRVLRADS-GVPIVMLTAKTDTVDVVLGLESGADDYIMKPFKPKELVARVR
>L8DKL9_9NOCA_L8DLB6_9NOCA
LVADTAHALRNPLAALRIRLDVLMRVPDAATESHLRTTAEVDRLSAVVDDLLVLAA----IAVVEDDDGVGDALVDALTEVGHAPVR-MSRGADLL--LGYHAMDVVLLDLGLPDMDGLEVLRKLRTLS-SVPVVVLTARDDERSVVRALRGGADDYVVKPARLGELHARL-
>L8DPF8_9NOCA_L8DMB9_9NOCA
FVADASHELRTPLTTIRGFAELYRQAMSDISLLMTRIEGESARMGLLVEDLLMLARLDA-VLIVDDEPTIVELLSVSLRYQGF-EVATASSGPEALDKARNFRPEALILDVMMPGMDGFGLLRRLRADGVDAPALFLTARDSVEDKVTGLTLGADDYVTKPFSLEEVVARL-
>J1RED5_9NOCA_J1Z6S0_9NOCA
LIGNVSHELRTPISALQALLENIVDVEEPDPARMRVALDQTERLGRLVAELLDLSRVEGG-LVVDDEATIREAVAARLRAEGF-DVVTASDGPSAVAECEASSPDVLVLDVMLPGYDGLEVCRRVQASR-PVPVLMLTARADETDMLIGLGVGADDYLSKPFSMRVLVARV-
>W8AX54_9NOCA_W8AD33_9NOCA
VIADVSHQLRTPLAALRLRLDVLAVVDDDTATELAAAQEEIARLSRLVDGLLAVARAEQ-VLVVEDDRGIADALVRGLRQAGY-TVEGVHTGRAALAA---ATPDVVLLDLGLPDLDGVEVCRRLRARS-DAAIIAVTARGEEADRVVALDEGADDYLVKPFGLAELLARM-
>J1RUE5_9NOCA_J2JP27_9NOCA
FVSDASHELRSPLATITAALELATRL-VDTSLVDESLLPEARRMNHLLADLLLLARADE-VLLVEDERRLAETVRRGLTAEGF-VVDVEHDGLSGFEAALSGDFDVVVLDIMLPGKHGYDIVRDLRRREVWTPVLMLSAKDGEYDLADAFDLGADDYLIKPFSFVVLVARL-
>R7WKC0_9NOCA_R7WH25_9NOCA
FVADASHELRTPLTTIRGFAELYRQAMPDTDALMSRIEGEASRMGLLVEDLLVLARLDA-ILLVDDEPTIIELLTVSLKFQGF-EVRSAATGAEGLDVARSFRPDALVLDVMMPGMDGLGLLKRLRADGVDAPVLFLTAKDSVEEKVSGLTLGADDYVTKPFSLEEVVTRL-
>L8DJX9_9NOCA_L8DKM5_9NOCA
LIGNVSHELKTPIAALRAVLENVVDVTDADPQTLAVALRQTERLGDLVNELLDLSRVEGGVLVVDDEPTISEAVAVRLRGEGY-DVVTAADGPAAVEACARFDPDVVILDLMLPGFDGLEVCRRIQASR-PVPVLMLTAKSDETDMLIGLGVGADDYLGKPFSMRELVARV-
>A0A034U8Z8_9NOCA_A0A034UD73_9NOCA
LVADAGHELRTPLTSLRTNMELLIAPDEDMAELRADVMAQIEELSTLVGDLVDLAREDA-ILVVDDDRAVRESLRRSLTFNGY-SVDLAVDGVDALEKATDQRPDALVLDVMMPRMDGLEVCRRLRSTGDDLPILVLTARDSVSERVAGLDAGADDYLPKPFALEELLARL-
>L8DBP6_9NOCA_L8DCU1_9NOCA
FLADAAHELRTPVAGISALAQSLVRRPDRVARWSELLIGESSRASRLVADMLDSVRAEN-VLVVEDSLPIREALVASFEDAGF-VATAAADGDAFETTMAGFRPDVVILDVMLPGRDGFALIDVARQRS-DAGIIMVTARDELDDRLRGLGEGADDYVVKPFQLDEVVARA-
>R7WHN7_9NOCA_R7WHJ5_9NOCA
FVDDAGHELRTPITVVRGHLELLPDDPEERGRTLALVDSELARMGRIVADLLMLAKAEQ-ILIAEDDVHIASFVGKGLRAAGY-TTDHVADGEQAFTLARTGGYDMVVLDIGLPKVDGFTVLRRLRGEGVTTPVVVLTARDSVDDTVAGLEGGANDYMTKPFQFAELLARVR
>J1Z400_9NOCA_J2J7H5_9NOCA
LVADAGHELRTPLTSLRTNMELLIAPDEDMAELRTDVVAQIEELSQLVGDLVDLAREDA----VDDDRAVRESLRRSLSFNGY-SVELAVDGIDALEKVANARPDALVLDVMMPRLDGLEVCRRLRSTGDDLPILVLTARDSVSERVSGLDAGADDYLPKPFALEELLARL-
>R7WU03_9NOCA_R7WQS0_9NOCA
LVADAGHELKTPLTSLRTNMELLIAPDEDMAELRADVMAQIEELSTLVGDLVDLAREDA----VDDDRAVRESLRRSLSFNGY-SVDLAVDGMDALGHIADARPDAVVLDVMMPRLDGLEVCRRLRSTGDDLPILVLTARDSVSERVAGLDAGADDYLPKPFALEELLARL-
>L8DGP3_9NOCA_L8DCW5_9NOCA
FVSDASHELRSPLATITAALELAEAL-LDAALLNDSLLPEARRMRQLIEDLLVLARSDE-VLLVEDEKRLAETVRRGLDAEGF-VVDVEHNGLDGFHSAATGDFDAIVLDIMLPGKQGYDVVRDLRKQGVWTPILMLSAKDGEYDLADAFDLGADDYLVKPFSFVVLIARL-
>W8AGC7_9NOCA_W8B158_9NOCA
FVGDASHELRSPLAAVTAALELARDEALDAELSGGTLLPETERMRHLIEDLLTLAAAD--VLVVEDEQRLARTIQRGLELEGF-VVQLAHTGTDGLHAAAEDDFDVIVLDIMLPGLSGYEVLRRLRARDVSTPVLMLTAKDGEYEQADALDLGADDYLTKPFSFVVLIARL-
>W7ZXR8_9NOCA_W8A9Q6_9NOCA
FVGDAAHELRTPITGVRSLAEAIQQDPEDRQRMLLLLVRETQRAGRLVDDLLDLARIDAG---IEDAEAIRAAVGAGLSAAGH-EVLERADGRLLEPDLAQFRPDVVVLDVMLPGRDGFALLESVRARS-GAGVVMLTARDGVEDRVRGLRAGSDDYVVKPFDLTELVARVE
>L8DSR1_9NOCA_L8DNL8_9NOCA
LVADAGHELRTPLTSLRTNMELLIAPDEDMAELRTDVVAQIQELSTLVGDLVDLAREDA-ILVVDDDRAVRESLRRSLTFNGY-TVDLAVDGLDALEQVAAARPDALVLDVMMPRLDGLEVCRRLRSVGDDLPILVLTARDSVSERVAGLDAGADDYLPKPFALEELLARL-
>J2J9K5_9NOCA_J1QX72_9NOCA
FVADASHELRTPLTTIRGFAELYRQAMTDTETLMSRIEGEASRMGLLVEDLLMLARLDA-VLVVDDEPNILELLSVSLRFQGF-EVATASTGAEGLDTARTFRPDAVILDVMMPGMDGFGLLKRLRADGVDAPVLFLTAKDAVEDKISGLTLGADDYVTKPFSLEEVVTRL-
>W8AH92_9NOCA_W8B272_9NOCA
FLADASHELRTPLAVVRGYAELAQRVPEAIAHAMSRIDSESRRMTTLVEDMLLLARLDAGVLVVDDEPALAELVALALRYEGW-AVETAGDGRTAVAKAREVRPDAVVLDVMLPDMTGLEVLERVRQVFPDLPVLLLTAKDSVEDRIAGLTAGGDDYVTKPFSIEEVVLRL-
>W8AF21_9NOCA_W8ATS5_9NOCA
LVADASHELRTPLTALRTNIDLLRRSPADLGATAAALRVQSEELSGLVTDLIDLARADD-VLVVDDEAAVREALVRALATEGY-ETRGVGDGATALTEIAGWQPEVVVLDVLMPFMDGLTTCRTLRGRGDRTPILMLTARDAVSDRIEGLDAGADDYLVKPFDLDELLARVR
>W8A3G2_9NOCA_W8ALM1_9NOCA
LVADAGHELKTPLTSLRTNMELLIAPDQDMAELRTDVMAQIEELSTLVGDLVDLAREDA-ILVADDDRAVRESLRRSLTFNGY-TVDLAVDGLDALEKTAGQRPDALVLDVMMPRLDGLEVCRRLRSTGDDLPILVLTARDSVSERVAGLDAGADDYLPKPFALEELLARL-
>R7WUM8_9NOCA_R7WR87_9NOCA
FAAVSAHELRTPLTAMRTDLEVLTSPAEDRAQVLADLTRAQTRVETTLADLERLARGE--VLVVDDDEDVLTSLERGLRLSGF-TASTARDGREALRKVTELRPDVMVLDMNMPVLDGTGVVTALRAVDNDIPVCVLSARTSVDDRIAGLEAGADDYLVKPFVLAELVARL-
>W8A6Z3_9NOCA_W8ARL0_9NOCA
FTSDVSHELRTPLTTVRMAADLIHGLDPALARSAELLVNELDRFEGLLNDLLEISRHDAGILVFDDDMALAEMLTIVLRGEGF-DPHVVGDGTQALTAVRELRPDLVLLDLMLPGMNGIDVCRVLRADS-GVPIVMLTAKTDTVDVVLGLESGADDYIVKPFKPKELVARVR
>L8DK99_9NOCA_L8DR49_9NOCA
FTSDVSHELRTPLTTVRMAADLIHDLDPALKRSSELLVNELDRFEILLGDLLEISRHDAGILVVDDDSALAEMLTIVLRGEGF-EPFVVGDGTQALSAVRENRPDLVLLDLMLPGMNGIDVCRVLRADS-GVPIVMLTAKTDTVDVVLGLESGADDYIMKPFKPKELVARVR
>K9QBJ0_9NOSO_K9Q9V8_9NOSO
FLANVSHELRTPISNVQVTVDALKNEAELRDRFFQTIESETKRLSRLIHDLLDLGRLEAGILLVDDEIPLCDSLTYTLQKEGY-TVTIAADGHSAIKQFHKQVPDVILLDIMLPEVSGMEVCWRIRAFS-DVPIVMLTAKDQDIDKIWGLEAGADDYVTKPFNTRELLARIK
>K9QFL1_9NOSO_K9QGF0_9NOSO
LIGDMTHELRTPLTVVRGYLEQLADEIEPSPEVYRRLARETRRLERLVNDLQELSKAEAGILIVEDESEIAQLIQLSLEKEGF-SCRVGRDGVNALRMFQEQPPDLIILDLMIPGLDGLEVCARIRQKPKDPYILMLTAKGEEIDRVIGLSTGADDYMVKPFSPRELVARVR
>K9QDF9_9NOSO_K9QF12_9NOSO
FSADAAHELKTPLTILQGELERLQQPGSEVQQRLSNLLDEVHRLSGIMRKLLLLSLADAGVLFVEDEAKIANFVRAGLKEQGF-VVDYCDNGDDGYLRAMDNEYDAIILDIMVPGKDGLSILKQLRREGRNAPVILLTARNELDDRLAGLNLGADDYIAKPFFVEELAARI-
>K9X004_9NOST_K9WYW6_9NOST
FVNDAGHELRTPITIIRGHLELMGDDPQEQQETLVMVMGELDRMSRLVDDLILLAKAE--ILIVEDEPRIASFIQKGLRSQGF-TTTIVTDGLYVLDVIQSSTFDLLILDLRLPGKDGFKVLEELRGQGEDIPVIILSARSDIHDKVAGLEGGADDYVTKPFRFEELLARVR
>K9WTV1_9NOST_K9WRY6_9NOST
FLANVSHELRTPISNVQVTVDALRSEPELRDRFFQTIENEIKRLSRLIHDLLDLGRLEAGVLLVDDEVSLRESLTYTLQKEGY-TVTTAADGHSAIKQFHKEVPDVILLDLMLPEVSGMEVCWRIRAFS-DVPIVMLTAKDQDIDKIWGLEAGADDYVTKPFNTRELLARVK
>C9PNF5_9PAST_C9PNF6_9PAST
LLSSISHELRTPLTRLQLALALLRR---RLGEEIQRIENEAERLDKMINDVLLLSRQQ--ILLVDDDVELVELLAELLTLEGF-EIDIANNGQQALDKLDIG-YDVVLLDIMMPVLNGVETLKKIRLQS-SVPVIMLTARGDDIDRILGLELGADDYIPKPFNDRELVARIK
>E8KH99_9PAST_E8KH98_9PAST
LLSDISHELKTPLARLHLATALIRR-RNGESPELTRIDNQVLKLDTMVHDLLALSRQ---ILLVDDVE-LTELLAELLSLEGF-DIHCVHNGQDALTELELQAYDLILLDVMMPVLNGIETLKQLRQKY-STPVLMLSARDDEIDRVLGLELGADDYLPKPFNDRELVARIK
>I2ND95_9PAST_I2NDF5_9PAST
LLSDISHELKTPLARLQLATAILKKKNGETKE-TERIENEIQKMNNMVLDLLSLSRLQ--ILLVDDDLELTELLAELLSLEGF-NVTVVHNGKEALSLLETRSFDLMLLDIMMPMLNGTETLKQLRKIS-DMPVLMLSARDNDIDRVLSLELGADDYLPKPFNDRELVARIR
>U1QJJ7_9PAST_U1R2E5_9PAST
LLSSISHELRTPLTRLQLATALLRR-RLGENENIQRIDTEAQRLDKMINDLLQLSRQQ--ILLVDDDAELTDLLSQLLELEGF-EVNVVRNGREALTALDRT-YDLVLLDVMMPVLNGIETLQQIRKNF-STPVIMLTARGDEIDRIVGLELGADDYLPKPFNDRELIARIK
>I3D6P4_9PAST_I3D6H0_9PAST
LLYSISHELRTPLTRLQLAAALIRRC-QGESNEIKRIETETERLDNMINDLLALSRN----LLVDDDVELTELLSELLSLEGF-EINVAHNGEEALKKLDNS-YDLVLLDIMMPVLNGIETLKRLRKSY-MTPVLMLTARGDDIDRVLGLELGADDYVPKPFNDRELVARVK
>J4KDC2_9PAST_J5HSA6_9PAST
LLADISHELKTPLARLQLAVAIIRR-RNGESSEIDRIENEIQKLNTMILDLLSLSRQ---ILLVDDDVELTNLLAELLSLEGF-DIHVVHNGQEALTELELQTYDIILLDIMMPVLNGIETLKQLRQKL-TTPVLMLSARDDDIDRVLGLELGADDYLPKPFNDRELVARIK
>F9QBN4_9PAST_F9QBN3_9PAST
FVSDAAHELRSPLAALRIQTEVAQLDAQTRETALAHLTQGIDRASQLIEQLLTLSRLDN-ILLVEDDPLIGNGLQIGLSKSGF-IVDWFTDGQSGLNALMSAPYDAVVLDLTLPKLDGLDVLKQWRSNNQDVPVLILTARDTLDERIKGIQQGADDYLCKPFALAEVVVRL-
>H1LLS2_9PAST_H1LLS1_9PAST
LLSSISHELKTPLTRLQLATALVRHY--GETESVKRIEREIERMDKMISELLLLSRH----LLVDDDVELTELLSSLLMLEGF-DVQIANNGLKALQKLDES-YELVLLDVMMPKLNGLDTLKEIRKVS-NVPVMMLTARGDDIDRVLGLELGADDYLPKPFNDRELVARIR
>B9CVR0_9PAST_B9CVQ9_9PAST
LLSDISHELKTPLARLQLATAILKKK-IGESNETQRIENEIQKMNVMVLDLLAISRQ---ILLVDDDIELTELLAELLSLEGF-DVKVVHNGQEALNELEENVYDLVLLDIMMPILNGIETLKQLRQKL-TTPVLMLSARDDDIDRVLGLELGADDYLPKPFNDRELVARIK
>H1LM44_9PAST_H1LM45_9PAST
FTSDAAHELRSPLAALRIQTEVAQLDRELREQALLHLTQGIDRASQLIEQLLTLSKLDN-ILLIEDDNLIGNGLQIGLTKLGF-AVDWFTDGKTGMDALTSAPYDAVVLDLTLPKLDGLDVLQQWRSKNQDVPVLILTARDTLDERVKGLQSGADDYLCKPFALAEVAARL-
>M5RIY0_9PLAN_M5R763_9PLAN
LASGLAHQLRNSLTGARMAIELHQRCSDSEDTSLQVAIDQIEQTEDYVRQL---------ILVVDDEPSICWGFERLLSGAGH-EVLIASSAEDAIEIAQSRPLDLILLDVRLPGEDGITALPKLQAATNGAPVIVMTAFGDLETAVGAVHAGACDYLTKPFRLEDAAKA--
>M5TR73_9PLAN_M5TAG9_9PLAN
LAAGFAHEINNPMAAIAWSAEALESLMETMQENLQRIQGEAYRCKSITERMLSFSRVG--ILFADDEKPLQELMRKELPRMGY-RVTVCPDGITAVEAIKRERIDCLLVDLNMPGFSGIEVIAQAREIRPEIEAIIMTANPSTETAIDAIKYGTFDYLTKPTRLADIAT---
>M5U0T4_9PLAN_M5UFT9_9PLAN
LAAGFAHEINNPMAAIAWSAEALESLMETVQENLQRIQGEAYRCKSITERMLSFSRIG--ILFADDEKPLQELMRKELPRMGY-RVTVCPDGITAVEAIKRERIDCLLVDLNMPGFSGIEVIAQAREIRPEIDAIIMTANPSTETAIDAIKYGTFDYLTKPTRLADIAT---
>M5TP90_9PLAN_M5TE50_9PLAN
FAGNAAHELRSPITVLLGQIDVALRSVDEFKSTLDLLRTKTLSFQEIVEALLFLARSE--ILVVEDDPGISDFLVRGLNEEGY-TAVLANDGREAWLRLQSETWDLVVLDWWLPGEDGIQILQRFRQKNRTTPVLFLTARDGVNERVTGLDAGADDYLTKPFAFEELLARVR
>M5TBM4_9PLAN_M5TRZ0_9PLAN
FAYVASHDLKSPLRGLRCLAEWVQELSEDSQKHLLQMQGRVTKMESLLDDLLSYSRVG---VLVEDDELDMEVFRRALKKHDIQEMRFAKDGSEAINLLRDEFSDIIFLDLNMTGMNGHEFLEEIRSDPKSAVVFVLTTSEHERDLRLAYEKNVAGYFTKA-NIDFLMQAI-
>M5U365_9PLAN_M5UDG6_9PLAN
FAYVASHDLKSPLRGLRCLAEWVQELSDESQKHLEQMQGRVNKMESLLDDLLSYSRVG---VLVEDDELDMEVFRRALRKHEIQEMRFARDGNEAIRLLRDEFVDIVFLDLNMTGMNGHEFLEEIRSDPKSAVVFILTTSEHERDLRLAYAKNVAGYFTKS-NIDYLMQAIK
>I3IH63_9PLAN_I3IH62_9PLAN
LAADVAHEINNPLGGLQNFASMLGNNIFQTKKYSALMLEGLKRVEIIVKRLLTFSR----VLVVDDEKLIRISLEDKLVKEGY-KVTSLPNAIEGLKILQSTSFDAVITDLRLPKMDGIDFLREVKKAYPDIVVILMTAYGSIENAVIAMKEGAYDYVTKPFSLEELIIKL-
>M5TIF1_9PLAN_M5T372_9PLAN
FTSDASHELRTPLSVMNMHQQLALSSESEYRETIEVCQRATKRMTELVDSLLVLARLDA-VLVVEDDPDLLAGLTQALREEGY-AVDHTSEGDEALAQALAWPYDAIVLDIMLPNLSGLEILRELRRKQ-STPVLFLTALDSIDDRVSGLDLGADDYLVKPFDLSELLARL-
>M5S9P9_9PLAN_M5SKU2_9PLAN
LAAGFAHEINNPMAAIAWSAEAIESMTENWRENLQRIEGEAFRCKSIIEKMLLFSRMGQ-ILFADDEPQLQKLMGTELPRMGY-RVTVCPDGQTAVDVLSKEPIDCLLVDLDMPGMNGIEVIARAREIRPEIEAVVMTGNPSQKTAIEALRHGTFDYLMKPCRLAEIS----
>H0A4P3_9PROT_H0A4P2_9PROT
FAADVAHELRNPLTSVRSALETLLRKPDQQKRLLSIIAQDAVRMDRLIGDIADSSRVDA-IALVDDDRNILTSVSMTLEAEGF-QVRTYTDGESALQGLLARPVDLAVLDIKMPRMDGMELLQRLRQRS-SMPVIFLTSKDEELDQLMGLRLGADDYITKPFSQRLLLERIR
>W6KCX9_9PROT_W6KD39_9PROT
MSAMVAHDLRNALSSVKMNLQILEQGDHSQAQKYDISLRQVSYMEDILQDLLSFARSEA-ILITDDDTAICRTLQLHYEQKGF-GVRVAHSPDEAMPHVLAGEVDAVISDVRMPGRDGFSMLKEIHEKKPDLPVIIMTAFHDLDTTVRAMQGGAADYIPKPIDVNEMDIA--
>W6KCX9_9PROT_W6KBX3_9PROT
MSAMVAHDLRNALSSVKMNLQILEQGDHSQAQKYDISLRQVSYMEDILQDLLSFARSEA-ILVAEDNPTNRQVLALQLERLGH-VAEMFENGALALEAWKSGRYALLLTDCHMPEMDGYELTRRIRDGEGRIPIIAVTASALKEESDKFFNSGMDDYLFKPVELPLLRAML-
>A0A011N0N8_9PROT_A0A011QBF4_9PROT
FIADAAHQMRTPLTGLKTQAQLAMRDPDELRHALRQILMGADRASHLVDQLLALARAET-ILLAEDDKIIADGLCRSLRLGGY-AVDCAENGIDAETALLTNTYDLLILDLGLPKLPGLDVLRRLRARKSNTPVLILTALDAIDDRVKGLDLGADDYMAKPFELAELEARV-
>A0A011PHK1_9PROT_A0A011QCN4_9PROT
FIANAAHQMRTPLTGLKTQAQLAERDPAELRHALRQILTGVDRASHLVDQLLALARAEA-ILLAEDDRIIADGLSRSLRKAGY-AVDCAYTGIDADTALMTNVYDLVILDLGLPKLPGLDVLRRLRARKSSTPVLILTALDGIDDRVKGLDLGADDYMAKPFELPELEARV-
>M2U3C2_9PROT_M2T7B6_9PROT
FAADVAHELKNPLASLRSAVEGLGNDAALRGELLAIVKDDVARIDRLISDISHASRLDA-IALVDDDRNILTTLSIALQNEGF-GTRIYADPLTALKALGDNPPDLAILDIKMPRMDGIELLTRLRERS-TVPVIFLTSKDTEIDEALGLSMGADDYIGKPFSQRLLVERIR
>A0A011M378_9PROT_A0A011NHM4_9PROT
FIADAAHQMRTPLTGLKTQAQLAMRDPAELRHALRQILNGADRASHLVDQLLALARAEA-ILLAEDDRIIADGLCRSLRQGGY-AIDCAYNGTDADTALLTNPYDLLILDLGLPKMPGWDVLRRLRSRNATTPVLILTALDGTDDRVKGLDLGADDYMAKPFELAELEARV-
>S5PD28_9PROT_S5PEG6_9PROT
FMRNMMHELKTPITKAMFIAETLED-----DKTRENLQRAFKRMDDIIKELATVEKL------IEDDLELAQIITDYLKSFDI-EITNTDSPYNGLSMLNVHKYQLIILDLTLPEIDGLELIPKIREKS-NIPIIISSARDDILDKVMGLERGADDYLPKPYNPRELQARIK
>H5SP09_9PROT_H5SP10_9PROT
FSAHLAHEMRTPLNNLLTQTQVAERDPETYREILASNVEEIDRLSRMVSEMLYLAKLG---LLIEDEPKTGAYLKKGLHEAGY-NVEWVQDGIDGLHLAREIPFDLIILDVMLPGLDGWQVLARLRSEGITTPTLYLTARDRVEDRVKGLEIGADDYLVKPFSFAELLARVR
>A0A011PV85_9PROT_A0A011NZE8_9PROT
LLHDVSHELRSPLARLHAAIGLARQSPEKLEMTLERIERESVRLDELVGELLTLSRLEAGVLLVDDDVELAAMLREYLEQEGF-EAEAVHDGESGVREALSGRYAIAVLDVMMPRLNGVEVLRRIRAAS-PLPVLMLTARGDDIDRIIGLELGADDYVPKPCSPRELVARL-
>A0A011MNN8_9PROT_A0A011NIE5_9PROT
FSSYLAHELRTPVSNLLTQTQVMSRTAEQYQEVLASNAEELERLSRMISDMLFLAKAEN-ILVVEDEPKTGTYLKQGLLEAGF-VADLVSNGLDGLHFALNEAYDLVILDVMLPGIDGWQILQGIRGAGKDMPVLFLSARDAVDDRVKGLELGADDYLVKPFAFAELLARVR
>W6KCW8_9PROT_W6KBX0_9PROT
FAADVSHEIKNPLTSLRSAVETVARDPEQQRKLMSIIQDDVQRLDRLISDISDASRLDA-IALVDDDQNILTSVTMALEAEGF-AVTTYKDGAEALAGLLNAPSDLAVLDIKMPRMDGMELLTRLRKES-DMPVIFLTSKDEEVDELLGLRLGADDYIKKPFSQRLLIARIQ
>A0A031G4D4_9PSED_A0A031G5B3_9PSED
LVRAVSHELRTPVARLRFGLEMIGSTQQALEKYREGMDHDIEDLDKLVDEMLTYARLEQGVLIVEDDQRLAELTREYLQANGL-RVEIEGNGALAAARIIKEQPDLVILDLMLPGEDGLSICRKVRDRY-DGPILMLTARTDDADQIQGLDLGADDYVCKPVRPRLLLARIQ
>V7D9I0_9PSED_V7D8A9_9PSED
LLRDLSHEMRTPLSRLRVACDGE----TDLLRLRERLTREVDCMQQLVEDTLQLAWQDA-ILCVDDNPANLLLVQTLLEDLGA-EVLAVDNGYAAVQAVQNEPFDLVLMDVQMPGMDGRACTEQIRLWEDPLPIVALTAHAMANEKRALLHGGMDDYLTKPISERQLAQVV-
>F3EVA6_9PSED_F3EVA4_9PSED
LLRDVSHELRSPLARLRIALALAEREPAEREKLWPRLGRECDRLEGLISEILALARLDA--LLIDDDQELCELLSSWLSQEGF-QVRACHDGASARQALADAAPAAVVLDVMLPDGSGLELLKQLRNDHPDLPVVMLSARGEPLDRILGLELGADDYLAKPCDPRELTPRL-
>J2UU19_9PSED_J3BR31_9PSED
LTNAVSHELRTPIARLSFELDQLKQDPSQRRELIADMYADLGELEEMVSELLTYASLERGVLLVEDDERLAGLIAHFLSQHGF-EVLQVHRGDLALAAFLDFKPKIVVLDLMLPGQSGLHVCREIRSVS-DTPIVILTAKEDDLDHILGLESGADDYVIKPIKPPVLLARL-
>K9NQ97_9PSED_K9NRG6_9PSED
YVHTLTHELKSPLAAIRGAAELLQGPPIQRQRFVGNIDSESARMQQLIERLLNLAQVEQ-ILIVEDEAAIADTLIFALQGEGF-TTTWLSLGAAALEHQRQTPADLIILDIGLPDISGFETCKQLRRFS-EVPVMFLSARDGEIDRVVGLEIGADDYVVKPFSPREVAARV-
>W6VBG7_9PSED_W6V4I8_9PSED
FNADVAHELRSPLTNLIGQTQVLTRSAEHYFEVLQSNLEELERLRSIINDMLFLASADQGVLIIEDEEKTADYLHRGLTEQGY-TVDLARDGVEGLHLALESDYAVIVLDVMLPGLDGFGVLRALRARK-QTPVIMLTARERVEDRIKGLRDGADDYLGKPFSFLELVARL-
>J2QJU9_9PSED_J3FS44_9PSED
FTANSAHELRTPLAATLAQIQRLRHPEGPLRLRAAKIENALRELTRLSEKLMQLAKAEGGVLLVEDAPGLGEAVREQIADDGH-AVDWVQRLDHARNSVRTTPYDLILLDLMLPDGRGLDFLRQQRSAGDVTPVIILTAQDQISDRIAGLNAGADDYLVKPFDLFELSARV-
>N2IPG1_9PSED_N2IJV3_9PSED
FSDDLAHELRSPINNLMIKTQVLSRSEAEYCHVLESAIEEYERLNRIISDMLFLAQ----ILIVEDEPKAAEYLKQGLTESGY-IVDCANTGIDGLYLAHQQTYDLILLDVNLPEMDGWEVLELIRKRK-QTRVIMLTARGRLEEKVKGLDLGADDYLVKPFQFPELLARIR
>J3EUA0_9PSED_J2NNK5_9PSED
YVHTLTHELKSPLAAIRGAAELLQGPPAQQQRFVSNIDSESARMQQLIERLLNLAQVEQ-ILIVEDEAAIADTLIFALQGEGF-TTTWLSLGAAALEHQRATPADLIILDIGLPDISGFETCKQLRRFS-DVPVIFLSARDAEIDRVVGLEIGADDYVVKPFSPREVAARV-
>J3E0Q7_9PSED_J2MX77_9PSED
FIADAAHELRTPLAALKARLELGMREPETWRSTLETAAQGTDRLTHLANQLLSLARVENGVLLVEDHLQLAESVAQALKSTGL-TVDVLHDGVAADLALSSEEYAVAILDVGLPRMDGFEVLARLRARGKNLPVLMLTARSDVKDRVHGLNLGADDYLAKPFELTELEARV-
>K2T090_9PSED_K2SNB2_9PSED
LLHDISHELRSPLTRMSAAIGLLRQ-EPSQLDMLERVERESEKMDALIEELLTLARMQS-VLLVDDDRELTDMLSQYLTRERF-TVTCTNGAEEGEVEALSGRHDIVVLDIMMPRMSGIEVLRRIRAQS-QVPVVLLTARGDNIDRISGLELGADDYVPKPSSPGELVARL-
>J2WFY4_9PSED_J3I7I8_9PSED
FMADVSHELRTPLSVLRGELEAIEDVRTLDQSSMNSLQGEVSMLSKLVDDLYELSLAD--ILIVEDEPKLAALMRDYLIAAGY-ATQCLDNGLAVVPAVRTSEPRLILLDLMLPGRDGLQVCKELRSFS-AVPIIMITARVEEVDRLLGLDLGADDYICKPFSPREVVARV-
>X5IQG0_9PSED_X5I930_9PSED
LLRTLSHELRTPLARLRIAHDS--R--LPPEQLRQRLDREIADMQRLLEDTLDLAWLDT--LLVEDDARLRDDLDLHFRQRGF-TVTTCTDGRQGLAAVRAGHFDLVLLDIMLPGMDGLALLETLRQEQ-GTPVMLMSALGAEQDRITGFTRGADDYLPKPFSLAELDAR--
>J3DY50_9PSED_J2M8Z5_9PSED
FIADAAHELRTPLAALKARLELGLREPETWRNTLESAAQGTDRLTHLANQLLSLARIENGVLLVEDHLQLAESVAQALKSTGL-TVDVLHDGVAADLALGSEDYAMAILDVGLPRMDGFEVLARLRARGKNLPVLMLTARSDVKDRVHGLNLGADDYLAKPFELTELEARV-
>N2D505_9PSED_N2CWX1_9PSED
LLRTLSHELRTPLARLRIAHDSELP-PE---QLRQRLDREIGDMQRLLEDTLDLAWMDT--LLVEDDPRLREDLDAHFRRRGF-RVTVCGDGSHGLEAAGREAFDLVLLDIMLPGLDGLALLESLRREQ-ATPVMLMSALGAEQDRISGFTRGADDYLPKPFSLAELDAR--
>J2T2U7_9PSED_J3GSP0_9PSED
FIADAAHELRTPLAALKARLELGLREPETWRNTLETAAQGTDRLTHLANQLLSLARVENGVLLVEDHLQLADSVAQALKSTGL-TVDVLHDGVAADLALSSEEYAMAILDVGLPRMDGFEVLARLRARGKNLPVLMLTARSDVKDRVHGLNLGADDYLAKPFELTELEARV-
>W6VLM3_9PSED_W6VSS3_9PSED
FSDDLAHELRTPINNLMGKAQVLSRTSEEYQDVLVSCTEELERVARIVSDMLFLAQ----ILVVEDELKAAEYLHQGLTESGY-IVDHAATGADGLHLAQQQAYDLIILDVNLPELDGWGVLEQLRRTH-STRVMMLTARGRLADKIRGLDLGADDYLVKPFEFPELLARVR
>K9NQ67_9PSED_K9NNI9_9PSED
LVRAVSHELRTPVARLRFGLEMIGSTPQALEKYCQGMDNDIEDLDRLVDEMLTYARLEQGVLIVEDDQRLAELTRDYLEANGL-RVSIEGDGALAANRIIKEQPDLVILDLMLPGEDGLSICRKVRARY-DGPILMLTARTDDTDQILGLDLGADDYVCKPVRPRLLLARIQ
>N2J3F7_9PSED_N2INH5_9PSED
LLNAVSHELRTPLSRLDFGLALLSEIPEASRTRLLDMTRHVRELDELVLELLSYSRLH--ILLVEDDTALAELIATYLTRHAF-AVSILSRGDEVQAHVRKRYPDLVILDLMLPGLDGLQVCRQLRADHAGLPILMLTARDDSHDQVVGLELGADDYVTKPCEPRVLLARIR
>J2T3B0_9PSED_J3GLQ1_9PSED
FSADIAHELRTPLSNLLTHTQVLTRPLEDYREALHSNLEELQWMAQLVNDMLYLAKADHG-LIVEDQPKTGHYLRQGLTEAGF-TTELVADGSTGQQLALSGDYALLILDVMLPGRDGWQILQAVRGAGLDTPVLFLTARDAVEDRVHGLELGADDYLVKPFAFSELLARVR
>N2C7Q8_9PSED_N2CC38_9PSED
FTSDVSHELRTPLMVIATSCELLAELGPRARGQLERMTKATEEMRDLVQTFLLLARAQKGILVVEDNRDILANLADYLSLKGY-TVDCAQDGLSGLHLAATEHYDLIVLDVMLPGIDGYALCRRLREDARDTPVIMLTARDQLDDRLQGFRSGADDYLVKPFALSELSARIE
>N2CHW5_9PSED_N2CCC1_9PSED
FNADVAHELRTPLTNLIGQTQVLSRSGEHYEEVLQSNLEELERLRAIVNDMLFLARADQGVLIVEDEAKTADYLNRGLSEQGF-TVDLADNGIDGRHLALHGEYDVIVLDVMLPGVDGYGVLRALRERR-QTPVIMLTARERVEDRVRGLREGADDYLIKPFSFLELVARL-
>N2IHD1_9PSED_N2IZH2_9PSED
FSADIAHELRTPVANLITHTEVISRNIEDYEENLYSNLDDLKRMARMIDDMLFLAKADNGILIAEDEPKIGMYLQRGLGEAGF-TVDRVTSGTEALQQALGEAYDLLILDIMMPGLDGWEVLKVLRAAGKSVPVLYLTARDQVEDRVKGLELGADDYLIKPFAFSELLARVR
>W8PUJ3_9PSED_W8PHR7_9PSED
LLHDISHELRSPLTRMQAAIGLLQQ-DPARLEMVERIDRESLRMDTLIEALLTLARMQG-ILIVEDEPKLAALMRDYLIAAGY-VTQCLDNGLQVVPAVRANEPRLILLDLMLPGCDGLHVCRELRSFS-AVPIIMITARVEEVDRLLGLDLGADDYICKPFSPREVVARV-
>J2MXU0_9PSED_J3ED67_9PSED
YVHTLTHELKSPLAAIRGAAELLQSPGEQRARFVSNIDSESARMQHLIERLLNLALVEQ-ILIVEDEAAIADTLIFALQGEGF-STTWLNLGQAALDYQRHTPADLLILDIGLPDISGFETCKQLRRFS-EVPVMFLSARDGEIDRVVGLEIGADDYVVKPFSPREVAARV-
>N2INS2_9PSED_N2ITV1_9PSED
LLRDLSHELRTPLARLRVASDSHLA----LPQLKRRLESDVQDMQQLVNDTLDLAWLDT-VLLVEDDPALAEGIQQHLLSRGF-TLVHESRGDNGLDMACTQRFDLVLLDILLPGLNGLTALERLRTQS-AAPVILMSALGAEQDRITGFTRGADDYLPKPFSLAELDARV-
>J2Y6L4_9PSED_J3IXH3_9PSED
LLNAVSHELRTPLTRLDFGLVLLFDVPPASRKRLLELVGHVRELDELVLELLSYSRL---ILLVEDDSALSELIASYLQRNGF-HVQVIARGDHVLDSFHRDKPDLVILDLMLPGLDGLQVCRLLRQASQSVPILMLTARDDSHDQVLGLEMGADDYVTKPCEPRVLLARV-
>K9NLU3_9PSED_K9NNH4_9PSED
FSADIAHELRTPLSNLLTHTQVLTRPIEDYREALHSNLEELQWMAQLVNDMLYLAKADHG-LIVEDQPKTGHYLRQGLAEAGF-NTELVADGSTGQQLALSGEYALLILDVMLPGRDGWQILQAVRGAGLDTPVLFLTARDAVEDRVHGLELGADDYLVKPFAFSELLARVR
>U2B9H5_9PSED_U2A1F0_9PSED
LLRDVSHELRSPLARLRIALALAEREAAERDKLWPRLNQECDRLEALISEILALARLDA--LLIDDDQELCELLASWLTQEGF-QVTACHEAGSARQALVEQAPDAVVLDVMLPDGSGLELLKQLRGEHPELPVLMLSARGEPLDRILGLELGADDYLAKPCDPRELTARL-
>N2CG32_9PSED_N2CAK1_9PSED
FIADAAHELRTPLAALKARLELGLREPEAWRSTLETTAKNTDRLIHLANQLLSLARIESGILLVEDHPQLAESVVQALKGAGW-TVDLLQDGVAADLALASEEYALAILDVGLPRMDGFEVLARLRGRGKTLPVLMLTARGEVKDRVHGLNLGADDYLAKPFELSELEARV-
>A0A024E5V5_9PSED_A0A024E7J1_9PSED
FSDDLAHELRTPINNLMGKAQVLSRSVDEYKDVLVCCTEELERVARIVSDMLFLAQ----ILVVEDELKTAEYLHQGLTESGY-IVDHAATGADGLHLAQQQAYDLIILDVNLPELDGWDVLEQLRRTH-STRVMMLTARGRLADKIRGLDLGADDYLVKPFEFPELLARVR
>J2R0R1_9PSED_J3FY82_9PSED
VSTDMAHELRTPINNLLGETQVLQQSTDAYQQLLASNVEELERLARMLDNMLFLARTD--ILVVEDEPKAGNYLLNGLQELGY-TVSLARDGVDGLHLALEHDFDVIVLDVMMPKMDGWEVLRRLRKEA-DTPVLFLTARDDIADRIKGLELGADDYLIKPFSFAELVARL-
>N2CL92_9PSED_N2CHB4_9PSED
FSADLAHEIRTPIGSLMGHGQVALRSNEEYQALIASNQEELERIARMVESILFLARAD--ILVIEDDTKTGEYLKKGLGESGY-AVDWSQHGADGLYLALENRYDLVVLDVMLPGLDGWQIMEVLRKKH-DVPVLFLTARDQLQDRIRGLELGADDYLVKPFSFTELLLRI-
>W6W7V1_9PSED_W6VQG6_9PSED
LVANISHDLRTPLASLHGYLETLKDTAEERRRYLGIALDQSRKVGGLAQSLLELVRLEHGILVVEDDQHIADLICLHLRDEHY-DVVHCADGDEGMRLLQQGQWDALILDLMLPGVDGLEICRRARAMARYTPIIITSARSSELHRILGLELGADDYLAKPFSMLELVARVK
>A0A031IYX4_9PSED_A0A031J256_9PSED
FSDDLAHELRAPLTNLMGKAQVLSRPSDEYKAGLESCTEEMERLSRIVSDMLFLAQ----ILVVEDEQKTADYLQQGLTESGY-VVDCAASGIDGLHLARQNTYELVILDVNLPNTDGWEVLEQLRREG-NQRVMMLTARGRLADKIKGLDMGADDYLVKPFEFPELLARVR
>J3ERD6_9PSED_J2P3J9_9PSED
LTNAVSHELRTPIARLSFELDQLKQDPTRNRELICDMYADLGELEEMVSELLTYASLERGVLLVEDDEKLAGLIAHFLAQHGF-EVREVHRGDLAMAAFLEFKPKIVVLDLMLPGQSGLHVCREIRSVS-DTPIVILTAKEDDLDHILGLESGADDYVIKPIKPPVLLARL-
>J3GS92_9PSED_J3AX64_9PSED
MLAGVSHDLRTPLTRLRLSLELMGD----RTDLTDDMVRDIEDMDAILDQFLAFIR----ILIVDDDPGLSSLLERFFVSKGY-RARAVPNTEQMDRLLAREVFNLVVLDLMLPGEDGLTACRRLRNANNQIPIIMLTAKGDELSRIKGLELGADDYLAKPFNPDELMARVK
>J3GHR9_9PSED_J2SDR7_9PSED
LVANISHDLRTPLASLHGYLETLKDSPADRRRYLGIALDQSRKVGGLAQSLLELVRLEHGVLVVEDDLHIADLICLHLRDEQF-EVVHCADGDEGMRLLQQGSWDALILDLMLPGVDGLEICRRARAMARYTPIIITSARSSEMHRILGLELGADDYLAKPFSMLELVARVK
>N2IXM0_9PSED_N2ISE0_9PSED
FMADISHELRTPLAVLKGEMEALEDIRPLTKEAIASLQAEVESLSKLVDDIFALSLSE--ILIVEDEPKLAALLADYVRAAGW-NAQLVMNGLEVLPAFTQYSPSLVLLDLMLPGKDGIEVCHEIRAIS-QTPVIMVTARVEEVDRLLGLEIGADDYICKPFSPREVIARIK
>N2C555_9PSED_N2CDF4_9PSED
LTNAVSHELRTPISRLSFELEQLNKDAEVRHDLIEDMRADLGELEEMVSELLTYARLEHGVLLVEDDQKLARLIASFLSQHGF-EVRQVHRGDAAFAAFLDFKPQVVVLDLMLPGQNGLQVCREIRRVA-NLPILILTAQEDDLDHILGLESGADDYVIKPIEPPVLLARL-
>J3F163_9PSED_J2NZD7_9PSED
YVHTLTHELKSPLAAIRGAAELLQGPADQRLRFVGNIDSESARMQQLIERLLNLAQVEQ-ILIVEDEAAIADTLIFALQGEGF-TTTWLSLGAAALEHQRQTPADLIILDIGLPDISGFETCKQLRRFS-EVPVLFLSARNAEIDRVVGLEIGADDYVVKPFSPREVAARV-
>W5WLP4_9PSEU_W5WE92_9PSEU
FIANASHELRTPLSIQRALVQILSEDFDKVSIVREQLLAANRRSERLIDGLLVLARSDRGVLVAEDEHVLADLVASGLRSEAM-AVDVCYDGTAAHERLLVNDYDVAVLDRDLPGVHGDDLCAELVARGARTRVLMLTAAATLDDRVGGLDLGADDYLTKPFEYPELLARVR
>W7SEC0_9PSEU_W7SNQ9_9PSEU
FVANASHELRTPLALQRTLIDVASEVAPEVRLLGSRLVEANERTERILDGLLVLA------LVVEDERLLADSIAEGLRRFSM-AVDVCYGGECALERIGVHGYDVVVLDRDLPDVHGDEVCAAVVAAGGEARVLMVTAAGDVADRVAGLGLGADDYLTKPFAFSELVARVQ
>W7SDP0_9PSEU_W7SWV2_9PSEU
LVEDASHELATPLTSLRTNVDLLLRESADKQRLLQDVQAQMRELDHLIDEVVELARD---VLVVDDEPAVRESISRSLRFEGY-EVELAADGDSALKSQAARPSDALVLDVMMPVIDGLETCRRLRATGDRVPVLMLTARRAIGDRVAGLDAGADDYLVKPFALEELLARL-
>H8GD06_9PSEU_H8GD05_9PSEU
FVDDAGHELRTPITIVRGHLEVLDTDPDDVAGTLALVEDELMRMNRMVSDLLLLAKSEQ-ILVAEDEPRIAAFVNKGLTANGF-AVTVVEDGPAAYEYALTGSFDLMVLDIGLPGMDGFTVLRKLRSERCAIPVIILTARDSVQDTVAGLEGGADDYMPKPFRFEELLARVR
>H8G3J0_9PSEU_H8G3J1_9PSEU
FVANASHELRTPLAVIRTELDVLSDDEAELRRMAGVVRDATDRAERLVNALLLLARTDG-VLVVEDEAPLAEAVARGLRREGM-AVDVAFTGDEGHEKATVTRYDVVVLDRDLPGMSGDELCREIVTSGELTRVLMLTASGSVSDRVEGLSLGADDYLAKPFAFPELVARVR
>W5WJW3_9PSEU_W5WKR2_9PSEU
FVADVSHELRTPLAAMTAVTDVLDELGGDAQLAATLVSQETRKLTRLVEDLMEVSRFDAG---------MREGLQLALRRQGH-TIHTAASGEEGLTRLRAEPPDIVVLDLMLPGIDGFEVCRRIRAGG-DIPIIMLTARSDDFDVVGGLEAGADDYVVKPVQPRVLDARI-
>I0V0J8_9PSEU_I0V0J9_9PSEU
LVGDVSHQLRSRLTALQLRLEALTTPDEEVADSARTAQEQADRLAAVLDELLAAARA---VLLAEDDPAIAEPLSRALRREGY-EVTVVADGPSTLDATARDRVDLLVLDLGLPGMDGLEVCRRLRATDQGLPVLMLTARTDEVDFVVGLDAGADDYVAKPFRLAELLARIR
>W5WF12_9PSEU_W5WFQ9_9PSEU
FVADASHELRSPLANLRTGLEVALTDRVDWPAVAHRSLLDVQRLQRITADLLQLA-----VLVVEDERRLAETLQWGLEAEGY-AVDLAHDGEEGLELAQLHPYQVIVLDIMLPKLNGYRVCAALRERGVNTPILMLTAKNGEYDEAEALDTGADDFLSKPFSYVVLTARL-
>W5WDB5_9PSEU_W5WKQ3_9PSEU
FIANAAHELRTPLAVQRTALQVLLDTPAELALIREQLLADNRRSQRLIEGLLLLARSDQG-LVVEDQTLLADLVATGLRRESM-AVDVAYDGTAAQYRLGLHDYDVVVLDRDLPGVHGDDICSELIGSGSRTKVLMLTAAGSLDDRVDGLELGADDYLTKPFEFPELVARVR
>W5W183_9PSEU_W5W0I5_9PSEU
FTGDAAHELRSPVASIRAQAEVAVADPEFAQEVLAAVTAESERMSTLVDDLLSLARTDAGVLVVDDEIGVRRALERGLTAEGM-DVVCAADGPTALRAALTGAFDVVLLDIMVPGLSGYRVLERMRAEGVDTPVLMVSAKDGEVDQADGLDLGADGYLVKPFSFVVLVAQV-
>W5W6G3_9PSEU_W5W5I5_9PSEU
LIANVSHELRTPISALRAVLENVVDVTPADPATMRTALAQTERLGRLVTELLDLSRMEAGVLVVEDELTIAESVAARLRAEGF-AVDLAHDGPAAVAAAARLSPDLVVLDVMLPGFDGLEVCRRIQAER-PVPVLMLTARDDEMDLLVGLAVGADDYLTKPFSIRELAARV-
>W7IPG7_9PSEU_W7J1G8_9PSEU
FTGDAAHELRSPVASIRVQAEVAVADPELAQEVLADVARESQRLSALVDGLLTLARSDAG-LVVDDELGVRRALQRGLTAEGM-DVMVAGDGPSALRMALTGAFDVVLLDIMLPGLSGYRVLERLRAEGVRTPVLLVSAKDGEVDQADGLDLGADGYLVKPFSFVVLVAQV-
>W7IP99_9PSEU_W7IZV0_9PSEU
FVSDAAHELRTPVAGVQAAVEAVLDDPETRDRLHLHLIRESRRAARLVDDLLHLARLDAGVLVVEDSPAIRESVESALVAAGH-RVLALPDGAALESALAGFRPDLVILDVLLPGRDGFTLLDVVRRTV-PAGVIVVTARDGVDDRLRGLRAGADDYVVKPFVLAELLARV-
>W7IHK6_9PSEU_W7ISS5_9PSEU
FVGDVTHELRTPLTTLVTSVGLLGKMPERPRTALRLVEGELAHLRGMVEDLLTLARTEAG-LIVEDDDRVRTSLRLALEDEGY-AVDEAASGEAAVEALARHGPDLMMVDLMLGGMDGFTCIRTVRLHS-NVPIIVVSAKVDTHDVVAALEAGADDYVTKPFEIKEITARL-
>W7SBN8_9PSEU_W7SU13_9PSEU
FVADASHELRTPLASIRGYAELAGRVPPDVSHAMRRIQSESIRMTSLVEELLLLARLDAGVLVVDDETALAELVSMALRYEGW-AVRCAADGVSAVREAKQFRPDAVVLDIMLPDMDGLEVLRRVRLEQPEVPVLFLTAKDAVEDRIAGLTVGGDDYVTKPFSVEELVLRV-
>H5XMV3_9PSEU_H5XMV4_9PSEU
FVANASHELRTPLAVIRTELDVLSDDETELRRMAGVVRDATDRAERLVNSLLLLARTDG-VLVVEDEAPLAEAVARGLRREGM-AVDVAFNGDEGHEKASVTRYDVVVLDRDLPGMSGDDLCREIVTSGELTRVLMLTASGSVSDRVEGLSLGADDYLAKPFAFPELVARVR
>W5WKN1_9PSEU_W5WLH9_9PSEU
FVADASHELRTPLTTIRGWAELHQHDEQLTARAMSRIQHEATRMQATVGELLLLAELDQG-LVVDDEPGITEVLETTLGLAGY-QVWVAANGAAALRLAAEVRPDLVVLDVMLPDMDGFQVCRRLAEQDEAPPVLFLTARDSVLDKVTGLTIGGEDYLTKPFSIPEVLARV-
>W5W3Z2_9PSEU_W5W2V2_9PSEU
FVADASHELRTPLTSIRGFAELYRRQPADVDRLMSRIESESVRMGLLVEDLLLLARLDQ--LVVDDEPNILELLSAALRLSGF-QVHAADCGVAALSTAAQVRPDIVVLDVMLPDYDGFSLARMLRTSHERLPVLFLTARDSVEDRIAGLTAGGDDYVTKPFSLEEVVLRL-
>W5W863_9PSEU_W5VZR4_9PSEU
FVADAAHELRTPIAGVQAVAESLQQEPEERERMMLLLVRESRRAGRLVDDLVALARIEAGILVVEDTEAICAAVRSALRDGGY-EVLARADGRELEVDLAQFRPDLVVLDVMLPGRDGFQLLDVIRRTS-NAGVVMLTARDGVPDRLRGLQAGADDYVLKPFVLAELVARV-
>M2PYY6_9PSEU_M2P3U0_9PSEU
FTSDVSHELRTPLTTVRMAADVLHAFPAGLARSTELLVDELDRFEALLGDLLEISRLDAGVLVVDDDPALAEMLTIVLRGEGF-DTAVVADGSRALPALRELKPDLVLLDLMLPGMNGIDVCKAIRAES-GVPIVMLTAKSDTVDIVLGLESGADDYVVKPFKPKELVARVR
>W7J2J9_9PSEU_W7J2Y5_9PSEU
FVADASHELRTPLAAISGYTELASRLPPDVAHALSRVGSEARRMTALVEDLLLLARLDSGVLVVDDEPTLAELVTLALRYEGW-DVRSALDGATAVRTAREFKPDAVVLDVMLPDFDGIEVLRRLRAESDNLPVLFLTAKDSVEDRIAGLTAGGDDYVTKPFSVEEVVLRL-
>W7SJP3_9PSEU_W7T2U3_9PSEU
FVADASHELRTPLTSIRGYADLFAYEPAERERHLARMREEAGRMSLLLDDLLLLARLDA--LVVDDEPHIADLVATVAKYEGW-HARVANNGSSALTEAAAFNPDIVVLDLMLPDLDGFTVLDRLRATGAMVPVVFLTAKDATADRVAGLTRGGDDYLVKPFAVEELMARL-
>W5WEE0_9PSEU_W5W715_9PSEU
MVSDVSHELRAPLGNIRGWLEAAQDVAEFDPALVASLLEESILLQRLVDDLQDLALADAGVLVADDDTKQAELVRRYLEREGH-RVLVVHDGRAALERTRELRPDLLVLDVMMPRVDGLDVCRVLRAEHNHVPVLMLTARSTEDDLLLGLDLGADDYLTKPYSPRELMARVR
>M2Q6A2_9PSEU_M2Q851_9PSEU
FVADVSHELRTPLAAMTAVADVLEQLSGDAGRAARMTIEETHNLTRLVNDLIEVSRFDAGVLLIEDDQAVRDGLSMALGGRGH-AVDAVATGEEGLARLASRPPDIVVLDLMLPGLDGFEVCRRIRAAG-DLPIIMLTARNEDIDVVAGLAAGADDYVVKPARAQVLEARI-
>W7SX69_9PSEU_W7T6M0_9PSEU
FVANASHELRTPLTLERTLIEVLADTVESLQDTYRRLLANSRRQENLIEALLMLARSQRGVLVVDDHQELAETVAAGLRREGM-AVDVFDGGQALLRTWDN-GYDVVVLDRDLPVVHGDEVCRRMIERGAHSRVLMLTAAGTIENRVQGLSMGADDYLPKPFAFAELVARIR
>W5WK64_9PSEU_W5WJ71_9PSEU
FTSDVSHELRTPLTTVRMAADVLHAFPAGLSRSTELLVDELDRFEALLGDLLEISRLDAGVLVVDDDPALAEMLTIVLRGEGF-DTAVVADGARALPALRELKPDLVLLDLMLPGMNGIDVCKAIRAES-GVPIVMLTAKSDTVDIVLGLESGADDYVVKPFKPKELVARIR
>H8GCC4_9PSEU_H8GCC5_9PSEU
FTSDVSHELRTPLTTVRMAADVLSRFPSGLARSSELLVDELDRFESLLRDLLEISRLDAGVLVVDDDPALAEMLTIVLRGEGF-DTAVVSDGSRALPALRELKPDLVLLDLMLPGMNGIDVCKAIRAES-GVPIVMLTAKSDTVDIVLGLESGADDYVVKPFKPKELVARVR
>I0UZT9_9PSEU_I0UZT8_9PSEU
FIADAAHDLRTPVATMVASVDGLDD-PAARAVSASLLGEQTRRLARLVEDLLEISRFDAGVLLVEDDTALATALHLALRRLGH-DVTTNPSGETALRTLLDDHPDVVILDLMLPGIDGFEVCRRVRAAL-PVPIILLTARGDAIDVVAGLECGADDYVVKPVEPRVLDARV-
>M2PDG6_9PSEU_M2NJT0_9PSEU
FVADASHELRTPLAAIRGYAELTRWVPPDIAFAMGRVESESTRMTGLVEDLLLLARLDSGVLVVDDEATLSELVSMALRMEGW-DIRTAGDGTEAVRVAREFRPDAVVLDVMLPDMSGLDVLRRLRSEVPNLPVLFLTAKDAVEDRIAGLTAGGDDYVTKPFSLEEVALR--
>W5W8S5_9PSEU_W5WH93_9PSEU
LVQDAAHELRTPLTSLRTNARVLRRNPGAQERLLEDVDGETRELTHLVDELVELATR---VLVADDDRAIRESLVRALELEGY-EVVEVSDGVDTLATARRERFDVLILDVMMPSVDGLGVCRVLRADGDGTPILMLTARVETTDRVAGLDAGADDYLPKPFELDELLARL-
>W5W130_9PSEU_W5W1W1_9PSEU
FAANASHELRTPLAITQALLDVARNPGSDTGELVKRLGFVNTRAIDLTEALLLLSRADQ-VLVVEDEPYMAAAIRDGLRLEAI-AADIADDGDTALELLGINAYDIAVLDRDIPGPSGDEIAKRIVASGSGMPILMLTAADRLDDKATGFELGADDYLTKPFELQELVLRL-
>H5X6K4_9PSEU_H5X6K2_9PSEU
FVANASHELRTPLATMRASLDVAVAASTQTITLANRFRTELDRVDRLLEGLLVLARAQ--ILVVEDARSLADVLAEGLRDQGM-AVDIAHDGVAAATKLDLNPYDVIVLDRDLPGIHGDTLCQLITEREDRAMVLMLTAAGSPGDRVSGLTLGADDYLAKPFHFPELILRV-
>H5XJC9_9PSEU_H5XJD0_9PSEU
FTSDVSHELRTPLTTVRMAADVLSRFPSGLARSSELLVDELDRFESLLRDLLEISRLDAGVLVVDDDPALAEMLTIVLRGEGF-DTAVVSDGSRALPALRELKPDLVLLDLMLPGMNGIDVCKAIRAES-GVPVVMLTAKSDTVDIVLGLESGADDYVVKPFKPKELVARVR
>W7SVY3_9PSEU_W7SAU5_9PSEU
FIANASHELRTPLAVTRTVIQVLSSDPERVRRAKQELLRSNDRSIALINGLLQLARGER-VLIAEDEPVLAAFIAEGLRQQAM-AVDIASDGLTAVQKLAADEYDVVVLDRDLPGKHGDDVCREIVATGLRARILMLTAMGDVRERVAGLRLGADDYLAKPFDFDELVARI-
>H5XIM5_9PSEU_H5XIM4_9PSEU
LVGDVSHQLRSRLTALQLRLESLTTPDEEVADSARTAQEQADRLAAVLDDLLAAARA---VLLAEDDPAIAEPLSRALRREGY-EVTVVADGPSALEATARDRVDLLVLDLGLPGMDGLEVCRRLRSTDQSLPVLMLTARTDEVDFVVGLDAGADDYVAKPFRLAELLARIR
>M2QGL9_9PSEU_M2QEF3_9PSEU
FTSDASHELRTPLASLRTQLEVLLADRLDWREACRNALLDITRLQDLVGDLVLLGKLDN-ILLVEDERRLAESLRAGLSAEGY-AVDVAHNGRDALWYADEHPYSAMILDIMLPGLNGYRVCRKLRERGDTTPILMLTAKDGEDDEIEALDTGADDFLPKPFSYGVLLSRL-
>W5WH05_9PSEU_W5WHE8_9PSEU
FVADASHQLRNPLTALRLRLSNLEGL-PEAETHQVAALEEADRLNRILDELLAMARAES-VLLVEDDDRVADALLPALARRGL-TVDRLATGRGVLDRLH--GIDVVLLDLGLPDIDGVTLCRAIRAAS-DVAIIVVSARGEVDDRILGLHAGADDYLVKPYDVGELVARV-
>M2QE10_9PSEU_M2QC31_9PSEU
FVADVSHELRTPLAAMNAVTDVLDELPPDTAVAARLVSGETRRLTRLVQDLVEISRFDAG---IEDDASVREGLELALRRQAH-TVHTAESGELGLEKLRVFQPDIVVLDLMLPGIDGFETCRRIRSAG-EVPIIMLTARSDDFDIVAGLEAGADDYVTKPIEPRVLDARI-
>H5X8Y5_9PSEU_H5X8Y6_9PSEU
FTSDVSHELRTPLTTVRMAADVLHAFPAGLARSTELLVDELDRFETLLRDLLEISKLDAGVLVVDDDPALAEMLTIVLRGEGF-DTAVVADGSRALPALRELKPDLVLLDLMLPGMNGIDVCKAIRAES-GVPIVMLTAKSDTVDIVLGLESGADDYVVKPFKPKELVARVR
>W5WH77_9PSEU_W5WG76_9PSEU
FVANASHELRTPLAVIRTELDVLSDDAEELRRMAQVVRTAALRAEQLVESLLLLARTDG-ILVVEDEQPLAEAIARGLRREGM-AVDVAFDGESGHEKVAVTRYDVVVLDRDLPRMSGDELCREIVRSGALTRVIMLTASTTVEDRVAGLSLGADDYLAKPFAFAELVARVR
>W7SCM3_9PSEU_W7SY98_9PSEU
FVADASHELRTPLTSITGYAQLVRHDPEALADAMRRVEDEAKRMAALVDELLLLARLDQGILVVDDEHNIVNLLTTALKFVGF-DVVSATNGRQALEQAVATRPDVIVLDVMLPDLDGFGVCTRLREAGIDAPVLFLTARDASEDKVHGLTLGGDDYVTKPFDLDELVARVN
>I0V539_9PSEU_I0V538_9PSEU
FTGDAAHELRSPVATIRVQAEVATNDPELAHETLRDILDEAERLTALLDNLLALARADAG-MVVDDEAGMRKALQRGLTAEGM-DVVLAAEGPTALRLARTRSFDVLLLDIMLPGLSGYRVLQQLRAEGVGTPVLLVSAKDGEIDQADGLDLGADGYVVKPFSFVVLVAQI-
>M2QHQ8_9PSEU_M2QFF7_9PSEU
FIADASHELRTPLTSIRGYAELFRYEPAEREAHLAKIREETQRMSVLVDDLLLLARLDA--LVVDDEPHIADLVATVARYEGW-QAVTAGTGEAALARAAEFVPDIVVLDLMLPGIDGFTVLDRLRESGTAVPVVFLTAKDATADRVAGLTRGGDDYLVKPFSVEELMARL-
>I1D3S7_9PSEU_I1D3S8_9PSEU
FVANASHELRTPLAVIRTELDVLSDDEAELRRMAGVVRDATDRAERLVNSLLLLARTDS-VLVVEDEAPLAEAVARGLRREGM-AVDVALNGDEGHEKASITRYDVVVLDRDLPGMSGDDLCREIVTSGELTRVLMLTASGSVSDRVEGLSLGADDYLAKPFAFPELVARVR
>W5WDJ2_9PSEU_W5WEH0_9PSEU
FVADVAHDLRTPLATMLAATDSLHSDAEDRSRSAELLGTQVRRLSTLVDDLLEMSRFDAG-LLVEDDAVLAEALSRALRGLGH-EVDVAATGEQALACLYDRRADLVLLDVMLPGIDGFEVCRRIRARD-TVPVILLTARGDAVDIVVGLECGADDYVVKPAEPRVLDARV-
>W5VZW9_9PSEU_W5VZ25_9PSEU
FVADASHELRTPLTSIRGYADLFAYEPAERDRLMGRMREEAGRMSALLDDLLLLARLDA--LVVDDEPAIADLVATVARYEGW-QARTAGNGAAALTEAGSFNPDIVVLDLMLPDMDGFTVLDRLRESGAMVPVVFLTAKDGTADRVAGLTRGGDDYLVKPFAVEELMARL-
>M2QCR3_9PSEU_M2PHI0_9PSEU
FVADASHQLRNPLTALKIRLGNLDGDDDLAAADLEAAVVDARRLNQILDELLSLARAEA-VLLVEDDDRVAGALTPALARRGL-TIKRLASGAGVLDLVHE--VDVILLDLGLPDIDGIVLCRRIRAVS-DVAVIVVSARGEVDDRIQGLRSGADDYLVKPYDVDELVARVE
>W7SY14_9PSEU_W7T4B4_9PSEU
FVADASHELRTPLTTIRGWAEMHQHGEELTALSMSRIQQESARMQDLVGDLLLLAQLDQ--LVVDDEPGITEMLATTLGLAGY-QVRTAATGREALRLIATEPPDLVILDVMLPDVDGFEVCRRVSEQPDAPPVLLLTARNSVLDKVTGLTTGAEDYLTKPFSIPEVLARV-
>W5W9J2_9PSEU_W5W245_9PSEU
LVEDASHELATPLTSLRTNVDLMLRAPEDRQRLLIDVQAQMRELDHLIDEVVELARD---VLVVDDEPAVRESISRSLRFEGY-RVELAADGVAALRSLAAEPADAVVLDVMMPSMDGLETCRRLRASGDRVPVLMLTARRAVGDRVAGLDAGADDYLAKPFALEELLARL-
>W5VYU7_9PSEU_W5VZV1_9PSEU
LVGDAGHELRTPLTSLRTNLELLLASEQDRAEIYDDVRAQIAEMTTLIGDLVELAREDA-ILVVDDDRAVRESLRRSLQFNGY-QVELAGDGQQALQAVTEQRPDAMVLDVMMPRLDGLEVCRRLRGTGDDLPILVLTARDAVSDRVAGLDAGADDYLPKPFALEELLARL-
>M2PXY6_9PSEU_M2NQI1_9PSEU
FVADVAHDLRTPLASMVATVDTLDSSPEIRSRATELLGTQTRRLARLVEDLMEISRFDAGILLVEDDVALAEALTLALKTLGH-DVVVAPTGERALEALDRLELDFVLLDVMLPGMDGFEVCRRIRARS-RLPLVLLTARGDPIDIVAGLECGADDYVVKPAEPRVIDARI-
>W5W247_9PSEU_W5W305_9PSEU
FAANASHELRTPLTTMRTMLQVAAAHDHDLATLAPKLLATNERSIATVEALLALSQAEHGVLVVEDEVFLAEALQSGLRREGM-AVDLAHDGATALESVAVNEYDVLVLDRDLPGVHGDEVCRQTAARRPDCRILMLTAAGRLADKVDGLRIGADDYLVKPFDFPELVARL-
>H8G741_9PSEU_H8G742_9PSEU
FAADVSHELRTPLAAMTAVTDVLDELPAHTGQAARLVSRETHALSRLVDDLLEISRFDSGILLIEDDPAVREGLELALSRQGH-TVDAVESGEQGLDRLRTDPPDVVVLDLMLPGMDGFEVCRRAGATT-DVPIIMLTARGDDMDVVAGLEAGADDYVVKPVQPRVLEARI-
>M2QNX1_9PSEU_M2QRE0_9PSEU
FAANASHELRTPLAVQRTLAEVAMVGGEDVQRLAAQLLVVNDRNERLIEGLLVLAEADR-VLVAEDERMLADSITEGLRHLGM-AVDVCYDGDAALERVVVNRYDVVLLDRDLPLVHGDEVCRRIVEGDGETRVLMLTAAAGIRDRVDGLGLGADDYLTKPFAFAELVARV-
>I0V524_9PSEU_I0V525_9PSEU
FIDDAGHELRTPITIVRGHLEVLDPDHEDVRSTVALVDDELGRMNRMVSDLLLLARSEQ-ILIAEDEPRIAAFVEKGLRANGF-AVTVVEDGPSAYEYALTGSFDLMVLDIGLPGMDGFTVLRKLREQSCPIPVIILTARDSVQDTVAGLEGGADDYMPKPFRFEELLARVR
>W7S7M0_9PSEU_W7SPZ5_9PSEU
FAANASHELRTPLAISRTLLDVARNPTRDKAELIERLHTVNTRAIDLTEALLLLSRSDGGVLIVEDEPYLAEAVRDGLRLAAI-AADIAGDGNTALELLGVNSYDLAVLDRDIPGPSGDEVARHIVAAGSGMPILMLTAADRIDDKASGFGLGADDYLTKPFDLRELVMRL-
>M2Q2S3_9PSEU_M2NUS3_9PSEU
LIANVSHELRTPITALNGVLENLVDVAEPDPATLKTALQQTERLGRLVSELLDLSRIDAG-LVVEDDVTIAESIAARLRAEGF-SVDLAHDGPSGVETDAEREPDLVVLDVMLPGFDGLEVCRRIQARR-PVPVLMLTARSDETDMLIGLGVGADDYLTKPFSMRVLSARV-
>W7IXX8_9PSEU_W7IMU6_9PSEU
FVANASHELRTPLAVIRTELDVLADDTAELRRMADVVRAATLRAGQLVEALLVLARTDG-ILIVEDEEPLAEAVARGLRREGM-AVDVALDGNEGHEKATVTRYDVVVLDRDLPGMHGDELCREIVASGALTRVLMLTASDAVADRVEGLSLGADDYLAKPFAFPELVARVR
>W7T623_9PSEU_W7TDA9_9PSEU
FAANASHELLTPLTTGRAILEVAAAAKCDVPVLIEQLLTVNRQSEQLVDTLLELARAEHGILVVEDEPLLAQTVAAGLRAEAM-AVDVAGTGADALERLAVHDYDVVVLDRDLPGVHGDEVCRRLTRAGAPCRILMLTAARSLDDTVAGFGLGADDYLAKPFRFPELIARVR
>W7SLQ6_9PSEU_W7T7G9_9PSEU
FVADVSHELRTPLAAMTAVTDVLDELGDDAGQAARLVSQETRKLTRLVEDLMEVSRFDAGVLLIEDDRAVREGLQLALRRQGH-TIHAAESGEEGLTRLRAEAPDIVVLDLMLPGIDGFEVCRRIRALG-DTPIIMLTARSDDFDIVGGLEAGADDYVVKPVQPRVLDARI-
>H5XMF4_9PSEU_H5XMF5_9PSEU
FIADAAHDLRTPVATMVASVDSLDD-PATRAVSASLLGEQTRRLARLVEDLLEISRFDAGVLLVEDDTALATALSLALRRLGH-EVTTNPSGEAALRTLLDDRPDVVVLDLMLPGVDGFEVCRRVRAAL-TVPIILLTARGDAIDVVAGLECGADDYVVKPVEPRVLDARV-
>W5WQD9_9PSEU_W5WI17_9PSEU
FVADASHQLRNPLASLRLAVDNLAPPDEDAREAQRVAVEEAEEMARVLDALLAATRVDAGVLVVEDDDRVARGLVTALRHAGY-EVHRVSTVEDAVR---AAPVDVVLLDLGLPDGDGFDVLRRLRREP-GTAVIAVTARGEERERVLGLRAGADDYVVKPFGTAELLARIE
>W5W4G5_9PSEU_W5W3K9_9PSEU
FVADASHELRTPLTSITGYAQLVRHDPDKLADAMRRVEEEAKRMAALVDELLLLARLDQG---VDDEPNIVNLLSTALKFVGF-DVAAAVNGREALEQAVAYRPDVIVLDVMLPDLDGFGVCTRLRDAGIDAPVLFLTARDASEDKVHGLTLGGDDYVTKPFDLDELIARVN
>M2QA80_9PSEU_M2PF46_9PSEU
FIDDAGHELRTPITIVRGHLELMGEDPEENAATRHLVLDELGRMQRIVDDLLVLAKSGS-VLVVEDSARIGAFVEKGLRAQGF-ATRWVRTGSEGMTEALTGAHDLVVLDLGLPDLDGSDLLRALRAAGRTVPVIILTARDSVVDRVAGLSGGADDYLAKPFAFEELLARIR
>H5XK11_9PSEU_H5XK12_9PSEU
FTGDAAHELRSPVATIRVQAEVATNDPELAHETLRDVLDEAERLTVLLDNLLALARSDAGVLVVDDEAGMRKALQRGLTAEGM-DVVTAADGPAGLRLARTQAFDVLLLDIMLPGLSGYRVLQQLRAEGIGTPVLLVSAKDGEIDQADGLDLGADGYVVKPFSFVVLVAQV-
>H5X9V2_9PSEU_H5X9V3_9PSEU
FTGDAAHELRSPVASIRVQSEVAVADATLAQETLEDVLAESERLTALLDGLLALARSDAGVLVVDDEPGVRKALQRGLAAEGM-DVVPAADGPEALRLARTGSFDVLLLDIMLPGLSGYRVLQRLRELGVHTPVLLISAKDGEVDQADGLDLGADGYLVKPFSFVVLVAQV-
>W7SZ66_9PSEU_W7SG35_9PSEU
FTGDAAHELRSPVASIRAQAEVAVADAEFAQEVLAAVTDESERMSTLVDDLLALARSDAG-LVVDDEIGVRRALERGLTAEGM-DVVCAADGPNGLKAALTGSFDVVLLDIMLPGLSGYRVLQHMRAEHVETPVLLVSAKDGEVDQADGLDLGADGYLVKPFSFMVLVAQV-
>W5WE13_9PSEU_W5WEH5_9PSEU
FIANASHELRTPLAVARTTLQVGLADPDRVRRVREELLHNNDRCIALINGLLTLARGQQGVLVAEDEERLAGYIAEGLRDQSM-SVDLAHDGTSALDKLLTRCYDVVVLDRDLPGTHGDEICRHLIEHGGHTRVLMLTALADVGDRIAGLRLGADDYLGKPFDFDELVARL-
>W7SZQ3_9PSEU_W7SGL9_9PSEU
LVGDAGHELRTPLTSLRTNLELLLASAEDRREIYDDVQAQIAEMTTLIGDLVELAREDG-ILVVDDDRAVRESLRRSLQFNGY-QVELAGDGQQALEAVTAQRPDAMVLDVMMPRLDGLEVCRRLRGTGDDLPILVLTARDAVSDRVAGLDAGADDYLPKPFALEELLARL-
>M2PEG9_9PSEU_M2NKR6_9PSEU
FLLSVSHELRTPLTAVTGFAEAIGDEGEDARRAGQTIHREAARLERLVSDLLELARLGA-VLVVEDDPAIAELATLYLRRDGF-GVQVEADGGAALGTIRRLRPVAIVLDIGLSGMDGIEICRTLRANGDWTPVLFVTARDDELDRLLGLEIGADDYLTKPFSPRELSARV-
>W7INF0_9PSEU_W7ICQ0_9PSEU
FVADASHQLRNPLTALKLRLVNLEGVDDAADVHRTAAVAESDRLNRILDELLAMARAEN--LLVEDDDPVAEALIPALTRRGL-SVRRLPSAAGVLDAVPE--VEVILLDLTLPDVDGVVLCRQIREVSGDVAVIMVTARGEVNDRILGLGSGADDYVVKPYNVDELVARM-
>I1D5Y9_9PSEU_I1D5Y8_9PSEU
FVDDAGHELRTPITIVRGHLEVLDPDPEDVRDTVALVDDELVRMNRMVSDLLLLARSEQ-ILVAEDESRIAAFVNKGLTANGF-TVTVVEDGPSAYEYALTGSFDLMVLDIGLPGMDGFTVLRKLRAERCPIPVIILTARDSVQDTVAGLEGGADDYMPKPFRFEELLARVR
>E2T3L5_9RALS_E2T3L6_9RALS
MLAGISHDLRTPLTRLRLETEM----SPVDEQTRELMVADIEQMDAIIGQFLDYARPN--ILVVDDDPRLRDLLRRYLGEQGF-TVLVAENATAMNKLWLRERFDLLVLDLMMPGEDGLSICRRLRGANDQTPIIMLTAKGEDVDRIVGLEMGADDYLPKPFNPRELIARI-
>U3G821_9RALS_U3G822_9RALS
FSADLAHDLRTPLNNLIGHTEVLSRE-REVADLLEDNLAEYQRLSRMIDSMLFLARADA-ILVIEDEARTAEYLLKGLTESGF-VVDIAANGMDGAHLASEVRYDLILLDVMLPGADGWSVIKMIRQKS-DVPVLFLTARDDVADRVRGFELGADDYLVKPFAFAELLARIR
>U3GI94_9RALS_U3GI93_9RALS
FIADAAHQMKTPLAGLRMQAELAQRSPDELRRTLAHIADSSDRTAHLVKQLLSLARMEN-ILIAEDDATLADGLTRSLRQAGY-AVDQASDGATADAALSAQTYDLLILDVGLPRMSGLEVLKRLRSRGAMLPVLILTAADSVEERVKGLDLGADDYMAKPFALSELEARV-
>G2ZLM2_9RALS_G2ZLM1_9RALS
MLAGISHDLRTPLTRLRLETEM----SPIDDQTRELMVADIEQMDAIIGQFLDYARPT--ILVVDDDPRLRDLLRRYLGEQGF-TVLVAENATAMNKLWLRERFDLLVLDLMMPGEDGLSICRRLRGANDQTPIIMLTAKGEDVDRIVGLEMGADDYLPKPFNPRELIARI-
>G2ZS44_9RALS_G2ZS86_9RALS
LTADISHELRTPLAVLRGELEALEDVRALTPASLTSLQAEVSTLSKLIDDLYELSLAD--ILIVEDEPKLAALMGDYLRAAHY-DTEWVDDGARAVQRVRETSPELVLLDLMLPGKDGLEICREVRAFS-DLPIVMVTARVEEIDRLLGLELGADDYICKPFSPRELVARIK
>E2SVW6_9RALS_E2SVW5_9RALS
LVANISHDLRTPLTSLHGYLETLRLDDEERRRYLDIALGQSRKVGRLAQELFELARLEYGVLLVEDDAHIAELLRMHLRDEGY-AVVHAADGHAGQREMERGNWDALVLDLMLPGIDGLEICRRARVQARYTPIIIISARSTEVHRILGLELGADDYLAKPFSVLELVARVK
>G2ZLX3_9RALS_G2ZLX4_9RALS
FIADAAHQMKTPLAGLRMQAELAQRSPDELRRTLAHIADSSDRTAHLVKQLLSLARMEN-ILIAEDDATLADGLTRSLRQAGY-AVDQAADGAAADAALSAQTYDLLILDVGLPRLSGLEVLKRLRSRGAMLPVLILTAADSVDERVKGLDLGADDYMAKPFALSELEARV-
>U3GJD0_9RALS_U3GJD1_9RALS
FFADAAHELRTPLAAIQAQAYVVSHSEDDRSTALREFDRGISRATQSLAKLLAIARLDA-ILLIEDDLPLGTALARALRQAGY-NATWVRRLVDAQKWITTNTFEAIVLDLGLPDGEGHTFLEELRAAHSDVPVIIASARDALSERLKGLDSGADDFLVKPFPVDELIARL-
>I9W5Y0_9RALS_I9BW37_9RALS
FSADIAHELRTPVTNLTTHTQVALSSADEYREVLYSNLEEFEQMSRMIGDMLFLAQTE---LVIEDEEKTADYLRQGLVEAGF-VVDLARNGLDGHHLALDDIYDLIILDVMLPDVDGWRIVQAVRNAGKQVPVLFLTARGSVDDRVKGLELGADDYLVKPFAFSELLARVR
>I9KS01_9RALS_I9BTD2_9RALS
FNADVAHELFTPLATLMGGTEVALRDADTLRDVLGSHLEDLQRMSMIVQDMLFLSQADRG-LLVEDEAKLADYLRKGLSEEGY-VIDVAVNGIDGLHMASDGHYDLIVLDTMLPGIDGFGLLAALRQNK-QTPVIMLTARHRIEDRVRGLKTGADDYLVKPFAFSELVARIE
>G2ZQQ9_9RALS_G2ZQR0_9RALS
FLADASHQLRTPLAVLLTQAEYALRDPVRVREGLAAMIARLQSTNRLTSQLLALARAR--ILLVEDEEELAAWLSRALAQSGF-VVERAADGLAAEAFLASGEFDAVVLDLRLPRKDGFAVLADMRARDDRTPVLILTAQGALDERVRGLNAGADDFLTKPFALSELEARL-
>E2SSU0_9RALS_E2SST9_9RALS
LTADISHELRTPLAVLRGELEALEDVRPLTATSLASLQAEVSTLNKLIDDLYELSLAD--ILIIEDEPKLAALMTDYLHAAHY-ETEWLADGTHATQRVRETAPELVLLDLMLPGKDGLEICREVRAFS-EVPIVMVTARVEEIDRLLGLELGADDYVCKPFSPRELVARIK
>E2SSU0_9RALS_E2SSV0_9RALS
LTADISHELRTPLAVLRGELEALEDVRPLTATSLASLQAEVSTLNKLIDDLYELSLAD--VLAVDDNPESLGVIALMLERYGA-EVVTVSSGAAALDALEEADFDAMVSDLAMPGMDGMQLVRAVRERGTDLPAIAVTAFADPIRLKAAKEAGYQSVITKPIFPGELG----
>E2SUC7_9RALS_E2SUC6_9RALS
FVADAAHALRTPLAALKLQLQVADRNEDERRAAHADLHRGVERMIRLVGQLLTLARQEPGVLLVEDDDMIGDSVRKGLRHDGF-AIDWVRDGEAAVHAVS--AFDLMLLDLGLPKRDGLDVVREVRQRGIAIPILILTARDAVADRVAGLNAGADDYLVKPFDLQELAARM-
>G3ABT3_9RALS_G3ABT4_9RALS
LFADLGHELRTPTTAIRGEAEIALRPSHEYRMALERIVGGAKQLTGRINDLLLIAKAEA-ILVIEDDARVSDFLSRGLRAEGY-HVLLARTGPEGLQLARTGEPALLLLDLMLPGMSGLELCQTLRAERNHVPILMLTSLTDIDDRVTGLRLGADDYMTKPFAFEELLARIE
>E2T572_9RALS_E2T573_9RALS
FSTDIAHELRTPITNLLTQTEVALSEPAKYRDVLASNVEELQRLARMVSDMLYLAKMEH--LVVEDESKTGEYLQQGLSEAGF-VVDLARNGLDGRHLAMTGDYDLLILDVMLPDLEGWQILHALRSTELAVPVLFLTARDSVADRVKGLELGADDYMVKPFAFAELLARVR
>I9KXU7_9RALS_I9BZR4_9RALS
FSADLAHDIRTPLNNLVGHAEVLSRPAEEYARVIEDSLHEYGRLNRMVEAMLFLARADN-VLIIEDERRTADFLHKGLSESGF-VVDLAATGPEGVHQARESRYDLILLDVMLPDLDGWQVMQTIRQHT-EAPVIFLTARDDVRDRLRGFELGADDYLVKPFAFAELLARIR
>G3A894_9RALS_G3A7L7_9RALS
FFADAAHQLKTPLAVIQAQSELALRDGERIRRHLAPLHDTVRQAAKGVQQLLSLSRLE--ILLVEDNPKLAGTLEEALGQAGF-TVDCVHDGHAADLLLTTQDYALLLLDLGLPRLDGLEVLRRLRLRRKPLPVMILTAHGAVEERVRGLNLGADDYLTKPFDLTEVEAR--
>G3ABA5_9RALS_G3ABA6_9RALS
MLAGIAHDLKTPLSRLRLRAEMLTD-----PKAGAGIERDVDSMSAIVEQFLAYAQS---ILVVDDDVELRDLLREYLSQQGF-AVSVLHDGDGLAARLERERPALVVLDLMMPKVDGLSALRDLRARNDDVPVILLTARSDEIDRIIGLEIGADDYLGKPFSPRELLARIN
>G3AB73_9RALS_G3AB72_9RALS
LTADISHELRTPLAVLRGELEALEDVRALTPASLTSLQAEVSTLSKLIDDLYELSLAD--ILIVEDEPKLAALMGDYLRAAHY-DTEWVDDGTRAVQRVREASPELVLLDLMLPGKDGLEICREVRAFS-DLPIVMVTARVEEIDRLLGLELGADDYICKPFSPRELVARIK
>E2SSW3_9RALS_E2SSW4_9RALS
MLAGIAHDLKTPLSRLRLRAEMLAD-----QKAGAGIERDVESMSAIVEQFLAYAQS---ILVVDDDVELRDLLREYLTQQGF-AVSVLHDGDGLAARLERERPALVVLDLMMPKVDGLSALRDLRARNDDVPVILLTARSDEIDRIIGLEIGADDYLGKPFSPRELLARIN
>I9W5Q6_9RALS_I9BV87_9RALS
MLAGISHDLRTPLTRLRLETEM----SPADQATRDAMIGDIEQMDQIIGQFLEYARP---ILVVDDDPRLRDLLRRYLGDQGF-TVLVAENATAMNKLWLRERFDLLVLDLMMPGEDGLSICRRLRGANDQTPIIMLTAKGEDVDRIVGLEMGADDYLPKPFNPRELIARI-
>G2ZSZ1_9RALS_G2ZSZ0_9RALS
LFADLGHELRTPTTAIRGEAEIALRPAHEYRMALERIVGGAKQLTGRINDLLLIAKAEA-ILVIEDDARVSDFLSRGLRAEGY-RVLLARTGPEGLQLARTGEPALLLLDLMLPGMSGLELCQTLRAERNHVPILMLTSLTDIDDRVTGLRLGADDYMTKPFAFEELLARIE
>G3A969_9RALS_G3A970_9RALS
FSTDIAHEIRTPITNLLTQTEVVLSQPREGAKYRDVLTSNAERLARMVADMLYLAKMEH--LVVEDEAKTGEYLQQGLTEAGF-VVDLARNGVDGLHLAMTGDYDLLVLDVMLPDLDGWQIVQSLRAAERAVPVLFLTARDSVGDRVKGLELGADDYLVKPFAFAELLARVR
>G3A8V8_9RALS_G3A8V9_9RALS
FSADLAHDFRTPLANLVGQTEVTLAPAEEYRAVLESSLEEYARLSRMIEDMLFLARADH--LIVEDEPKAGDYLLKGLTESGF-VADLARSGPDGLYQAMEHDYDLIVLDVMLPGMDGWQVIRELRRHK-TTPVLFLTARDELSDRLKGLELGADDYLVKPFAFAELVARV-
>G2ZS99_9RALS_G2ZSA0_9RALS
FFADAAHQLKTPLAVIQAQSELALRDGERIRRHLAPLHDTVRQAAKGVQQLLSLSRLE--ILLVEDNLKLAGTLEEALGQAGF-TVDSVHDGHAADLLLTTQDYALLLLDLGLPRLDGLEVLRRLRLRRNPLPVMILTAHGAVEERVRGLNLGADDYLTKPFDLTEVEAR--
>N7PEF6_9RHIZ_N7QKI6_9RHIZ
VSDNIAHDLKTPLTRLRNRAEEALGVEPEYRAALEDIIGESDQLIRTFNAILMISRLEAGILVIEDDREAARYLEKAFAEAGH-SADIAGDGETGYALAENGNYDVLVVDRMLPKRDGLSVVAGLRAKGMETPVLILSALGEVDDRVTGLRAGGDDYLTKPYAFSELLARVE
>C4WIM4_9RHIZ_C4WIM5_9RHIZ
----AAHELKTPLAGLKTQAQIAESDETMRANAVRQIAAGVDRTTRLTNQLLDLAALETGILVVEDDTILLDGLTVGLGLAGF-TVDAVSTCCDAEAALAAQNYNAVVLDLMLPDGSGLDILKSMRRGRDETPVLLLTARDQVPERIAGLDAGADDYVGKPFDLHELAARV-
>C4WQP5_9RHIZ_C4WQP6_9RHIZ
VTADAAHQMRTPLTALRALTELSEEDPDRQKEILARVHTNSISASLLANQLLSEAT----ILLVEDTIDIAFAIASKLEKEGH-SVTTAYDGVQGEDLAVNGSFDLIVLDINLPGRDGFAILRSMREQSLSCPVLVITARNQIADKIDLLELGADDYLVKPFDLRELFARIR
>M5F359_9RHIZ_M5F049_9RHIZ
LVAAAGHDLRTPMTRMRLRAEFLADEREKWLRDLEELDRIADSAIRL-------------ILVVDDDREIRTLLQRYLDGQGF-RVSVAADRRECEQKLGSGQFDLIVLDVMLPDGSGLDICRSLRDRKPHIPVILLTALKEDVDRIIGLELGADDYLGKPFNPRELTARIR
>M5F5P0_9RHIZ_M5F8G4_9RHIZ
VSDNIAHDLKTPLTRLRNRAEATLSRTTDYRQALEGTITESDQLIKTFNAILMISRLEAGILVVEDDREAADYLQKAFAEAGH-TAHVAGDGETGFALADAGDYDVMVIDRMMPRRDGLSVIAGLRSRGNTTPVLILSALGEVDDRVTGLRAGGDDYLTKPYAFSELLARVE
>D1EJ60_9RHIZ_D1EJ59_9RHIZ
FTANSAHELRTPIAAALAQTQRLIAQDKAARDRGEQIEAALHRLSRLSEKLMQLAKAEGGIILIEDDPILGAAVRDHIAAEGH-CVDWVSRLDTAHDYMESARYDLVLLDLMLPDGQGLSFLRDLRTKGCSTPVIILTALDQISDRIQGLNAGADDYLTKPFDLSELSARL-
>J2DPK0_9RHIZ_J2LBU4_9RHIZ
VSDNIAHDLKTPLTRLRNAADALDNDGEGRRVALEGIIGESDQLIRTFNALLMISRVEAGILIIEDDLEAAAYLTKAFREAGI-VADHASDGESGLFMGTENAYDVAIIDRMLPRRDGLSVISELRRKGVHTPVLILSALGQVDDRVTGLRAGGDDYLPKPYAFSELLARVE
>C4WQ63_9RHIZ_C4WQ62_9RHIZ
---AVAHELRTPLTILRGSMQGMVDVFPMDTKTVASLLLQVEGLSRLVEDLRTLS-----VLIVEDEPEIAQILDAYLVREGY-RTVRAADGETALQHHALLSPDIVLLDVRIPKLDGFAVLARLRQTK-NTPVIMVTALAEDIDRLSGLRLGADDYVVKPFNPQEVVARV-
>J2VD26_9RHIZ_J3HS40_9RHIZ
FATHVSHELKSPLTAIQGAAELLRDDEAQR-LFYDNIAADTQRLNQLVRRLIELARAES-ILVVDDDPHIREVICFALVKAGM-TTEIAGDGITALRQFEKMAPDLIVLDVGMPELDGLEVCRELRKKS-DVPILFLSARDEEIDRILGLEIGGDDYVTKPFSPRELTSRIN
>M5EIS0_9RHIZ_M5EK27_9RHIZ
LVAAAGHDLRTPMTRMRLRAEFLDDL-DELDRIADSAIRLVRELDRLVRDI---------ILVVDDDREIRTLLQRYLDGQGF-RVSVAADRRECEHRLATGQFDLIVLDVMLPDGSGLDICRSLRDRKPHIPVILLTALKEDVDRIIGLELGADDYLGKPFNPRELTARIR
>M5F247_9RHIZ_M5FEW9_9RHIZ
FATHVSHELKSPLTAIQGAAELLRDDEAERQRFSNNIVTDAGRLNLLVRRLLDLARAEN-ILVADDDPHIREIICFALEKAGM-KTLAVADGAAALQAIERRAPDLVVLDIGMPEMDGLEVCRRLRQRS-DVPVLFLSARDEEIDRVLGLEMGGDDYVTKPFSPRELVARVN
>E6YUK2_9RHIZ_E6YUK1_9RHIZ
VSDNIAHDLKTPLTRLRNRAEEAKKTEFEYRQALDDVIAESDYLIRTFSAILMISRIEAGILIIEDDRETGRYLEKAFLEAGH-TADVAYDGDTGYTLAETVNYDVMIIDRMLPYRDGLSIITELRAKGIKTPVLILSALGQVDDRVTGLRAGGDDYLTKPFAFSELLARVE
>E6YQ11_9RHIZ_E6YQ10_9RHIZ
VSDNIAHDLKTPLTRLRNRAEEAKKTELEYRQVLDDVIAESDYLIRTFSAILMISRIEAGILIIEDDRETGRYLEKAFLEAGH-AADIAYDGDTGYALAETVNYDVMVIDRMLPYRDGLSIVTELRAKGNETPVLILSALGQVDDRVTGLRAGGDDYLTKPYAFSELLARVE
>J2V8E1_9RHIZ_J3HQ48_9RHIZ
FTANSAHELRTPLAGALAQTQMLKSRAPTSNSRVTQIESSLQKLIKLVEKLMQLARAEA-VLLVEDDQTLGEAVRDHVASTHH-AVDWMQTIDDATGSARVVEYGLILLDLRLPDGSGIDFLKALRSKSDATPVIILTAHDQISDRIEGLNAGADDYLVKPFNLDELTAR--
>M5EN66_9RHIZ_M5EMM2_9RHIZ
VSDNIAHDLKTPLTRLRNRAEATLSRTTDYRQALEGTITESDQLIKTFNAILMISRLEAGILVIEDDREAADYLQKAFAEAGH-TAHVAGDGETGFALADAGDYDVMVIDRMMPRRDGLSVIAGLRSRGNTTPVLILSALGEVEDRVTGLRAGSDDYLTKPYAFSELLARVE
>E6YKU2_9RHIZ_E6YKU1_9RHIZ
VSDNIAHDLKTPLTRLRNRAEEAKKTEFEYRQALDDVIAESDYLIRTFSAILMISRIEAGILIIEDDRETGRYLEKAFLEAGH-TADIAYDGDTGYTFAETVNYDVMVIDRMLPYRDGLSIVTELRAKGIETPVLILSALGQVDDRVTGLRAGGDDYLTKPFAFSELLARVE
>M5EXP3_9RHIZ_M5EJI3_9RHIZ
FATHVSHELKSPLTAIQGAAELLRDDEAERKRFSNNIVTDAGRLNLLVRRLLDLARAEN-ILVADDDPHIREIICFALEKAGM-KTLPVADGAAALQAIERRAPDLVVLDIGMPEMDGLEVCRRLRQRS-DVPVLFLSARDEEIDRVLGLEMGGDDYVTKPFSPRELVARVN
>W6WRY9_9RHIZ_W6W8B8_9RHIZ
FASHVSHELKSPLTAIRGAAELLRDTTAQRLRFLDNIIADAERLDTLLLRLRELAQAE--ILVVDDEPHIRDVICFALERAGM-VSTTARNGTEVMMAFHRGNIDLIILDIGMPEMDGLEVCRQIRKTS-GLPILFLSARDEEIDRVLGLEIGGDDYVTKPFSPRELVARVK
>C8RWG3_9RHOB_C8RWG4_9RHOB
LSSSLAHEINNPLGGLLAATDTLLTRPDVVREAAALVDRGLRHLRDVARATLEH------IALIEDDEIMGASLLQRLQLEGA-EVLWLKLAQRAIGALRTPRIDAVVCDIRLPDGSGEEVFATLCRSITPPPFLFITGQGEIDQAVRLLQAGAADYLTKPFGMPVFLDR--
>W8SN01_9RHOB_W8RRU4_9RHOB
FAADVSHEIKNPLASLRSAVGTMRVTDEQRNRLLEVIEHDVQRLDRLVSDISNASRLDS-IALVDDDRNILTSVSMTLEAEGF-DVETYNDGQSALDAFSRRLPDLGVFDIKMPRMDGMDLLQRLRQKS-KVPVIFLTSKDDEIDELMGLRMGADDYVKKPFSQRLLVERIR
>A0A017HJR2_9RHOB_A0A017HJN9_9RHOB
FAADVAHEIKNPLASLRSAVGSFKR-DDQRQKLLDIIEHDVRRLDRLVSDISNASRLDS-IALVDDDRNILTSVSMTLEAEGF-EVETYNDGQSALEAFSRRMPELAVLDIKMPRMDGMDLLQRLRQKS-SIPVIFLTSKDDEIDEVLGLRMGADDYVKKPFSQRLLVERIR
>E2CNC1_9RHOB_E2CNC2_9RHOB
MLAAISHDLRTPITSLRLRAEFIED-----DENREKIIQTLDEMAAMTEATLTFAKEEA-ILVVDDHRDIRETLARYLIKNGF-RATSVESAAHARKALKAAVIDLVVLDIMMPGEDGLSLCRHLVATG-SIPVILLTAMADDMDRVIGLEIGADDYVTKPFNPRELLARIK
>C8S2J8_9RHOB_C8S2J7_9RHOB
FAADVAHEIKNPLASLRSAVGTMRVRDDQRERLLEVIEHDVRRLDRLVSDISNASRLDS-IALVDDDRNILTSVSMTLEAEGF-EVETYNDGQSALDAFNRRLPDMAVLDIKMPRMDGMDLLQRLRQKT-TMPVIFLTSKDDEIDEVLGLRMGADDYVKKPFSQRLLVERIR
>L1KDZ2_9RHOB_L1KDT0_9RHOB
FTAYAAHELKTPLAGLKMQAEVARRDAATRDHALAQIRRAVDRSDRLVHQLLDMAAVDQGILIVEDDPVLADGLQVGLRLAGF-GPEAVGTLEDARAALDAGRFEAMVLDLMLPDGSGLELLAELRAAREAVPVLVLTARDRLDDRVRGLDLGADDYLGKPFELEELAARL-
>L1KA46_9RHOB_L1KAT2_9RHOB
FAAHAAHELRTPVAGATAQAQRIRITDPKAAMRAGEIEATLKRLSRLADKLMQLARAEGGILLIEDDEVLGNAVADHVAEAGH-TVDRAKCLSEADDSLAVATYDLALLDLMLPDGLGIPFLRKRRARGDSTPVIILTALDQITERIDGLNAGADDYLVKPFDLAELSARI-
>H0Q228_9RHOO_H0Q227_9RHOO
FVADAAHELRTPLAALQIQLQLCERSDEATRQAMGELRAGLQRATHMVQQLLTLARQEPG-LLIEDDPMIGAGVQQALRQDGY-AVDWVRDGIAAELAVQDNPYDMLLLDLGLPRRDGIEFLKHMRTAGKAVPVIILTARDAVADRVRGLDAGADDYLVKPFDLDELGARV-
>W0SCE9_9RHOO_W0SB43_9RHOO
FSSDLAHELRTPISNLMTQTQVLARSEDEYREVLASNAEEYERLARMVGDMLFLAQADHG-LVVEDEPKTGDYLRQGLVEAGF-VVDLARDGVDGLHLGETGDYDLAILDVMLPKLDGWQVLAGLRRAGREMPVLFLTARDQVEDRVKGLELGADDYLVKPFAFAELLARVR
>F5RA94_9RHOO_F5RA95_9RHOO
ILAGISHDLRTPLTRLRLDMELA----GLDPDTVRDMSADIDDMDKIIGQFLDFARITTGILVVDDDARLRALLERYLGEQGF-TVKSVADSGQMDRALARELYDLMVLDLMLPGEDGLAICRRLRAQDNAIPVVMLTAKGDEVDRIVGLEMGADDYLPKPFNPRELVARIN
>H0Q5C9_9RHOO_H0Q5D9_9RHOO
FLANMSHELRTPLNAILGYAQILRRLSERAAAGLVTIQSSGEHLLMLINDVLDLAKVEAGILIVEDQQRLGHFLERGLKEQAY-TVTWLRSCAEARDALAESPYDVILLDLTLPDGDGIDLLHQWRKNGFNEPVLILSARNAVEDRIKGLDVGADDYLPKPFSFEELLARIR
>H0Q2M5_9RHOO_H0Q122_9RHOO
LAAQLAHEINNPIAAITGVASAISQQ--RTQQQPGLILEQAKRISAITRQIADFTRPQA-ILVIDDERAVREILAEACRQAGY-SVDEAKNCTEAASKLVRGDVDLALCDIKMPDGNGVDLMRSVKESGVETNFIMVTAFASMESAVEALRAGASDYIIKPFNTEEVLHRV-
>H0PXM1_9RHOO_H0PXM0_9RHOO
FIADAAHQMRTPLTGLRMQTELLLEDPDALRNSLSHIAKSTERAGHLINQLLSLARAEA-ILLAEDDFVIADGLGRALRRSGF-AVDHVATGADADTALASQPFDLLILDLGLPKLPGIEVLKRLRARKSAMPVLILTAQDGVDDRVRGLDAGADDYLTKPFALPELEARV-
>W0SE29_9RHOO_W0SAT2_9RHOO
FIAQAAHQMRTPLTGLKTQTELLSEDPVQMRNALQLIAESTDRASHMINQLLILARAEA--LLAEDDRIISQGLIAALRKSGY-AVDHVNNGADADTALLSQPYDLLILDLGLPRLSGIDVLKRLRARKVTMPVLVLTAQDGVEDRVRGLDAGADDYLTKPFALPELFARV-
>H0PUC4_9RHOO_H0PUC5_9RHOO
FSSDIAHELRTPVSNLMTQTQVLGRSADEYREVLLSNLEEYERLARMVADMLFLAQADNGILIVEDELKTGDYLRQGLVEAGF-VCDLVRDGMDGVHYALTGEYDLMILDVMLPGLDGWSVLQTVRRAGREFPVLFLTARDQVEDRVRGLELGADDYLVKPFAFSELLARVR
>H0PSV1_9RHOO_H0PSV0_9RHOO
ILAGVSHDLRTPLARLRLGIEMSGA----PGPDVLAMVADVEEMDRIIGQFLDFGRGE--VLLVDDDARLRELLSRYLQEQGF-TVKAVTDAAGMDRALLREHFDVMVLDLMLPGEDGLAICRRLRADQNAIPIIMLTAKGDDVDRIIGLEMGADDYLPKPFNPRELVARV-
>H0Q5E0_9RHOO_H0Q5D9_9RHOO
FSADASHELKTPLSLVRLHAEKLLMLLQSQRESVLVQLDELARVNQIIEELLFLARADA-ILIVEDQQRLGHFLERGLKEQAY-TVTWLRSCAEARDALAESPYDVILLDLTLPDGDGIDLLHQWRKNGFNEPVLILSARNAVEDRIKGLDVGADDYLPKPFSFEELLARIR
>W0SBD8_9RHOO_W0SBQ7_9RHOO
LLHDVSHELRSPLARLQAAADLMRQQPERGAEFIERIERDTARMDKLVGELLTLARLDAGVLLVDDDVELVELLRDYLEREGF-TVAAAHDGATGAAAAMSGGHDLVVLDVMMPGISGIQALARIRATS-AVPVIMLTARGDDGDRITGLELGADDYVPKPCTPRELTARIR
>F5RFQ1_9RHOO_F5RFQ0_9RHOO
FSADIAHELRTPVTNLITQSHVALGSAEEYREILYSNLEEFDRMSRMIGDMLFLAQTE---LVVEDENKTADYVRQGLMEAGF-VVDLARNGLDGHHLAMSETYDLVVLDVMLPDVDGWRIVRSLRDAGKQVPVLFLTARGSVDDRVKGLELGADDYLVKPFAFSELLARVR
>F5RCG3_9RHOO_F5RCG2_9RHOO
FVQDAAHELRTPLAVIAAEAHALTGDAAARQRAQRGLEAAVARASHLVGQLLRLASLES-ILIVEDDVGLGPAMMAALKAEGC-SSVWVRRLADVPPPA-DLAVECVLLDLSLPDGDGLALLRRWRARGELTPVIVVTARGALDERLIGLDSGADDFIVKPFAMPELMSRL-
>F5RBG0_9RHOO_F5RBG1_9RHOO
MLSGVAHELNNPLSNISLNAQLLLEDPKQINGFVEQIDDQVQRAQRIVRTLLDFARD---VLLVDDEAVAREGLATALRRDGL-EVTTADNGEAALALLRQREYEVLLTDVKMPGMDGLELLRRAREAWPGMEVLVVTGFATTESAVEAMRAGAFYYVSKPFRLGEVRKLV-
>D7VGD1_9SPHI_D7VGD0_9SPHI
FISNASHELNTPLTSIIVTADLALSTDDEYRTALSRIMDAAGHLEKKTHALLLLART---ILLVEDEQNVAELVIQGLEEDGY-KVIHAMDGLKALEIVRTKAVDLVILDILLPQMNGLDVCKAIRDSGTDLPVLMLTALGSPENVVLGLDNGADDYMSKPFKLIELKARIR
>C2FXK0_9SPHI_C2FXJ9_9SPHI
FIANASHSFRTPLTIIKGEAELTLRLGDESIKSLKNIIAETDSIISMINNLLMIARSG--ILLVEDDSAVVSLIRRGLSELNF-NISVALNGLTGLEMAVSGSYDLIILDVMLPGMDGLRVCRNIRQQKKNVPILILSALDQPEDIVDGFKSDADDYLTKPFNMEELKARV-
>H1YIY7_9SPHI_H1YIY8_9SPHI
FFASASHELKTPLAIMRAEIEVLMKADHHFTALLKSQLNEINRLQQVVQEFLLVSQLKSGILLVEDEAKLAGFIADALNQAGH-NCDHLDDGTKGMEAAMVNDYDLLLLDLMLPSMNGFEVIKALRSFNNETPVIILSALNDTENVIKGLDLGAIDYLKKPFDLEELLARVR
>D7VNW7_9SPHI_D7VNW6_9SPHI
FIANASHSFRTPLTIIKGEAELTLRLGEESVKSLKNIIAETDSIISMINNLLMIARSG--ILLVEDDSAVVSLIRRGLSELNF-NISVALNGLTGLEMAVSGNYDLIILDVMLPGMDGLRVCRNIRQQKKNVPILILSALDQPEDIVDGFKSDADDYLTKPFNMEELKARV-
>H1YAM2_9SPHI_H1YAM1_9SPHI
FVANASHELRTPITSIIGEAEIAKEEPAEYQRVLRSVLFDSERLGNTITGLLELAEID--ICLIEDEHKVAAFIKNGLEEHEY-LVNVATDGARGIELIENNNYDLLILDIMLPVVSGIDVCKHVRATNPHIPILMLTALGAVDDKVAGLKAGADDYLVKPFHFIELLARIE
>A0A031I077_9SPHN_A0A031I145_9SPHN
FAYAMSHEFKTPLAGIRGAIELMQDAAADRSRFLANADADAGRLALLVTRLLELARAD--VLVVDDDPHIRQLLVFALQKAGL-DTIEAGDGEAALALAGSHAPALVILDINMPRLDGLEVCRRLRAGS-DVPILFLSSRDEEIDRILGIELGGDDYVVKPFSPREVVARV-
>G6EDI4_9SPHN_G6EDI5_9SPHN
VSSDIAHDLRTPLTRLRAEIEALNRNARAMHEALQRALDQSDSVLFLFAAILRIAEVEGGVLVVEDDLRTRELVRECLEGKAQ--TTLVATCAEALHAAGEREFDVAIVDRMLPDIDGIEVVTELRRRGSQTPILLLTALGSVNDRVRGLDAGADDYLVKPFAQTELLARV-
>I9WJX1_9SPHN_I9C9J4_9SPHN
FAADVAHELKNPLTSLRSALESLERQPDLRAQLIGIAKDDVRRLDFLISEIADASRIDA-IALVDDDRNILTTVSIGLQAEGF-ATRVYADAETALRALLDNPPDLAIFDIKMPRMDGFRLLQELRSQS-RLPVIFLTSKDEEPDEALGLAMGADDYITKPFSQRLLVARIR
>J2WIH5_9SPHN_J2CZI3_9SPHN
MTDGLAHDLKSPVTRLLSVVEQASTRDDQALDALEKVHREAQTLQAMLSTALLISRTEAGILVVEDDAATAAYIAKGMTEAGF-TVDLADNGRDGLFLASDGSYGAIILDRMMPAMDGMAVLKALRAASIETPVIFLSALGTSEDRVEGLTSGSDDYLTKPFAFAELLARVQ
>J2WVZ0_9SPHN_J2LFS4_9SPHN
FTSNASHQMRTPLAVARVHLDVLDRASPQGKAALQDIPHAIDSLEQLLRQLIALARSEE--LLVEDDERLARGIMASLEGAGF-AVDILTSGEDALRLADQEPYSAIILDLGLPDLDGLEVLSRLRLRGARTPIIILTARDMMDDRINGLDRGADDYMAKPFDPRELESRV-
>J2GXV3_9SPHN_J2PK83_9SPHN
VSHDIAHDLRTPLARLRANLALMHRDEPRLQEGLEAALAESDQILELFTAILRIAEVEGG-LLVEDDRFLANYLSQELRACGH-EVMVAHDGHAGLRAVLEHKFDAVVLDRMLPQIDGLSVVRTLREDGITIPVIMVTALGQLGDRVDGLDGGADDYIVKPVDVDELNARL-
>I9WIX4_9SPHN_I9L6X6_9SPHN
FAAALSHEFKTPLAGLAGGIELLQDTAQEHARFLANMEGDARRLSRLVTRLMELAQAD--VLIVDDDPHIRQLLTFAFGKAGM-TTIEAGDGEAALALATARQPALVVLDINMPRMDGLEVCRRLRAEG-EVPVLFLSSRDEEIDRILGIELGADDYVVKPFSPREVVARA-
>F3WTX7_9SPHN_F3WTX8_9SPHN
-NAQIAHELRTPLTILRGRLQGAKDVFPLDDELVVGLVKQVEGLTRLVEDLRSVSLAESG-LIAEDDRDIAEIIRAYLEREGF-RTVHAGDGRTALDLHLALKPDILLLDISMPLIDGWGVLSEVRRRG-HTPVVVTTALDQDIDKLQALRIGADDYVVKPFNPVEVVARV-
>F3WZZ9_9SPHN_F3X001_9SPHN
--DGLAHDLRSPLTRLRATLERALAQDEATRIGVARALDEGDRLLAMLDTALRISRAEAGILLIEDDRSTADYIANGLREEGF-LIDHAANGRDGLFHATDGSYDCIILDRMLPGMDGMAALAAIRAAGIASPVLILSALSSPEDRVAGLTSGSDDYLTKPFVFAELLARVR
>A0A031HTQ6_9SPHN_A0A031HUN9_9SPHN
VSSDLAHDLRTPLSRLRGSLEAALD-GPSDRATLKAALRQSDDILALFAAILRISEVEGGILIAEDDDPTARLVEHGLLERGH-AVVRVADGPGALRAASDDPFDVVILDRMLPGLDGIQVLRSLRAAGVRTPVLLLTALGSIADRVAGLEAGADDYLVKPFAFAELAARL-
>F1ZDL7_9SPHN_F1ZDL6_9SPHN
MLAGVSHDLRTPLTRLRLCLEMLA---GQDPDLEATASRQVDRIEDMLGQFLSFAR----ILVVDDDPELRALLTRFLGEHGY-AVRAVDGGRAMDSALQRDPADVIVLDLMMPGEDGLAVLRRLRAGGDPTPVIMLTARGDAIDRVLGLEMGADDYLGKPFLPRELVARI-
>A0A031I092_9SPHN_A0A031I3M4_9SPHN
VSNDVAHDLRTPLARLRSRLTTIAAAAPETAVAIDQAIGECDSLLAMVAAMLRIAEIETG-LLVEDDAAYAAALADELRGIGH-TVTVAGDGRAALTAMNEAAFDAVILDRMMPRLDGMSVLQTLRSGGMTLPVIMLTALSASQDKVEGLEAGADDYVVKPVAASELQARL-
>J2W9E4_9SPHN_J2KVT4_9SPHN
FAADVSHELKNPIASLRSALDALDRKPELRAQLMDIAQDDVRRLDRLVTDIAEASRIDA-IALVDDDKNILTSVSIALQTEGF-VTRIYSDPETALKALIDNPADLAVFDIKMPRMDGLELLRRLREKS-QMPVIFLTSKADELDEALGLAMGADDYISKPFSQRLLIARIR
>F3WSU4_9SPHN_F3WSU5_9SPHN
FAADVTHELKNPLASLRSAVDSLETTPDLQAQLLAIVRDDVRRLDRLITDISDASRLDA-IALVDDDRNILTSVSIALQAEGF-LTRIYADGEAALKALIDNPPDLAIFDIKMPRMDGLELLRRLREKS-QIPVIFLTSKDDELDEALGLAMGADDYIAKPFSQRLLIARIR
>V5WLB8_9SPIO_V5WNN6_9SPIO
IAQRLAHEIKNPLTPIKLSAERLKRFPRVLENSVATITREVDHLAGLLTEFRDFARL---VLVIDDEQGIREILEDILSDEDY-RVFTAEDGYKGLEILKIEPVDLVFLDIWLPGIGGIEVLQKIRDEFPGVEVVVISGHANIEMAVKAIKLGAYDMLEKPLSMDRIL----
>H7EHU1_9SPIO_H7EHU2_9SPIO
FISNVSHELKTPLSVIQNYATMLQEHEETRLEYAKSITAASRNLTTLITNILRLNKLEN-ILVVEDDNDLNRTMCSFLSQNGY-EAQGCLLANDAYNAMYNKMFDLIISDIMMPQIDGFEFASTVRKINPTVPIIFVTARDDFSAKQKGFEAGIDDFMVKPIDLQELLLRI-
>H7EIN5_9SPIO_H7EIN4_9SPIO
FTSDVSHELKTPVAVVLGQANLLLRDAGQLEKSLLSIRKEAKSMESIIANLLQISRIENGILIVEDDGGISDFVEAELRHDGF-ETVVARTGREGIELFEKESPDMILLDVMLPEINGLEVLRKIRAKS-SVPIILETARGETIDKINGLNSGADDYIAKPFEIEELLARM-
>S2XP44_9STAP_S2XIF3_9STAP
FVEDASHELRTPLQIIQGHLNLIQRDPDILEESLNISLEEMNRITKLVEELLLLTKDDS-VLIVEDEKNLARFIELELKHENY-DVEIRNDGASGLNRALQHDFDLILLDLMLPEMDGLEVCKRLRTQK-DTPIIMITAKGEIEDKVTGLDYGADDYIVKPFEIEELLAR--
>C5QMK1_9STAP_C5QMK0_9STAP
FVQNVSHEIKTPLTHMQRLLTQLQFNKEERTSYINELFSITSQVSELTKELLLLSELDN--LIVDDDRKILDYVATHLINEHI-RTHTFLSGETALHFLEKENVDIAIVDIMMKGMDGFELCQKLKEDY-ELPVIMLTARDALSDKERAFLSGTDDYVTKPFEVKELLFRI-
>U5UK82_9STAP_U5UPB8_9STAP
FVQNVSHEIKTPLTHIRQSLVDLEQNQNERQQSINDIYQITNQLSELTKELLLLSELDN--LIVDDDPKILNYVATHLEREHF-HTYTHTNGEEALHFLNNHQVDIAIVDIMMHGMDGFELCHLIKEDY-DLPVIMLTARDALSDKERAFISGTDDYLTKPFEVKELIFRI-
>Y5PES7_9STAP_Y5NW95_9STAP
FVQNVSHEIKTPLTHIERLLTELQFSEDERHSLINDIHLEITRLSNLIKELLLLSELDN--LIVDDDPKLLHYVSKHLEADHI-KTVTHSSGEQALKYLNHHRVDIAVVDIMMTGMDGFELCQLLKDHY-QLPVIMLTARDALSDKERAFVSGTDDYVTKPFEIKELLFRI-
>H0DHV0_9STAP_H0DHU9_9STAP
MIQNLAHDLKTPLASIKSYSEALKDGQEAKRHAHQVLITQSERLSQMFDDLT--------ILIVDDEEAIRDICKTYFEFEGY-QVTTAANGQEAIALLTEE-VDLLILDIMMPEKDGYAVVQEMKAMQLDIPYIYLTAKTTESETIYGLMLGADDYIKKPFSPRELVIR--
>S2XBE5_9STAP_S2XG17_9STAP
MVQNLAHDLKTPLASIKSYSEGLRDSESDTQKAYSILINQSDRLSRMFDDITD-------ILIVDDEQDIREICKTYFEYEGY-HVSTASNGVEAMELLDTH-VDVMVIDIMMPEMNGYEVVREMKNKGLDIPYIYLTAKTSEHDTIFGLMLGADDYVKKPFSPRELVIRV-
>Y5P1I8_9STAP_Y5PK04_9STAP
FVEDASHELRTPLQIIQGHLNLIKRDPAILEESLNISLEEMNRITKLVEELLLLTK----ILIVEDEQNLARFLELELTHEGY-KVDIEYDGEPGLEKALNNDFDLIILDLMLPNINGLEICRRVRQVQ-STPIIIITAKSDTYDKVTGLDYGADDYIVKPFEIEELFARIR
>W1W610_9STAP_W1W5C1_9STAP
FVQNVSHEVKTPLTHLQRLLTQLELNEEEKQLCINEMFEITNQVSELTKELLLLSELDN--LIVDDDKKLLQYVSSHLERESI-QTHTFTSGEASLDFLENKNVDIAIVDIMMSGMDGFELCQTLKDDY-HIPVIMLTARDALSDKERAFLSGTDDYVTKPFEVKELLFRI-
>S2X8J8_9STAP_S2Y9F4_9STAP
FVQNVSHEIKTPLTHIHHLLTQLQQTTPKQSDYIAKIYDETHRLSQLTRQLLLLSELDN--LIVDDDPEILNYVETRLQHEGY-HAVSLKSGEAALSYLEKHTIDIAIVDIMMDGMDGFELCQTLKYDY-EYPVIMLTARDALNDKERAFLAGTDDYVTKPFEVAELVFRI-
>E5CW53_9STAP_E5CW52_9STAP
FVQNVSHEIKTPLTHIQSILTQLQFSKEERQMHVNELFNITTQVSDLTQELLLLSELDN--LVVDDDRKILDYVKSHLINEHF-ETHAFLSGEEALHFLEKENVDIAIVGIMMNGINGFELCKTLKEDY-DIPVIMLTARDALSDKERAFLSGTDDYVTKPFEVKELLFRI-
>R6UEX1_9STAP_R6TAT6_9STAP
LMANVSHDLRTPLTMIKGYAEMMQDPGENNPKNLQIIIDEVNRLNVLVNDMLDLSKISS-ILIVDDELNIRELVKKYAVFENF-ESDTATNGIEAIEMCKHNEYDLVIMDIMMPELDGFSAVKEIRKTS-DVPVIMLSARSEEYDKLYGFDLGIDDYVTKPFSPKELMMRV-
>A0A034SQA6_9STRE_A0A034SNP9_9STRE
FISDVSHELRTPVAIIKGHIGLLQRDSEILEESLNATAHEADRMAIMINDMLDMIRV---ILIVEDEKNLARFVSLELQHEGY-EVSVEVNGREGLETALEKDFDLILLDLMLPEMDGFEVTRRLQTEK-TTYIMMMTARDSIMDVVAGLDRGADDYIVKPFAIEELLARIR
>X8JYK5_9STRE_X8JX33_9STRE
MIAQLSHDIKTPLTSIQATVEGMLDAADEQQYYLKTISRQTDRLNKLVEEL---------ILLVDDEVEITEINKRYLIQAGY-EVNVAHDGQEALEIFQKYSIDLIITDIMMPNMDGYDLIGEVQYLSPEQPFLFITAKTSEPDKIYSLSMGADDFITKPFSPRELVLRV-
>W3XYF6_9STRE_W3Y0M7_9STRE
FVRGASHELKTPLASLRIILENMQYY-KDHPKYIAKSIDQIDQMSHLLEEVLESSKFQ--ILVVDDEDMIREGVAAFLREEGY-HVILAKDGQEALEKFHEFPIHLMVLDLMLPKRSGFEVLKEINGNH-DIPVIVLSALGDEETQMQVFDLYADDHVTKPFSLVLLVKRIQ
>F9PB25_9STRE_F9PB24_9STRE
FLRGASHELKTPLASLKILLENMKAY-KDRDHYLGVSLGIVDDLTHHVQQILSLSSVQ--ILIVEDEDMIREGISDYLTDCGY-ETIQAADGLEALEQFSNHQVALVLLDIQMPKLNGLEVLSEIRKSS-QVPVLMLTAFQDEEYKMSAFAALADGYLEKPFSLSLLKVRV-
>I2JC97_9STRE_I2JCA8_9STRE
FLRGASHELKTPLASLKILLENMQAY-KDRDHYLGVSLGIVDDLSHHVQQILSLSSVQ--ILIVEDEDMIREGISDYLADCGY-ETLQAADGLEALEQFSHHQVALVLLDIQMPKLNGLEVLSEIRKTS-QVPVLMLTAFQDEEYKMSAFAALADGYLEKPFSLSLLKVRV-
>W1UVI7_9STRE_W1UPL8_9STRE
MIAQLSHDIKTPITSIQATVEGILDKEGEQDHYLATIGRQTERLNKLVEELNFL------ILLVDDEVEITDIHQRYLVQAGY-QVLVAHDGVDALEIFKRKPIDLIITDIMMPRMDGYDLISEVQYQSPDQPFLFITAKTSEQDKIYGLSLGADDFIAKPFSPRELVLRV-
>X8HG29_9STRE_X8HG55_9STRE
FLRGASHELKTPLASLKILIENMKEY-RDRDHYLGVALGIVDDLSHHVLQILSLSSVQ--ILIVEDEEMIREGISDYLTDCGY-ETIEAADGQEALEKFSSYEVALVLLDIQMPKLNGLEVLAEIRKSS-QVPVLMLTAFQDEEYKMSAFASLADGYLEKPFSLSLLKVRV-
>X8KCH9_9STRE_X8KEZ1_9STRE
MIAQLSHDIKTPITSIQVTVEGILDKEEERLHYLTTIGRQTERLNKLVEEL---------ILLVDDEIDILDIQHRYLIQAGY-DVLVAHDGKEGLELFRKKSIDLIITDIMMPNMDGYDFISEVQYTAPDQPFLFTTAKTSEQDKIYGLSLGADDFIVKPFSPRELVLRV-
>T0TXF3_9STRE_T0TQP5_9STRE
FLSDVSHELRTPIAVIKGHMDLLQRDPEILEESLEAASHEANRMTIMINDMLD-------ILIVEDEKNLARFVSLELQHEGY-DVVTADNGREGLEMALEKDFDLILLDLMLPEMDGFEVTRRLQQEK-DTYIMMMTARDSIMDIVAGLDRGADDYIVKPFAIEELLARIR
>D2EPF2_9STRE_D2EPF3_9STRE
FLRGASHELKTPLASLKILIENMKEY-KDRDHYLGVALGIVDDLSHHVLQILSLSSVQ--ILIVEDEEMIREGISDYLTDCGY-ETIEAADGQEALEKFSSYEVALVLLDIQMPKLNGLEVLAEIRKTS-QVPVLMLTAFQDEEYKMSAFASLADGYLEKPFSLSLLKVRV-
>G5K1C3_9STRE_G5K1C2_9STRE
FISDVSHELRTPVAVIKGHIGLLQRDSEILEESLNAAAHEADRMTIMINDMLDMIRV---ILIIEDEKNLARFVSLELQHEGY-EVTVEVNGREGLETALEKDFDLILLDLMLPEMDGFEVTRRLQTEK-TTYIMMMTARDSIMDVVAGLDRGADDYIVKPFAIEELLARIR
>G6C7P8_9STRE_G6C7P7_9STRE
MIAQLSHDIKTPITSIQVTVEGILDKEEERLHYLATIGRQTERLNKLVEEL---------ILLVDDEIDILDIQNRYLIQAGY-DVLVAHDGKEGLELFRKKSIDLIITDIMMPNMDGYDFISEVQYIAPDQPFLFTTAKTSEQDKIYGLSLGADDFIVKPFSPRELVLRV-
>W1UIZ4_9STRE_W1UIY6_9STRE
FLRGASHELKTPLASLKILIENMKEY-KDRDRYLGVALGIVDELNHHVLQILSLSSVQ--ILIVEDEEMIREGVSDYLTDCGY-ETIEAADGQEALEKFSSYEIALVLLDIQMPKLNGLEVLAEIRKTS-QVPVLMLTAFQDEEYKLSAFASLADGYLEKPFSLSLLKVRV-
>X8JY23_9STRE_X8JY01_9STRE
FLRMTSHELKTPITSMMGIVDGMIYDFKDKDKYLHKCREILEEQSKLVQSILAISKIE--ILVVEDDTTINQVICEFLKENHY-EVTPVFDGAEALREFEEKSFDLIILDVMLPSMSGLDVLKEIRKTS-QVPVMMLTALDDEYTQLVSFNHLISDYVTKPFSPLILMKRI-
>G4FPF1_9SYNE_G4FPF0_9SYNE
FVDGVAHELRTPITVISIHAQRLQAPSQNSPAAVALIAAEAKRLGELISVMLDFARVDAG-LIVDDDPELLRFLLEEFSSETM-ECIAANCGADALMHLRQSSFDLVLLDWTLPDFEGIEICRRLRSSGDTTPVLMLTARDDLDERVRALDLGVDDYLTKPFELKELHARVR
>K9SYJ6_9SYNE_K9SXW1_9SYNE
FLANMSHELRTPLNAIIGYSEMLQEEAEEIGEDLKKIQGAGKHLLELINDVLDLSKIEAGVLLVEDNEMNRDMLSRRLERKGY-EVLIAVDGAEGVSMGLESKPDIILMDMSLPIIDGWTATQQLKTNPAHIPIIALTAHAMAGDREKALAAGCNDYDTKPIDLPRLLSK--
>I2F4Y6_9THEM_I2F4Y7_9THEM
FTSDAAHELRTPLTAIRSIVDVLHRSSEEYVSALLQIQNEIERLSSVIDDLLIITRLEN-ILIVEDEETISAFLQKGLREEGF-VVDSAKDGNEAIRLSSSNPYDVIILDVLLPIKNGFEVCSELRASGNHTPVLMLTALDSVDERVKGLNTGADDYLVKPFAFKELLARVN
>N1JKJ3_9THEM_N1JMU7_9THEM
FSSDIAHEIRSPLTSILGFSRLILRDPEVVKEAAESISDTATKMMTITESLLFLSRPE--IMVVEDDMHIGKLLRLELGHEGY-EVEVLTDGKEALKHLEKELPDLLILDVMLPGLDGFSVLEEIREYITDLPVIMLTAKGEVKDRIRGLKSGADDYLPKPFVIEELLARIE
>N1JQB2_9THEM_N1JR29_9THEM
MLQFISHELKTPVMVIRSYAQAIKDPAGDLDSAIDVIDKEIQRMDLRVKDLLFITRLE---NLVEDEKNLNSVLTSYLEKEGW-EVKSFKNGSDAFDEIDDS-PDIWILDIMLPGIDGFELLREIRKRDSMIPVIFISARDKDIDRVIGLEMGSDDYLPKPFLPRELVIRV-
>F7YXN2_9THEM_F7YXN1_9THEM
FIRDVSHELRTPLTTIQGYAELILNRKDIVVEAASTIFETAQKLSRLTESLLALS---------EDDSKIARLLEIFLQNHGY-QVKIAPDGEKGWEEFVFFDPKIVIVDLMLPKFDGFELIEKIRSVDQEVGIIVLTARGEVENRIKGFKKGADDYVPKPFHLEELLARIE
>G2MWE1_9THEO_G2MWE2_9THEO
LIANISHDLKTPLGLIRGYSEMLLDDKEKREKYLNTVIKETERMSKLVDDVLQLSKLQSGVLVIEDEEGMRDILKTYLENNGY-EVLVAENGKAGLEYFNNNNISIILLDIMLPDISGWSLLKTIREKS-KVPVMMITARGEEYDKLLGFELGADDYVVKPFSPKEVIARV-
>E1FAT2_9THEO_E1FAT3_9THEO
FVSDASHELKTPLASVKALIESLINDIKFYKEILKDVDGELNRMTRLVNDLLELARMD---LIIDDEEMFVKGLKLSLEEEGF-EVDAAYDGEEGLDKVRLGNYDLVILDIMLPKLDGFSVCREIRTFS-NIPIIMLTARGDDIDKIVGIEIGADDYLAKPFNTRELTARIR
>E1FDD5_9THEO_E1FDD4_9THEO
LIANISHDLKTPLGLIRGYSEMLLDDKEKREKYLNTVIKETERMSKLVDDVLQLSKLQSGVLVIEDEEGMRDILKTYLENNGY-EVLVAENGKIGLEYFNNNKISIILLDIMLPDISGWSLLKTIREKS-KVPVMMITARGEEYDKLLGFELGADDYVVKPFSPKEVIARV-
>I9KTD6_9THEO_I9ADJ1_9THEO
FVANVSHELRSPLTSIQGYIDGILDPKEKACDYLKIVQKETRRMSRLINDFLEMTKLESGIYVVDDDKNICEIVSLYLEKEGF-DVEQIYDGQSALKKIQEKPPKLVILDIMLPGIDGIALCREVRKFS-KVPIIMLTAKGDTLDKVLALEIGADDYIVKPFDGKELVARVK
>I8R1M5_9THEO_I9KWF6_9THEO
MTSDIAHELRTPLTTLQSHIEAMLDVWEPTHERLKSLNEEVLRLINIVKDLETLNKFES-IFVVDDEMKILEVVKSYLEHEGF-SVITETNGNNVLNTLKKEKPDLVILDLMLPGISGEELCKRIRQFS-NVPILMLTAKVQESDKINGFSIGADDYLTKPFSPRELVMRV-
>I8R1M5_9THEO_I9AH78_9THEO
MTSDIAHELRTPLTTLQSHIEAMLDVWEPTHERLKSLNEEVLRLINIVKDLETLNKFES-ILIIEDEKHIARFLQLEFEHEGY-TVTVTYDGPSGLKEALEGDYDLVLLDIMLPGIDGFEVLKKIREHS-DIPVIMLTAKYEVKDKVEGLDIGADDYVTKPFSIEELFARV-
>G2MRR9_9THEO_G2MRS0_9THEO
FISNISHELKTPLTSIKGFAITAMDKNSELYEYLNIIDEETDRLSRLVDELLDFSKIE--ILVIEDDVNIAKFVKINLD--KYYETEIVHEGERALYLLERERFSVIVLDIMLPDISGFELLKKIRAMKVNTPVVILTAKSQDVDKILGLELGADDYITKPFNPRELVARVR
>I9KST5_9THEO_I8R3M4_9THEO
FISNISHELKTPLTSIKGFAITAMDKNSELYEYLNIIDEETDRLSRLVDELLDFSKIE--ILVIEDDVNIAKFVKINLD--KYYETEIVHEGEKALYLLERERFSVIVLDIMLPDISGFELLKKIRAMKVNTPVIILTAKSQDVDKILGLELGADDYITKPFNPRELVARVR
>I9KWR7_9THEO_I9AH78_9THEO
FVSDASHELRTPISVIKGYIDMLDRDKAVLQEAIEAIKRETLDMEHLIERLLLLAKGDN-ILIIEDEKHIARFLQLEFEHEGY-TVTVTYDGPSGLKEALEGDYDLVLLDIMLPGIDGFEVLKKIREHS-DIPVIMLTAKYEVKDKVEGLDIGADDYVTKPFSIEELFARV-
>E1FG94_9THEO_E1FG95_9THEO
MTSDIAHELRTPLTTLQSHIEAMLDW-EPTHERLKSLNEEVLRLINIVKDLETLNKFES-IFVVDDEIKILEVVKSYLEHEGF-SVITETNGNNVLDTFKKEKPDLVILDLMLPGISGEELCKRLRQFS-NVPILMLTAKVQESDKINGFSIGADDYITKPFSPRELVMRV-
>G2MSE3_9THEO_G2MSE2_9THEO
FVSDASHELRTPISVIKGYIDMLDRDKAVLQEAIEAIKRETLDMEHLIERLLLLAKGDN-ILIIEDEKHIARFLQLEFEHEGY-TVTVTYDGVSGLKEALEGDYDLVLLDIMLPGIDGFEVLKKIREHS-DIPVIMLTAKYEVKDKVEGLDIGADDYVTKPFSIEELFARV-
>G2MQW1_9THEO_G2MQW0_9THEO
FVSDASHELKTPLASVKALVESLIDV-HFYKEILRDVDSEIDRMTRLVNDLLELARMD---LIIDDEEMFVKGLKLSLEEEGF-EVDTAYDGEEGLDKVRLGNYDLVILDIMLPKLDGFSVCREIRTFS-NIPIIMLTARGDDIDKIVGIEIGADDYLAKPFNTRELIARIR
>E1FA10_9THEO_E1FA09_9THEO
FVANVSHELRSPLTSIQGYIDGILDPKEKACDYLKIVQKETRRMSRLIDDFLEMTKLESGIYVVDDDKNICEIVSLYLEKEGF-DVEQIYDGQTALKKIQEKPPKLVILDIMLPGIDGIALCREVRKFS-KVPIIMLTAKGDTLDKVLALEIGADDYIVKPFDGKELVARVK
>G2MU73_9THEO_G2MU74_9THEO
FVANVSHELRSPLTSIQGYIDGILDPKEKACDYLKIVQKETRRMSRLINDFLEMTKLESGIYVVDDDKNICEIVSLYLEKEGF-DVEQIYDGQTALKKIQEKPPKLVILDIMLPGIDGIALCREVRKFS-KVPIIMLTAKGDTLDKVLALEIGADDYIVKPFDGKELVARVK
>U4IT32_9VIBR_U4IP35_9VIBR
LMAGISHDLRTPLTRIRLATEMM---SPEDAYLAEGIISDTEECNEIISQFMDY------ILVVDDDARLRSLLERYLSEQGF-QVRSVANSEQMDRLLTRENFHLMVLDLMLPGEDGLSICRRLRNANNMLPILMLTAKGDEIDRIVGLEVGADDYLPKPFNPRELLARIR
>K5SN55_9VIBR_K5UHZ5_9VIBR
FSSDIAHELKTPLTNITTQNQVILGTSEEYQEAIASTLEELNRITKTINDLLYIAKAEN--LIVEDELKAGEYLQKGLVESGY-VVDWVRDGVDGLYHATSESYDLILLDIMLPKLDGWQVLNTLRSSDIHTPVIMLTAKEQIEDRVRGFELGANDYVVKPYAFAELLARIQ
>U4HYA6_9VIBR_U4I2V2_9VIBR
LLSDISHELRSPLTRLRMANALATRK-QGESDELKRIDTEAERLEKMIGELLELSRMQ--ILLVDDDAELTSLLSDILTFEGF-EISQANDGQAGLDAVDES-VDLILLDIMMPKLNGMEMLKKLRENW-QTPVLMLTAKGEEIDRVIGLELGADDYLPKPFSDRELMARIR
>U4JIK8_9VIBR_U4JC30_9VIBR
LLSDISHELRSPLTRLRMANALATRK-QGESDELKRIDTEAERLEKMIGELLELSRMQ--ILLVDDDTELTSLLSDILTFEGF-EISQANDGQAGLNTVDES-VDLILLDIMMPKLNGMEMLKKLRENW-QTPVLMLTAKGEEIDRVIGLELGADDYLPKPFSDRELMARIR
>U4ZXX3_9VIBR_U5A3I1_9VIBR
WLSDISHELRTPITVLRSELEALQDIRSPEPKYIDSLHQQIITLGQLVEDLHQLSL----ILVVEDEPALASVLCEYLEHSGL-ESHHIIDGNLVIDWVKQASPKLIILDLMLPNRDGLDIYRELRAFS-DIPVVMATAKVEEIDRLVGLELGADDYICKPYSPREVVVRV-
>K5TX37_9VIBR_K5UXV7_9VIBR
LIADMSHEIRTPLARIEMAIDCVDK-NIEREQMLERIKSDTQKMRATAEDTLTLAWIEN-ILLVEDDPDLNLQLTELLKEQGY-SVSSMYSGDDGVSAFHQQTFDLVILDVNLPNLDGFEVLNVIRSQS-QTPVVMLTAYGAEEYRIQGLKCGADDYITKPCNFTEVSLR--
>A0A034TXM8_9VIBR_A0A034TVT5_9VIBR
-AGGISHDLRTPLTRIRLATEMM---SPEDSYLAEGIISDTEECNEIISQFMDY------ILVVDDDARLRALLERYLSEQGF-QVRSVANGEQMDRLLTRENFHLMVLDLMLPGEDGLSICRRLRHANNMLPILMLTAKGDEVDRIVGLEVGADDYLPKPFNPRELLARIK
>K5TE71_9VIBR_K5V9P4_9VIBR
LMAGISHDLRTPLTRIRLATEMM---SPEDSYLAEGIISDTEECNEIISQFMDY------ILVVDDDARLRALLERYLSEQGF-QVRSVANGEQMDRLLTRENFHLMVLDLMLPGEDGLSICRRLRHANNMLPILMLTAKGDEVDRIVGLEVGADDYLPKPFNPRELLARIK
>U4DPG8_9VIBR_U4DRX5_9VIBR
LLSDISHELRSPLTRLRMANALATRK-QGESDELKRIDTEAERLEKMIGELLELSRMQ--ILLVDDDTELTSLLSDILTFEGF-EISQANDGQAGLDAVDES-VDLILLDIMMPKLNGMEMLKKLRENW-QTPVLMLTAKGEEIDRVIGLELGADDYLPKPFSDRELMARIR
>U4GJZ2_9VIBR_U4GEN2_9VIBR
LISDMSHEIRTPISRIELALNCIER-GIDVKSMFHRIETEVRNMRQLAEDTLTLAWIEN--LLVEDDPDLNSQLSALLSSQQY-EVTSYESGSKALECLKTHSFDLIILDVDLPDVDGFELLNYVREHS-STPVVMLTAYGAEEHRIRGLRFGADDYVSKPCSFTELCLRI-
>U4ZZA4_9VIBR_U5A4T6_9VIBR
LLSDISHELRSPLTRLRMANALAIR-KQGDSQELERIDTEAQRLEQMISELLTLSRMQ--ILLIDDDTELTSLLKDILSFEGF-TISEANDGYAGLEAINDE-IDLVLLDVMMPRLNGMETLKKLRENW-ETPVLMLTAKGEEIDRVIGLELGADDYLPKPFSDRELLARIR
>A0A034TLA5_9VIBR_A0A034TQD9_9VIBR
LIRDVSHEIRTPLARQNLVLHLLRKGGENEQSLVTRLEDEAKELNHLISDILEFSRLEN-VLIVDDDVPLCELLEAVLQEEGY-IVSSVHCGESALQYMEKTPVDLVLLDVMLPNLNGMQVARRICQRF-ATPILMLTALNDENSMLDGYQAGADQYIGKPFNVAELLMRI-
>A0A034TE15_9VIBR_A0A034TB09_9VIBR
LTNAVAHELRTPIFRLQWQADLLSDLTEQQKKYVYSIVEDIDEMEEMVEELLYYAKMER--IIVEDDPKLQTMLGEYFVEQGF-QVKCIDNGTDAPHAIIDTQPDVVLLDLMLPGQDGLSVCRQIRECY-KGKVLMLTASDDDFDHVAALEIGADDFVTKPIKPRVLLARIR
>U4ZTU5_9VIBR_U5A1D1_9VIBR
LMAGISHDLRTPLTRIRLATEMM---SPEDSYLAEGIISDTEECNEIISQFMDY------ILVVDDDARLRALLERYLSEQGF-QVRSVANSEQMDRLLTRENFHLMVLDLMLPGEDGLSICRRLRNANNSLPILMLTAKGDEVDRIVGLEVGADDYLPKPFNPRELLARIK
>U3ATY7_9VIBR_U3C750_9VIBR
LIRDVSHELRTPLARQNLVLHLLRNVGPKEQKLVGRLEDEATQLNDLIGEILEFSRLEN-ILVVDDDVSLCELLEVVLKEEGY-QVSSVHCGESALSYMEKTSVDLVLLDVMLPNLSGMQVARRICQRF-ATPILMLTALNDEQSMLEGYQAGADQYIGKPFNVAELLMRI-
>K5TU69_9VIBR_K5V1J3_9VIBR
LTNAVAHELRTPIFRLQWQADLLADLNEQQQKYVDSIVEDIDDMENMVEELLYYAKMER--IIVEDDPKLQAMLSEYFEGQGF-EVSCIDNGTDAPDAILESQPDLVLLDLMLPGQDGLSVCRQIRECY-KGKVLMLTASDDDFDHVAALEIGADDFVTKPIKPRVLLARIR
>U4ZRR9_9VIBR_U4ZZ45_9VIBR
LTNAVAHELRTPIFRIQWQAEMLKDLNESQQHTVESIVEDTEEMEKMVDELLCYAKLDS--IIVEDDLKLQKMLQDYFVAQDF-DVLVLDDGSNAAQTILAEQPDIVLLDLMLPVTDGLTICRQTRTHY-KGKILMLTASDDDFDHVAGLETGADDYVTKPIKPRVLLARV-
>K5UM06_9VIBR_K5U9C1_9VIBR
LLSDISHELRSPLTRLRMASALATRK-QGESPELTRIDTEAQRLEQMIAELLELSRMQ--ILLIDDDTELTSLLKEVLSFEGY-EVSEANDGEAGLLAINSE-IDLVLLDVMMPKLNGMETLKRLRENW-ETPVLMLTAKGEEIDRVIGLELGADDYLPKPFSDRELLARIR
>U5A1K3_9VIBR_U4ZVY4_9VIBR
LIRDVSHELRTPLARQNLALHLLRNVDEKSIGLLDRMESETEEMNKLVGEILEFSRLET-VLVVDDDIQLCELLGEVLENEGY-HVDTVHCGESALEFIQSHPVDLVLLDVMLPNLSGIQVARRICQRF-ATPILMLTALNDDASMLDGYQAGADQYIAKPFNVPELLTRIK
>C9Q5A7_9VIBR_C9Q5A8_9VIBR
LMAGISHDIRTPLTRIRLATEMM---SPEDSYLAESIISDTEECNQIISQFMDY------VLVVDDDARLRALLERYLSEQGF-QVRSVANGEQMDRLLTRENFHLMVLDLMLPGEDGLSICRRLRNSNNMIPILMLTAKGDEIDRIVGLEVGADDYLPKPFNPRELLARIK
>U4F019_9VIBR_U4F8Z1_9VIBR
LLSDISHELRSPLTRLRMANALATRK-QGESDELKRIDTEAERLEKMIGELLELSRMQ--ILLVDDDTELTSLLSDILTFEGF-EISQENDGQAGLDAVDES-VDLILLDIMMPKLNGMEMLKKLRENW-QTPVLMLTAKGEEIDRVIGLELGADDYLPKPFSDRELMARIR
>V7ZAI5_9XANT_V7Z9X3_9XANT
FMAEAAHQMRTPLAALRAQAQLAMDDPREMQRSLVAIERNASHMSRLLNQLLS--------LLVEDNADLADAIVRRMRRSGH-AVDWQADGLAAASVLRYQSFDLVVLDIGLPKLDGLRVLAGMRERGDTTPVLMLTARDGIEDRVQALDVGADDYLGKPFDFREFEAR--
>G2LZ92_9XANT_G2LZ91_9XANT
SSAMLAHELRTPLNAAMGRVQGMLDVFPREPEQLRLVHRQLEQINRLIGDLHLVSL----VLLVEDDSDSASILEAYLRRDGF-DVAVAGDGERAIQLHRQWAPDLVLLDVMLPKLSGIEVLSTIRRAG-DTPVIMVTAIGDEPEKLGALRYGADDYVVKPYSPKEVVARV-
>F0BVD2_9XANT_F0BVD3_9XANT
YVQSLTHEMKSPLAAIRGASELLAEPEADRQHFVATIRAQEHRLTETIDKLLALAEVE--VLVVEDEAAIADTVLYALRSEGY-APEHCLLGRDALTRLRADPADVVVLDVGLPDINGFEVCRTLRSFS-QVPVIFLTARNDEIDRVLGLELGADDYMAKPFSPRELVARVR
>F0BEY0_9XANT_F0BEY1_9XANT
-VQSLTHEMKSPLAAIRGASELLTELPEADRQFVASIRAQEQRLTETIDKLLALAEVE--VLVVEDEAAIADTVLYALRSEGY-AAEHCLLGREALARLRADPADVVVLDVGLPDINGFEVCRNLRSFS-EVPVIFLTARTDEIDRVLGLELGADDYMAKPFSPRELVARVR
>F0C6X6_9XANT_F0C6X7_9XANT
FVADAAHELRTPLSALHAYAEVALRL-EAKDAALQQLLETARRSNRLAEQLLDLARLDAG-LLVEDDTMLANAICAGVRQQSW-TIDHVGSANAAKTVLVDHRYTAVLLDIGLPGESGLTVIRFMRGQYDATPVIALTARGQLTDRIRGLDAGADDYLVKPFQFDELMARL-
>F0B9E9_9XANT_F0B9E8_9XANT
FVADAAHELRTPLSALHAYAEVALRL-EAKDAALHQLLETARRSNRLAEQLLDLARLDAG-LLVEDDTMLANAICDGVRQQSW-TIDHVGSANAAKTALVDHRYTAVLLDIGLPGESGLTVIRFLRSHYDATPVIALTARGQLTDRIRGLDAGADDYLVKPFQFDELMARL-
>Z4WIY2_9XANT_Z4WI49_9XANT
FVADAAHELRTPLSALHAYAEVALRL-DAKDAALRQLLETARRSNRLAEQLLDLARLDAG-LLVEDDTMLANAICDGVRQQSW-TIDHVGHANAAKTVLVDHRYSAVLLDIGLPGESGLSVIRFMRSHYDATPVIALTARGQLTDRIRGLDAGADDYLVKPFQFDELMARL-
>W4SS75_9XANT_W4SS49_9XANT
FMAEAAHQMRTPLAALRAQAQLAMDDPREMQRSLVAIERNASHMSRLLNQLLS--------LLVEDNADLADAIVRRMRRSGH-AVDWQSDGLAAASVLRYQSFDLVVLDIGLPKLDGLRVLAGMRERGDTTPVLMLTARDGIEDRVQALDVGADDYLGKPFDFREFEAR--
>G2M0M1_9XANT_G2M0M0_9XANT
FMADISHELRTPLAVLRAELEALQDIRPMTPNSLGSLHQQVGQLGKLIEDLYDVSL----VLIVEDEPRLAAVLGEYLHAAGY-SHDWIADGAQALGAFRAQQPDLVLLDLMLPNRGGLDICRDLRKES-AVPVIMVTARVEEIDRLLGLEIGADDYICKPFSPREVVARVQ
>V7Z927_9XANT_V7Z902_9XANT
FNADVSHELRTPLAVIRGATELLLSLDEKMLQRLQRIQRAELQCSDLIGSLLLLSRNERGILVIEDNSDIAANLGDYLEDRGH-TVDFAADGVTGLHLAVVHEFDAIVLDLNLPGMDGIEVCRKLRNEAKQTPVLMLTARDSLDNKLAGFDSGADDYLIKPFALQEVEVR--
>V7ZHT6_9XANT_V7ZIR2_9XANT
FMADVSHELRTPLAVLRAELEALQDIRPMTRESLTSLHQEVGQLGKLIEDLYDLSLT---VLIVEDEPRLAAVLGEYLHAAGY-SHHWVADGAQAIAAFRAQAPDLLLLDLMLPNRDGLDICRELRSLS-AVPVIMVTARAEEIDRLLGLEIGADDYICKPFSPREVIARV-
>W4S1B1_9XANT_W4S1J5_9XANT
YVQSLTHEMKSPLAAIRGASELLSELPEADRQFVASIRAQELRLTETIDKLLALAEVE--VLVVEDEAAIADTVLYALRSEGY-APEHCLLGRDALARLRADPADVVVLDVGLPDINGFEVCRTLRGFS-DVPVIFLTARNDEIDRVLGFELGADDYMAKPFSPRELVARVR
>G2LSW9_9XANT_G2LSX0_9XANT
FMAEAAHQMRTPLAALRAQAQLAMDDPHEMQRSLVAIERNASHMSRLLNQLLS--------LLVEDNADLADAIVRRMRRSGH-AVDWQADGLAAASVLRYQSFDLVVLDIGLPKLDGLRVLAGMRERGDTTPVLMLTARDGIEDRVQALDVGADDYLGKPFDFREFEAR--
>H1XHG1_9XANT_H1XHG2_9XANT
SSAMLAHELRTPLNAAMGRVQGMLDVFPREPEQLRLVHRQLEQINRLIGDLHLVSL----VLLVEDDSDSASILEAYLRRDGF-DVAVAGDGERAIQLHRQWAPDLVLLDVMLPKLSGIEVLSTIRRAG-DTPVIMVTAIGDEPEKLGALRYGADDYLVKPYSPKEVVARV-
>H1XLF4_9XANT_H1XLF3_9XANT
FMAEAAHQMRTPLAALRAQAQLAMDDPREMQRSLVAIERNASHMSRLLNQLLS--------LLVEDNADLADAIVRRMRRSGH-AVDWQADGLAAASVLRYQSFDLVVLDIGLPKLDGLRVLAGMRERGDATPVLMLTARDGIEDRVQALDVGADDYLGKPFDFREFEAR--
>F0BZN3_9XANT_F0BZN2_9XANT
FNADVSHELRTPLAVIRGATELLLTLDDKMLQRLQRIQRAELQCSDLIGSLLLLSRNERGILVIEDNSDIAANLGDYLEDRGH-TVDFAADGVTGLHLAVVHEFDAIVLDLNLPGMDGIEVCRKLRNEAKQTPVLMLTARDSLDNKLAGFDSGADDYLIKPFALQEVEVR--
>F0BZN3_9XANT_F0BZP2_9XANT
FNADVSHELRTPLAVIRGATELLLTLDDKMLQRLQRIQRAELQCSDLIGSLLLLSRNERG-LVVDDERDIRELLVLTLGRMGL-RISTAANLAEARELLANNPYDLCLTDMRLPDGNGIELVTEISKQYPQTPVAMITAFGSMDLAVEALKAGAFDFVSKPVDISVLRGL--
>G2LWX2_9XANT_G2LWX1_9XANT
FVADAAHELRTPLSALHAYAEVALRTPEAKDAALGQLLETARRSNRLAEQLLDLARLDAG-LLVEDDTMLASAICDGVRQQSW-TIDHVGHANAAKTVLVDHRYSAVLLDIGLPGESGLSVIRFMRSHYDATPVIALTARGQLTDRIRGLDAGADDYLVKPFQFDELMARL-
>E6PPV8_9ZZZZ_E6PPV7_9ZZZZ
ASADIAHELRTPLTNLITQTQVALSGMDAYREVLYSNLEEFERLSAMIDGMLFLAQADH--LIVEDEPKTGEYLRQGLMEAGF-VVDLARTGLDGHHQAMTEPYDLVVLDVMLPDVDGWSIVRALRHAGKDPPVLFLTARDSVEDRVKGLELGADDYLVKPFVFTELLARVR
>E6PFA9_9ZZZZ_E6PFB0_9ZZZZ
FISDASHELRTPLTSINANAQMLLRDPAILRESLETIVAESAQLSQMVGGMLLLAKADRGIVVVEDDAAIARVLQLELQHEGY-HVELAQNGVEGLELALKE-PDLVILDLMLPRMDGMEVCRRIRAKS-RVPIIMLTAKDRVPDRVAGLDIGANDYLTKPFATEELLARVR
>K1U8S3_9ZZZZ_K1T4K1_9ZZZZ
FINDFSHEFKTPMVSVYGFAKQLKKTKEQEDEYIDIIINESQRLINMSSNILMLNKLEN--------------MCTVLKQNGY-EPVPAVDGIDALDILDRQHVDLILLDVMMPRMDGYEFVKTLREGGCNTPVLMVTARETSADKIAGFRAGTDDYMVKPVDDEEMLLRI-
>E6QQ89_9ZZZZ_E6QQ90_9ZZZZ
LTAGIAHEINNPLGGMLNAINTFDRPDLLTNKTISLIGRGLLQIKQTVADLLIEARLEN--CVIEDDEIMRESLRDRFELEGF-ECDCFATAKGAMEQIGRKHYTAIISDIRLPDMNGEELFKHLLAREFLPPWLFITAYGTVDKAVNLLKLGATDYVTKPFDLDELIEKL-
>W1WHB0_9ZZZZ_W1WJ93_9ZZZZ
LILDISHDLKNPLASIMGYSETLINNAEEMKEYLTIINRNSYRANKLINDLFEFSL----ILIAEDEKDIRDLISLHMKKENH-NFFEASDGKEALDIFECEKIDLILVDIMMPKINGIAVIQKVRESS-TIPIICITAMGSDSDKVLALGIGADDYLVKPISPIELCARV-
>K1UAL6_9ZZZZ_K1U5H7_9ZZZZ
LNAAFAHDLRTPLTVLKGYNEMLQADNSQTRETAATMGKHISRMENYVSSMSNLRRMED-ILIADDESDIVSMLGSFFESKGF-RVLPASNGAEALKQVEKQ-PDIILLDINMPGTDGLEVCKRIRDHI-SCPILFLTARIEDTDKVNGFAVGGDDYIVKPFSLMELEARV-
>K1TMR5_9ZZZZ_K1TRN8_9ZZZZ
FVSDVSHEFKTPINAIEGYTMLLQGLSPDQEEYVEKILFNTQRLSGLVGNILLLSKLEN-ILIVEDDKELSQLFQKVLEKNGY-QVKSASDGAQALEVLDKEYIDLIISDIMMPVMDGYELVSELRSAGYQIPVLMITAKGSFDDMRQGFLSGSDDYMVKPVNVNEMVLRV-
>E9L1K3_9ZZZZ_E9L1K4_9ZZZZ
FATNASHELRTPLAITQALLDVARNPNRDTDELVDRIGLVNTRAIKLTEALLLLSSAD--VLIVEDEPYLAEAIRDGLRLEAI-AADIAGDGDTALELLGVNAYDIAVLDRDIPGPSGDEVAERIVASGSGMPILMLTAADRLDDKASGFELGADDYLTKPFEFRELVLRL-
>S0DFB8_9ZZZZ_S0DEX8_9ZZZZ
FNADVAHELRTPVTILIGQTEVLTRSVDDLRHTLQSNLEEFERMRGIINDMLFLARADQG-LIVEDEHKVVDYLRSGLTEQGW-VVDIALDGEEGMHLATEFDYDVIVLDVMLPKRDGFSVLKALRMRK-STPVIMLTARDHINDRVRGLREGADDYLTKPFSFLELVERL-
>E6QF95_9ZZZZ_E6QF94_9ZZZZ
LLTGISHELRTPLSRLLLTLHL-QD--PDLLAGKAAMLVDVSEMDETIDKFLTLVRSG--ILVVDDDLRLRGLVESHLQGFGF-GVRGMSDGRQIESLLAEAPVDLIVLDLGLPHEDGLQICRRLRQHH-DVPILMLTARGDEVDRILGLEMGADDYLAKPFHPRELVARIQ
>E6PSJ9_9ZZZZ_E6PSJ8_9ZZZZ
MLAGISHDIRTPLARLRLEAELS----VPDPQARQDIIADIEQADSIISKFMEYART---ILVVDDDARIRDLLRRYLAQENY-EVFVAEDAKAMSRVMVKERFDLIVLDLMLPGEDGLTVCKRMRSSKDFTPIIMLTAKGEDVDRIIGLEVGADDYLPKPFNPRELLARI-
>W1WII5_9ZZZZ_W1WGB5_9ZZZZ
FISSVSHELRTPLTSIKGWSETLGYSREELDLGLGIIQDETERLITLVEELLDFSRLA--ILVLEDEIGIRSFVSINLKREGY-EIIEAGTGAEAIEKINENNISIALLDVMLPDMSGIEVCKYIRQKFDQVGIIMLTAKAQEEDKLEGFISGADDYIVKPFSIKELLVRV-
>E9L1Q0_9ZZZZ_E9L1Q1_9ZZZZ
FAANASHELRTPLSITKTVLDVVRKPNRIDGEVVDRLHAVNSRAIALTEALLMLSRADQ-VLIVEDEPYMAEAVRDGLRLEAI-AADIAGDGDTALELLSVNSYDIAVLDRDIPGPSGDEVARRILASGSGMPILMLTAADRLDDKASGFQIGADDYLTKPFDLRELVLRL-
>W1WEE0_9ZZZZ_W1WJC6_9ZZZZ
FISNVSHELRSPITSIKGFIAGIIDPKDKENEYLERAYFEIQRLTRLINDLLDLSAISSGVLIVDDDENICEVIDMYLKSVGF-NTKIALNGKEAKMLYMDYNPDLVLLDMMIPQVDGIDVLKWIRKQG-ERPVIMITAKGDTFDKVLALELGADDYIVKPFEPKELLARVK
>T0YK84_9ZZZZ_T0YAV1_9ZZZZ
LIGDVAHELRSPLARMGVALELSRGETDEREASAARIARELGRMDRLIGQALDLSRLESGILLADDDRELSELLTRFLVREGF-SVEPVFDGEAVLRRALSEPYDALVLDIMMPVRSGLDVLRDLRAAT-TLPVLMLTALGDDVDRILGLEIGADDYLTKPCNPHELAARIR
>W1Q365_ABIDE_W1Q355_ABIDE
FLRSASHELKTPLAGLRIMLENMRWY-ADRDTYLDEAMLKVDQLSGLVKEILELSKLQE--MIVEDEAAIREGVSEFLRSQGY-FVWEAADGQEALDLFGEVSVDLVLLDIMMPKKNGFEVLAEIRKTS-TVPVLMLTAVADEEAQIKTFDLLVDGYIQKPFSLALLAKRIE
>W1Q6K3_ABIDE_W1Q5A5_ABIDE
FVEDVSHELRTPVAIVEGHLQMLNRDPEILAESIDASLQEITRMKDLVQMMLDLSRAEH-VLIIEDEKNLARFVDLELQHEGY-ETAICHDGRKGLETALNQEWDVILLDLMLPELNGLEVCRRIRPIK-DTPIIIMTARDSVIDRVSGLDQGADDYIVKPFAIEELLARL-
>W1Q500_ABIDE_W1Q4S1_ABIDE
FSHDVSHDLRTPVTVILSESEYGLRL-AEAQESHATIQRQALRMKDLINQILELSKLEG--LLVEDERDLNASLTKLLKKQQY-SVDSAFDGQEALDFLAVGSYDLIILDIMMPHMDGFEFLERIRLQENPVPVLLLTARDAVTDKIRGLDLGADDYMVKPFEFEELLARL-
>W1Q3M4_ABIDE_W1Q673_ABIDE
FMMDAAHEMRTPLTTMSGVIEGLQYPEPQRKRSLELLATETQRLIRLVNENLDYEKIRT-VLMIEDNESVCEMMSMFFEKEQF-QGHFYHDGLEGYNAYAESPWDIVLLDINLPSMDGITICRNIRKISKETPIIMLTAQDSESDQVIGLEMGADDYVTKPFSPLTLMARM-
>B0C7V5_ACAM1_B0C7V6_ACAM1
LIRTFSHDLRTPLLANRSTLHAMVGVSDSFKEILGESQDANDNLIKLVETLLDISRYEA--LLVEDHALMRMGLKGQFSESDFEVIGEAENGQQAIDLAAQLQPNIVLMDIELPILDGISATQKIKATCPDIRVLALSAFGKDNQVVGMLAAGADGYCLKSIDWQQLLAVI-
>B0C7W8_ACAM1_B0C7W7_ACAM1
FVGNVSHELRTPLTIVRGYLQSIQRLTEMQREALEISTAEANLTIQLLQDLLCLARADDGILLVEDETKLAQFVEMELTHEGY-QVTVANDGIGGLTAARESQPDLILLDWMLPGFSGVEVCRRLRATGDKVPVILLTAKDEISDRVEGLDAGADDYMVKPFSIEELLARVR
>B0C7H9_ACAM1_B0C7H8_ACAM1
LIGDLAHELRTPMTTIRGYLEEIVDRIPPTADLLDRLIKEVRRVERLVMDLQLLSKAEAGILIVEDEKEIAQLVRNMLETEGF-ICETLSNGADALRVVTVLQPDLVILDLMLPGLDGLEVCTRIRQQSKDPYILMLTARAEELDRIIGLTTGADDYLTKPFSPRELIARVR
>A8ZN34_ACAM1_A8ZN33_ACAM1
FVNDAGHELRTPITVIRGHLELIGDDPQEQQETIELVLDELDRMGRLVNDMVALAKSEH-ILIAEDEPRIASFIEKGLKSHGF-TTTTIGDAHATLSLAASGEFDLLILDLGLPDRDGLEVLADLRGHGAKLPILILTARDDIQDKISGLEGGADDYMTKPFRFEELLARVR
>B0C621_ACAM1_B0C620_ACAM1
FLKDVSHELRTPITVIQGQLETLAYRPEKQPETISLITNELQQMNRLVNDLLLLTKAE--ILIAEDNPHIVDFLKAGLKAHGF-TALVAEDGGQAANLACSDQFDLLILDLGLPRKDGLTVLREIRGQGELLPIIVLTARDGVDDTVQALERGANDYMTKPFRFEELLARIK
>C7RKT3_ACCPU_C7RKG3_ACCPU
FIADAAHQMRTPLTGLKTQAQLAMRDPGELRHALRQILSGVDRASHLVDQMLALARAEA-ILLAEDDRIIADGLCRSLRQAGY-AIDCAYNGLDADTALMTNTYDLVILDLGLPKLPGLDVLRRLRARNSSTPILILTALDGTDDRVKGLDLGADDYMAKPFELAELEARV-
>C7RW24_ACCPU_C7RW23_ACCPU
FSSDIAHELRTPVSNLLTQTQVMLRTIDEYQDVLASNAEELERMAKMIADMLFLAKADN-ILVVEDEIKTGDYLRQGLTEAGF-VVDLARDGLDGLHLAQTDAYDLAILDVMLPGIDGWAVLQGIRRAGKDMPVLFLTARDQVQDRVHGLELGADDYMVKPFAFAELLARVR
>C7RU94_ACCPU_C7RU95_ACCPU
MMAGVAHDLRTPLTALHGHLEALGRESGQRERVLAAALAQSDKVRLLSQQLFELAALQS--LLVEDDDAIAAALRLHLEAAGY-RLHRESDGLQAMAAIDRQRWDMVLLDLMLPGADGWDVCRHLRARHADVPVIMLSARSAEAHRVLGLELGADDYLAKPFSMLELVARVR
>C7RJ20_ACCPU_C7RJ21_ACCPU
FSSDIAHELRTPVTNLLTQTQVTLAPAGEYGDVLASNAEELERLSRMIADMLFLARADN-ILVVEDEPKTGNYLKQGLLEAGF-VVDLARDGEDGMHCALTEAYDLVILDVMLPGIDGWSVLRGIRKSGKDMPVLFLTARDHVDDRVRGLELGADDYLVKPFAFSELLARVR
>C7RRM2_ACCPU_C7RRM3_ACCPU
FIADAAHELRTPLAALSLQLQLAERDAAARGDAFGELERGLERATHCVQQLLTLARQEPGVLLVEDDPMIGKSVQQGLRQDGH-TADWLRDGQQAELALATTPYDILLLDLGLPGRSGLDVLTRLRRSANSIPVLVITARDAIADRIRGLDAGADDYLVKPFDLDELSARM-
>D9QSF2_ACEAZ_D9QSF3_ACEAZ
FVSDASHELRTPISVIQGYIDLLDRDKEVLEEAIEAIQAETTSMKKLLEQLLFLARSDKGVLIIEDEEKIARFLELELEHEGY-EVEAVYNGEEGLEAIIEGDFDLVLLDIMLPGLSGMEICRRVRKES-EIPIIMLTAKDDTTDKVMGLDLGAHDYITKPFAIEELLARM-
>H1UDQ6_ACEPA_H1UDQ5_ACEPA
--NDIAHDLRTPLSRMRARLERALSDPAALEAAVGRAVDDLDQCLGIITALLRIAEIEN-VLLVEDDGTIAEEIAAELTARGF-KVLHEATGNAGLEAALRLEADIMVVDRLLPGLDGLSVIETMRQQGIRMPVLVLSALSAVDDRVTGLKAGGDDYLTKPFAIEELVARIE
>H1UQ83_ACEPA_H1UQ82_ACEPA
VLAGVSHDLRTPLTRLRLSLDMMPRRAEDIQPDVEDMIGDVAEMEHMIASYLAFARGEG-VIVVDDDPRLRRLLQRYLFEHGF-RVSVAASAAEARQTLEGIQPDAMVLDVTMPGENGLELTRALRDEGQELPILLLTARGEPADRITGLEAGADDYLGKPFEPRELLLRL-
>S6D9Z5_ACEPA_S6CXJ3_ACEPA
FAASAAHELRNPLGALLAQVQMLGREGSSANKRVEIIADRTRRLARTVEKLLQFSRASSGILIVEDEHDLGAAVQERVRQDGH-AVDWFMTLEDARAAIATVDYDFMLLDLGLPDGNGRDLLREIRRKSFDTAILITTAEDQISDRIAGLSDGADDYIVKPYDLNELVARI-
>H1UJJ0_ACEPA_H1UJI9_ACEPA
FAASAAHELRNPLGALLAQVQMLGREGSSANKRVEIIADRTRRLARTVEKLLQFSRASSGILIVEDEHDLGAAVQERVRQDGH-AVDWFMTLEDARAAVATVDYDFMLLDLGLPDGNGRDLLREIRRTSFDTAILITTAEDQISDRIAGLSDGADDYIVKPYDLNELVARI-
>E3HGZ3_ACHXA_E3HGZ4_ACHXA
LTNAVSHELRTPIARLSFELDMMDRDPAARKRLVEEMKSDVAELDAMASELLMYARLEH--LLVEDDPKLSRLIAQFLEQHGF-NVAQAYRGDHAVEAFRRHDPAITILDLMLPGRDGLQVCRDLRAFS-SAPILMLTAREDDLDQILGLESGADDYVIKPVEPRVLLARIR
>E3HH92_ACHXA_E3HH91_ACHXA
FNADVAHELRTPLATLISGAEVLSSSEQELREVLESNLEELEGLKALVNDMLFLARADGGILLIEDERKLADYVRKGLTEHNY-VVDVARDGIDGRHAAIEGDYDVVVLDVMLPGVDGFGVLADLRKHK-QTPVLMLTARDKVEDRVRGLEGGADDYLVKPFAFSELLARIQ
>E3HKT9_ACHXA_E3HKU0_ACHXA
FSADIAHELRTPVTNLVTQTHVALGSNEEYREILYSNLEEFDRMGRMIGDMLFLAQTE---LVVEDENKTADYVRQGLMEAGF-VVDLARNGLDGHHLAMGETYDLVVLDVMLPDVDGWRIVRALRDAGKQVPVLFLTARGGVDDRVKGLELGADDYLVKPFAFSELLARVR
>E3HUW6_ACHXA_E3HUW5_ACHXA
LVANISHDLRTPLTSLHGYLETLKDDPDERRRYLDIALAQSRKVGRLAQELFELARLESGVLIVEDDAHIAELLRLHLRDEGY-AVEHAADGNEGMRRLEEGSWDALVLDLMLPGIDGLEICKRARAMARYTPIIITSARSSEVHRILGLELGADDYLAKPFSMLELVARVR
>E3HRB8_ACHXA_E3HRB7_ACHXA
LLHNIAHELRSPLARLRLAAELARRKDERQDLQLDRIELECERLDALVGNTLRLARLGA-ILLIDDDVELAQMLREYLEPGHC-QLTLAHSGAHGLALLAQDDYDLVLLDLMLPDGNGLDLLKQYRQRS-RRPVIMFTAHGGETDRVLGLEFGADDYLAKPFSPRELKARI-
>E3HEF4_ACHXA_E3HEF5_ACHXA
FVADAAHQLKTPLAGLRTQAELALRSPEEMQSSLRQLVTGSERATRLVNQLLLLARAEN-ILIAEDDSILADGLSRSLRHNGY-AVDAVRDGLAADSALAAQAFDLLILDLGLPQLAGLEVLRRLRARNSALPVLILTAADSIEQRVKGLDLGADDYMAKPFALSELEARV-
>E3HE65_ACHXA_E3HE66_ACHXA
LVADAAHQVRTPLASLRAQAEVALDDPQRLHARLERIHLNATHASQLINQLLMDATIT--ILLVEDNLDLGDAVESKLRFAGH-SVQWVRDGVAALRWGLDETWDALVLDINLPGKDGFTVIRELRAAGLEAPVLVMTARSEIEDKIDMLDLGADDYLVKPFDLRELEARL-
>E3HJ95_ACHXA_E3HJ94_ACHXA
FNADVAHEMRTPLATLIGETELALSSPQALLETLGSNLEELQRLSSIVNDMLFLSQADRGVLVIEDEKKLAEYLRRALTEHNY-VVDVALDGVTGLHLVRESQYDLVLLDVMLPAMDGFSVLAEIRKTS-RVPVLMLTARDKLEDRVKGLRDGADDYLAKPFALSELLARV-
>E3HWS7_ACHXA_E3HWS8_ACHXA
FVGDAAHELRSPLTALRLQLQALQRDAETRKLAEQRLAAGIDRATRLVEQLLSMARHES-ILLVEDDLMIGESVLDFLRAEHY-AVDWVKDGNAAELALRTDTYDLILLDLGLPKRDGLSLLRDLRARKDRTPVLIATARDAVSDRIAGLDAGADDYVVKPYDVDELLARM-
>E3HLR0_ACHXA_E3HLQ9_ACHXA
FNANVAHELRTPLTNLIGQTQFGLRTEHEFKELLLSNLEELERMTAIVNDMLFLSHAQTG-LVVEDEPKTASHIKRGLTGLGF-TVDLSGDGSEGLFLAIEHDYDAIILDVMLPGQDGYALLRQLRARK-PTPVLMLSARGSVDERVKGLRQGADDYLGKPFSFIELAARIQ
>E3HS27_ACHXA_E3HS28_ACHXA
MLAGISHDLRTPLARMRLEIELS----GVSEDARQAIDEDLGQIDHSIGQLMEYARP---ILVVDDDPRLRDLLRRYLSEQGF-NVFVAEDAKEMGKLWQREHFDLLVLDLMLPGEDGLSICRRLRGGHDNTPIIMLTAKAEEIDRIVGLEMGADDYLSKPFNPRELLARIN
>E3HF43_ACHXA_E3HF44_ACHXA
FAGNLSHEVRTPLAAIRSDSELMLLLTPDQRQRLTRVVDNVDDVIVSLESARAMARDE--VLIVEDDPVISGNLYTFLEARGF-LPDAAYSGPAALERLKEQRFDALVLDIGLPGMDGNAVLHTLRNDMVDVPVLMLTARDSLEDKLAGFSHGADDYLTKPFALLEVEAR--
>A1TW34_ACIAC_A1TW35_ACIAC
FLADAAHQLKTPLAGLRMQADLAQRSTEDLKRSLQQIGRASVRATHTVNQLLALARAEAGILIAEDDQVLADGLLRTLRGSGA-AVDHVASGSDADTVLTTQEFDLLILDLGLPRMHGLDVLKRLRGRGSALPVLILTAADSVDERVKGLDYGADDYMAKPFSLQELEARV-
>A1TQ60_ACIAC_A1TQ61_ACIAC
-NAAIAHELRTPVTILHGRLQGLTEVFEPRAELFQGLLRHVQGLSRLIEDLRMLSLRDSGVLIAEDEPEIAEILAAYLARGGL-QTVHAPDGQAALAMHQALKPDLVLLDVQMPRVDGWKVLSEIRHRG-DTPVIMLTAMDQDIDKLMGLRIGADDYVVKPFNAAEVVARV-
>A1TRJ2_ACIAC_A1TRJ1_ACIAC
FVRDASHQLRTPLAVLKVQVQSALRGDVPPQQALHEILDTVDRATQLANQMLALAKVEQ--LLVEDDPAMQATLQRSLARRGM-EVTALGDGRAALAQWASRPPDAVVLDLTLPGLDGLQVLQQARARGLRTPVLLLTARGTVGDRVLGLNAGADDYLPKPFDLDELEARL-
>A1TIY6_ACIAC_A1TIY7_ACIAC
-VRALTHELKSPVAAIRGAGELLQDPGDDRRQFAAQVVDQSERLQRLVDRLLELSKLEQ--LLVEDDPAIARTVAYALERDGL-AVSHSLLLGDARGLLRAHRFDLLVLDVGLPDGSGLDLLRELRQQGSALPVLMLSAHGEEIDRVLGLELGADDYLPKPFSPRELAARA-
>A1TV72_ACIAC_A1TV73_ACIAC
HAASISHELRTPLTVLRARLHAICDVIEADAQESRALLEQVEYLGRLVGDLHTLSMAEA-VLVVEDEPGIATILSAYLQRDGL-RARQAHDGLEALRLFRQLKPDMVLLDIHLPGMDGLDLLRAIREDG-QTPVIMVTALADDVDKLVGLRLGADDYVVKPFSPPEVVARV-
>A1TIU3_ACIAC_A1TIU4_ACIAC
LLANASHELRSPLTRIRMGLELMQG-STPSPAFRSEILRNIAELDQLVDEILLASRLDA--LMIEDDFRLAQMVIEYLGQSGL-EVAHMADGQSGMARLQGSDPDLVILDLMLPDMDGLDVCRRIRSLPAQVPVLMLTAKGDPMDRIIGLELGADDYLPKPFEPRELLARIR
>Q6FEG1_ACIAD_Q6FEG0_ACIAD
WVADTSHELKTPLSVLQAQIEAMQDIRKATPEHLAAMMSQISSLKKLTQDLADLAQADA-VMLVEDEVELAHLVRDYLEASGF-EVSMFHDGQEAYESFLQRKPNLMILDLMVPRMDGLTICRKVREQS-DLPIIMVTARTEEIDRVLGLNMGADDYVCKPFSPKELVARVQ
>Q6F7B4_ACIAD_Q6F7B5_ACIAD
MLAGISHDLRTPLTRIRLTAEMLPD--EFLRE---GLVYDVDDMDAILNQFISYMR----ILVVDDDVRLRTLLQRFLEDKGF-VVKTAHDATQMDRLLQRELFSLIVLDFMLPVEDGLSICRRLRQSNIDTPIIMLTARGSDSDRIAGLEAGADDYLPKPFNPNELLARIR
>Q6FE73_ACIAD_Q6FE74_ACIAD
LMRAVSHELRTPVARIRFGMEMLAEY-NYRIQQMEMIDRDIEALNTLIDEIMTYAKLEQGILIVEDDERLARLTQEYLIRNGL-EVGVETDGNRAIRRIISEQPDLVVLDVMLPGADGLTVCREVRPHY-HQPILMLTARTEDMDQVLGLEMGADDYVAKPVQPRVLLARIR
>F0Q3L2_ACIAP_F0Q3L3_ACIAP
LLANASHELRSPLTRIRMGLELMQG-STPSPAFRSEILRNIAELDQLVDEILLASRLDA--LMIEDDFRLAQMVIEYLGQSGL-EVTHMADGQSGMARLQGSDPDLVILDLMLPDMDGLDVCRRIRSLPAQVPVLMLTAKGDPMDRIIGLELGADDYLPKPFEPRELLARIR
>F0Q1L7_ACIAP_F0Q1L8_ACIAP
FAGDASHELRTPLAIIAGAAETIAHAGSHLASSAERIVRTTEEMQHQLACLLLLSRDPQ--LIIEDNPELVANLYGFFEPLGY-VLDDARDGATGLRMATQHDYDAILLDLMLPRLDGMALCRKLREEYNPVPVLMLTARDPVDDRVQGLAAGADDYLVKPFSLRELDARIQ
>F0QCA5_ACIAP_F0QCA6_ACIAP
FVRDASHQLRTPLAVLKVQVQSALRDDVAPRQALLEISDTVDRATQLANQMLALAKVEQ--LLVEDDPAMQATLQRSLARRGM-EVTALGDGRAALAQWASRPPDAVVLDLSLPGLDGLQVLQQARASGLRTPVLLLTARGTVGDRVLGLNAGADDYLPKPFDLDELEARL-
>F0Q626_ACIAP_F0Q627_ACIAP
HAASISHELRTPLTVLRARLHAICDVIEADAAESRALLEQVEYLGRLVGDLHTLSMAEA-VLVVEDEPGIATILSAYLQRDGL-RAHQAHDGLEALRLFRQLKPDMVLLDIHLPGMDGLDLLRAIREDG-QTPVIMVTALADDVDKLVGLRLGADDYVVKPFSPPEVVARV-
>F0Q2E7_ACIAP_F0Q2E6_ACIAP
WNAAIAHELRTPVTILHGRLQGLTEVFEPRPELFQGLLRHVQGLSRLIEDLRMLGLRDSGVLIAEDEPEIAEILAAYLARDGL-QTVHAPDGQAALAMHQALKPDLVLLDVQMPRVDGWKVLSEIRHRG-DTPVVMLTAMDQDIDKLMGLRIGADDYVVKPFNAAEVVARV-
>F0Q4D6_ACIAP_F0Q4D7_ACIAP
-VRALTHELKSPVAAIRGAGELLQDPGDDRRQFAAQVVDQSERLQRLIDRLLELSKLEQ--LLVEDDPAIARTVAYALERDGL-AVSHSLLLGDARGLLRAHRFDLLVLDVGLPDGSGLDLLRELRQQGSVLPVLMLSAHGEEIDRVLGLELGADDYLPKPFSPRELAARA-
>E8PF39_ACIB1_E8PF38_ACIB1
MLAGISHDLRTPLTRIRLTAEMLPD--EFLRE---GLVYDVDDMDAILNQFISYMR----ILVVDDDVRLRTLLQRFLEDKGF-VVKTAHDASQMDRLLQRELFSLIVLDFMLPVEDGLSICRRLRQSNIDTPIIMLTARGSDSDRIAGLEAGADDYLPKPFNPNELLARIR
>E8PCG9_ACIB1_E8PCG8_ACIB1
WVADTSHELKTPLAVLQAQIEAMQDIRKATPEHLDAMMRQVSSLKKLTQDLADLAQADA-IMLVEDEVELAHLVRDYLEAAGF-EVSMFHDGQDAYTSFQQRKPNLMILDLMVPRMDGLTICRKVREQS-DLPIIMVTARTEEIDRVLGLNMGADDYVCKPFSPKELVARVQ
>E8PDA0_ACIB1_E8PD99_ACIB1
LMRAVSHELRTPVARIRFGTEMLAEY-NHRMHQVDMIDKDIEALNTLIDEIMTYAKLEQGILIVEDDERLARLTQEYLIRNGL-EVGVETDGNRAIRRIISEQPDLVVLDVMLPGADGLTVCREVRPHY-HQPILMLTARTEDMDQVLGLEMGADDYVAKPVQPRVLLARIR
>B7GWP1_ACIB3_B7GWP2_ACIB3
WVADTSHELKTPLAVLQAQIEAMQDIRKATPEHLDAMMRQVSSLKKLTQDLADLAQADA-IMLVEDEVELAHLVRDYLEAAGF-EVSMFHDGQDAYTNFQQRKPNLMILDLMVPRMDGLTICRKVREQS-DLPIIMVTARTEEIDRVLGLNMGADDYVCKPFSPKELVARVQ
>B7H2V4_ACIB3_B7H2V5_ACIB3
--AAIAHELRTPITILQGRLQGIIDK--PDEVLFKSLLNQVEGLSHLVEDLRTLSLVEN-ILVVEDDYDIGNIIENYLKREGM-SVIRAMNGKQAIELHASQPIDLILLDIKLPELNGWEVLNKIRQKA-QTPVIMLTALDQDIDKVMALRIGADDFVVKPFNPNEVVARVQ
>B7I5M2_ACIB5_B7I5M3_ACIB5
FSSDLAHEIRTPINNLMTQTQVCSRDINTYQEVLFSNLEEFERLARMVSDMLFLAKAEHGILLVEDEQKTGDYLKQGLSEAGY-ITDWVTDGLSGKHQALSEEYDLIILDVMLPKLDGWNIINDIRKSGKTMPILFLSARDQIEDRVKGLELGADDYLVKPFAFAELLARIK
>B7I7G0_ACIB5_B7I7F9_ACIB5
--AAIAHELRTPITILQGRLQGIIDK--PDEVLFKSLLNQVEGLSHLVEDLRTLSLVEN-ILVVEDDYDIGDIIENYLKREGM-SVIRAMNGKQAIELHASQPIDLILLDIKLPELNGWEVLNKIRQKA-QTPVIMLTALDQDIDKVMALRIGADDFVVKPFNPNEVVARVQ
>B2I165_ACIBC_B2I164_ACIBC
--AAIAHELRTPITILQGRLQGIIDK--PDEVLFKSLLNQVEVLSHLVEDLRTLSLVEN-ILVVEDDYDIGDIIENYLKREGM-SVIRAMNGKQAIELHASQPIDLILLDIKLPELNGWEVLNKIRQKA-QTPVIMLTALDQDIDKVMALRIGADDFVVKPFNPNEVIARVQ
>B0VRD9_ACIBS_B0VRE0_ACIBS
WVADTSHELKTPLAVLQAQIEAMQDIRKATPEHLDAMMRQVSSLKKLTQDLADLAQADA-IMLVEDEVELAHLVCDYLEAAGF-EVSMFHDGQDAYTSFQQRKPNLMILDLMVPRMDGLTICRKVREQS-DLPIIMVTARTEEIDRVLGLNMGADDYVCKPFSPKELVARVQ
>A3M8U9_ACIBT_A3M8U8_ACIBT
FSSDLAHEIRTPINNLMTQTQVCSRDINTYQEVLFSNLEEFERLARMVSDMLFLAKAEHGILLVEDEQKTGDYLKQGLSEAGY-ITDWVTDGLTGKHQALSEEYDLIILDVMLPKLDGWNIINDIRKSGKSMPILFLSARDQIDDRVKGLELGADDYLVKPFAFAELLARIK
>A3M5I7_ACIBT_A3M5I6_ACIBT
--AAIAHELRTPITILQGRLQGIIDF-KLDEVLFKSLLNQVEGLSHLVEDLRTLSLVEN-ILVVEDDYDIGDIIENYLKREGM-SVIRAMNGKQAIELHASQPIDLILLDIKLPELNGWEVLNKIRQKA-QTPVIMLTALDQDIDKVMALRIGADDFVVKPFNPNEVVARVQ
>N8XDJ0_ACIBZ_N8XD60_ACIBZ
--AAIAHELRTPMTILQGRLQGIIDVFEPNVVLFKSLLNQVEGLSHLVEDLRTLSLVEN-ILVVEDEYDIGDIIERYLKREGM-RVIRAMNGRHAIEIHSAQPIDLILLDIKLPEMNGWEVLSKIRQKA-QTPVIMLTALDQDIDKVMALRIGADDFVVKPFNPNEVVARVQ
>N9CXV1_ACIBZ_N9EC55_ACIBZ
-VNTLTHELKSPLTAIQASAELLKEPLTDQQNFATHIHEQSQRLQSLIDRMLLLTRLE--ILCVEDDAAILMPLRYALEREEW-QVTWANSGLQAIDYIQQKSFDFIILDIGLPDLNGFDVCKRIRHFN-HTPLLFLTARDDEIDRIIGLEIGADDYCTKPFSSREIVSRIK
>N9EXB7_ACIBZ_N9DHT1_ACIBZ
LMRAVSHELRTPVARIRFGMEMLADDHDYRLQQVEMIDKDIEALNTLIDEIMTYAKLEQGILIVEDDERLARLTQEYLIRNGL-EVGVEPDGNRAIRRIIAEQPDLVVLDVMLPGADGLTVCREVRPHY-HQPILMLTARTEDMDQVLGLEMGADDYVAKPVQPRVLLARIR
>N9EFN9_ACIBZ_N9D058_ACIBZ
WVADTSHELKTPLAVLQAQIEAMQDIRKPTPEHFAAMLRQVTSLKKLTQDLADLAQAEA-IMLVEDEVELAQLVRDYLEAAGF-EVSMFHDGQEAYESFQQRKPSLMVLDLMVPRMDGLTICRKVREQT-DLPIIMVTARTEEIDRVLGLNMGADDYVCKPFSPKELVARVQ
>N8YMA3_ACIBZ_N8X8D4_ACIBZ
-VNTLTHELKSPLTAIQASAELLKEPLTDQQNFATHIHEQSQRLQSLIDRMLLLTRLE--ILCVEDDAAILMPLRYALEREEW-QVTWANSGLQAIDYIQQQSFDFIILDIGLPDLNGFDVCKRIRHFN-HTPLLFLTARDDEIDRIIGLEIGADDYCTKPFSSREIVSRIK
>N9EZ30_ACIBZ_N9DI66_ACIBZ
FSSDLAHEIRTPINNLMTQTQVCSRDIDAYKEVLFSNLEEFEHLARIVSDMLFLAKAENGILLVEDEQKTGDYLKQGLSEAGY-MTDWVTDGRMGRHQALYEEYDLIILDVMLPELDGWHIIHDVRKSGKTMPILFLTARDQIEDRVKGLDLGADDYLVKPFAFAELLARIK
>A0LVZ3_ACIC1_A0LVZ4_ACIC1
FASDVSHELRTPLTTLATSLAVLERWRPAQVQALELVKSETASFQRLVEDLLEISRVDAGILLIEDDDRIRASMRLALTDDGH-EVIEAPSGAAGLELFGAGGADVVLVDLMLPDIDGFECCRRLRRSS-DVPIIMVTARTDTHDVVAGLEAGADDYVTKPFEMKELSARIR
>A0LVS6_ACIC1_A0LVS7_ACIC1
FVSDVSHELRTPVTTIRMAADVLFEFDPASARSAELLQNQLDRFESLLADLLEISRHDAGVLVVDDDTALAEMLGIVLRGEGF-EPHFVFDGDKALAAFREVKPDVVLLDLMLPGTDGIDVCRQIRAES-GVPIVMLTAKSDTVDVVVGLESGADDYVVKPFKPKELVARL-
>A0LVA6_ACIC1_A0LVA7_ACIC1
LVADAGHELRTPLTSLRTNLDLLAQSREDRLALLADVRAQVEELSGLVADLVELARDD--VLVVDDDPAVRESLRRSLVFNGY-DVELADDGQRALAMINMRRPDVVILDVLMPGLDGLETCRRLRAAGDDVPVLMLTAREAVSDRVAGLDAGADDYLVKPFALEELLARL-
>A0LUW0_ACIC1_A0LUW1_ACIC1
FLADASHELRTPLTSIRGYAELFRRRPDDLEKAMRRIEEEATRMGVLVDELLLLARLDQGVLVVDDEQNITDLVATALRYEGF-QVATAHTGVQALQTAAKTHPDLVILDVMLPDIDGFEVARRLGREGVPTPVLFLTARDATEDKVRGLTVGGDDYVTKPFSLAELVARV-
>C1F589_ACIC5_C1F588_ACIC5
FSADVSHDLRTSITVMLGTAQLSLRSAQEHRDDLERIVTECRTASTLLDALLSLARSDN-VLLIEDDRRIAQLVERGLREDGH-RVSVTHDGADGARRMLSGEFDAALLDILLPGMSGLEVLERVRAQHCKTPILMLTAVDAVPKVLEAFDLGADDYLVKPFLLEILLARV-
>C1F2N0_ACIC5_C1F2N1_ACIC5
FLHNAAHELKTAVTIVKSSLQLLASSSEDYHAGLNLCLADCGRMEELVQSMLLLARLEQ-ILVVEDEERLAGNIAAAMRGPGW-AVDLAHSGLAGRDLCLQTEYDLVLLDLMLPGLDGLGVLRDMRGKGIATPVLVLTAVAEKASVIELLNAGADDYLAKPFDLGELLARA-
>N8PE61_ACICA_N8PHY8_ACICA
--AAIAHELRTPVTILQGRLQGIIDVFEADPILFKNLLNQVEGLSNLVEDLRTLSLFEN-ILVVEDEYDIGDIIEHYLKREGM-RVVRAMNGKQAIEIHATQPIDLVILDIKMPELSGWEVLNKIRQKA-ATPVIMLTALDQEIDKVMALRIGADDFVVKPFNPNEVVARVQ
>R8Y815_ACICA_R8Y2I1_ACICA
--AAIAHELRTPITILQGRLQGIIDK--PDEILFKSLLNQVEGLSHLVEDLRTISLVEN-ILVVEDDYDIGDIIENYLKREGM-TVIRAMNGKQAIELHSSQPIDLILLDIKLPELNGWEVLNKIRQKA-QTPVIMLTALDQDIDKVMALRIGADDFVVKPFNPNEVIARVQ
>N9DGT6_ACICA_N9EWA0_ACICA
WVADTSHELKTPLAVLQAQIEAMQDIRKATPEHLDAMMRQVSSLKKLTQDLADLAQADA-VMLVEDEVELAHLVRDYLEAAGF-EVSMFHDGQDAYASFQQRKPNLMVLDLMVPRMDGLTICRKVREQS-DLPIIMVTARTEEIDRVLGLNMGADDYVCKPFSPKELVARVQ
>D0RXZ5_ACICA_D0RXZ4_ACICA
--AAIAHELRTPVTILQGRLQGIIDVFEADPILFKNLLNQVEGLSNLVEDLRTLSLFEN-ILVVEDEYDIGDIIEHYLKREGM-RVVRAMNGKQAIEIHATQPIDLVILDIKMPELNGWEVLNKIRQKA-ATPVIMLTALDQEIDKVMALRIGADDFVVKPFNPNEVVARVQ
>A5FWU0_ACICJ_A5FWT9_ACICJ
MLAGVSHDLRTPLTRLRLAIAML---PPDIA-DTDGMNDDVTEMERLIGLYLTFARGEG-ILLVDDDARLRALMQRYLVENGF-RVTVAESAAAARETLRVVDPDMMVLDVMMPEETGLELIESLRADRPDLPILLLTARGAPEDRIAGFEAGADDYLGKPFDPRELLLRI-
>A5FZQ3_ACICJ_A5FZQ4_ACICJ
FAADVAHEIKNPLSSIRSAVETVRRDPARAARLFDIISQDVRRLDRLISDISDSSRLDS-IALVDDDRHILESVQMTLEQEGF-AVRTYTDGESALQGLMTRPADLAVLDIKMPRMDGMELLQRLRARS-AMPVIFLTSKDDELDELMGLRLGADDYITKPFSQRLLLERIR
>A5FT04_ACICJ_A5FT03_ACICJ
FSADLAHELRTPISNLRGELEVLSRSDDTYREVLGSALEECTRISRVIQSLLFLARAE--VLIVEDEAKTAAYLRKGLEENGF-TADVATDGETGLEFARHGGYDAIILDIMLPRRNGFEILDEIRRRDSQTAVLLLTARDQVTDRVAGLEAGADDYLVKPFAFSELLARVR
>F0KP55_ACICP_F0KP54_ACICP
--AAIAHELRTPVTILQGRLQGIIDVFEADPILFKNLLNQVEGLSNLVEDLRTLSLFEN-ILVVEDEYDIGDIIEHYLKREGM-RVVRAMNGKQAIEIHAAQPIDLVILDIKMPELSGWEVLNKIRQKA-ATPVIMLTALDQEIDKVMALRIGADDFVVKPFNPNEVVARVQ
>F0KNV6_ACICP_F0KNV5_ACICP
WVADTSHELKTPLAVLQAQIEAMQDIRKATPEHLDAMMRQVSSLKKLTQDLADLAQADA-VMLVEDEVELAHLVRDYLEAAGF-EVSMFHDGQDAYASFQQRKPNLMILDLMVPRMDGLTICRKVREQS-DLPIIMVTARTEEIDRVLGLNMGADDYVCKPFSPKELVARVQ
>F0KGK9_ACICP_F0KGK8_ACICP
MLAGISHDLRTPLTRIRLTAEMLPD--EFLRE---GLVYDVDDMDAILNQFISYMR-------VDDDVRLRTLLQRFLEDKGF-VVKTAHDASQMDRLLQRELFSLIVLDFMLPVEDGLSICRRLRQSNIDTPIIMLTARGSDSDRIAGLEAGADDYLPKPFNPNELLARIR
>C5T6P5_ACIDE_C5T6P6_ACIDE
-VRALTHELKSPVAAIRGAGELLQEPAADRALFADQVVQQSERLQRLIDRLLELSKLEQ-VLLLEDDPAIARTVAYTLGRDGM-AVTHSLLMHDARQQLQSRTFDLLVLDVGLPDGSGLDLLQDLRKGATATPVLVLSARGEELDRVLGLELGADDYLTKPFSPRELAARIK
>C5T9Q0_ACIDE_C5T9P9_ACIDE
FVRDTSHQLRTPLAVLKTQVQSALRGDLAPREALLEISHTVDRATQLANQMLALAKVEQ--LLVEDDPTMQVTLQRALARRGM-EITAVGDGPAALNQWVARPPDAVVLDLTLPGLDGLQVLQQARARGLRTPVLILTARGTVGDRVLGLNAGADDYLPKPFDLDELEARL-
>C5T1F6_ACIDE_C5T1F5_ACIDE
FVADAAHQLRTPLAGLQAQVEAWMAP---R-AEIEKLRNATRRTSQLAHQLLALSRADA--LLVEDDVMVASGIKLGLTDAGY-AVDWVGSGERAEEVLRTESFDAAIIDIGLPAMDGLELTRRLRRPGSAMPVLILTARDALHDRVQGLDLGADDYMVKPFELPELLARL-
>C5T1R1_ACIDE_C5T1R2_ACIDE
FSSDLAHEIRTPISNLLTQTQVAKRDADTYRDILASNAEEFQRLARMVSDMLFLAKTDRGILIVEDEPKTGEYLRQGLSEAGF-VADLAQNGSDGLHLALQGEYDLVILDVMLPGLDGWQVLQSLRNRGLQMPVLFLTARDQVEDRVKGLELGADDYLVKPFSFAELLARVR
>B9MBG3_ACIET_B9MBG2_ACIET
FSSDLAHELRTPISNLLTQTQVAKRDAATYRDILASNAEEFQRLARMVADMLFLAKTERGILIVEDEPKTGAYLRQGLSEAGY-SCDLVPNGGDGLHMAIHGQYDLVILDVMLPGLNGWQVLQSLRDRGLEMPVLFLTARDQVEDRVKGLELGADDYLVKPFSFAELLARVR
>B9MAQ0_ACIET_B9MAQ1_ACIET
LLANASHELRSPLTRIRMGLELMQG-GTPSPAFRAEIERNIAELDQLVDEILLASRLDSG-LMIEDDHRLAQMVGEYLGQSGL-QVTHMADGASGLARLQAPEPALVILDLMLPDIDGLEVCRRIRALPAQVPVLMLTAKGDPMDRVIGLEIGADDYLPKPFEPRELLARIR
>B9MBH6_ACIET_B9MBH5_ACIET
FNADVAHELCTPLATMVSGTELALRSAEELQDVLGSNLEELHRITDIVQGMLFLSQADRG-LIVEDEIKLAEYLRKGLSEEGY-VVEVAHNGVDGLHLAMEGAYDLIVLDGMLPGIDGMGVLAALRQSR-QTPVLMLTARMRVEDRVRGLKAGADDYLVKPFAFTELVARIE
>B9MD05_ACIET_B9MD04_ACIET
MLAGISHDLRTPLARLRLETEMS----VTDDVAREHMVADIVQLDATIDKFLDYARPDT-VLVVDDDARIRDLLRRYLTQEGF-EVMVAEDGKALNRILLRETVDLIVLDLMMPGEDGLSICRRLRAANDRTPIIMLTAKGEDVDRIVGLEVGADDYLGKPFNPRELLARI-
>B7JBF3_ACIF2_B7JBF2_ACIF2
-LVGVSHDLRTPLTRMRLSAEFL----PAEEEARSEIIANIQEMDKVIHQFLDYARSGE-ILLVDDDPRLRTMLVRYLEGQGF-IVHAAASGVQMDRQLEREYYDLLLLDVLMPGEDGFSICQRLRVQEPHLPIIMLTARGDLADRVQGLDVGADDYLSKPFEPQELVARIR
>B7J3C7_ACIF2_B7J3C8_ACIF2
MSAQVAHEIRNALSSLRGAARYLVRQPVNRQEFINIIEEEVQRLYDMTQGFLDFGR----ILIVEDEKNLRSVLAATLEAEGF-STAQTESAEDALAIMARELPVLVLTDQRLPGMSGTELLARIKERWPRTPVLIATAYGEIEQAVQAIKAGAEHYLTKPVDEGELVAII-
>C7M3B7_ACIFD_C7M3B8_ACIFD
FIADVSHELRTPLASIQGYLELVDRYDPEIAQAVQRSLEQSQRMRSLVEDLLSLARMDQ-VLVVDDELPITELLQMALTFEGY-DVSVASSGREALDVLRTVKPDLLILDVMMPGMDGFTLLRRLREERNDVPVLLLTAKDAVEDRVQGLQLGSDDYVTKPFSLAELVARVE
>C7LZ75_ACIFD_C7LZ74_ACIFD
FLLAISHDLRTPLTSIRGFAEAIEDEVVQPAHAASVIQREAQRIERLLADLMSLARLEA-VLVVEDDPAIADLLCVYFAKEEG-EVRVVSNGEDALSAFDAS-VTLVILDLNLPGLDGLEVARAIRHRS-TVPIIVLSARDNELDRVTGLELGADDYVTKPFSPRELLARVR
>C7LY44_ACIFD_C7LY45_ACIFD
FIQDASHELKSPLSALRTTLEVGALEITDWDESTQIALSEADRMQRLIESLLLLARAETG-LIVDDEENLLASLKRGLSAEGF-AVDTASDGTTGLDMARHAPYDCIVLDIMLPGVNGFKFTQLLREERNWTPILMLTAKDGEYDEAEALDTGADDVLKKPFSFTVLVARIR
>D2RNE2_ACIFV_D2RNE1_ACIFV
MLAGIAHDLATPLTKIQGYAAGIQDTPEKRQRYLQKILETTENMAKLNQTLFLFSKLD--ILIVEDDLDIAELERDYLEANGF-AVAIAGDGLAGEKAALDEKVDLVLLDIMLPGMDGFQVCRRIREKR-NIPILLVSARQEDVDKIRGLGLGADDYIVKPFSPGELVARVK
>D2RN82_ACIFV_D2RN81_ACIFV
FTSDVSHELRTPTAVIMAESEFGKDL-EEAREEFRHIFQQSRRMSRLINQLLELSRLGN-ILVVEDEPTLNKIIAKRLKIEAY-SVDCAFNGKEALDYLDAAEYDLLIVDIMMPEMDGLTLVKKLRDGGSRVPVLFLTALDSTQDKVTGLDSGGDDYLVKPFEFDELLARIR
>D2RN82_ACIFV_D2RN72_ACIFV
FTSDVSHELRTPTAVIMAESEFGKDL-EEAREEFRHIFQQSRRMSRLINQLLELSRLGN-VLLVDDDPKLLDLLVNYFTKEQF-TVLAARDGEEALRIFRKEQPQLLVLDLMLPKIDGRDVCRTIRQDS-TVPIIMLTARDAEFDRLMGLELGADDYVTKPFSMRELVARVR
>D2RN73_ACIFV_D2RN72_ACIFV
LLANIAHELKTPLAVLQGHLESMLDV--EQPEKLFSMQEEVMRLTRLVGDLRDLSL----VLLVDDDPKLLDLLVNYFTKEQF-TVLAARDGEEALRIFRKEQPQLLVLDLMLPKIDGRDVCRTIRQDS-TVPIIMLTARDAEFDRLMGLELGADDYVTKPFSMRELVARVR
>D2RJF7_ACIFV_D2RJF6_ACIFV
FVANVSHELRTPITIIQGYNEALSDDPEDVKKYRKLINDETRRLERLINELLDISRLQRGVLIADDEPQIREILSIYFKKEGF-KVIEAADGAEALVQVQAGKPDIILLDIMMPVLDGLEVCKQVRKIS-DIPIIMLTAKDSDDDRILGLEIGADDYISKPFNTREVVARV-
>N8S2N6_ACIGI_N8TGW9_ACIGI
-VNTLTHELKSPLTAIQASAELLKEPLNDQQQFATHIHEQSQRLRSLIDRMLLLTRLE--ILCVEDDAAILMPLRYALEREDW-QVTWANSGLQAIDFIQQKPFDFIILDVGLPDLNGFDVCKKIRLFN-HTPLLFLTARDDEIDRIVGLEIGADDYCTKPFSSREIVSRIK
>N8S6N1_ACIGI_N8TJZ9_ACIGI
LMRAVSHELRTPVARIRFGMEMLADDHEYRLQQVEMIDKDIEALNTLIDEIMTYAKLEQGILIVEDDERLARLTQEYLIRNGL-EVGVEPDGNRAIRRIIAEQPDLVVLDVMLPGADGLTVCREVRPHY-HQPILMLTARTEDMDQVLGLEMGADDYVAKPVQPRVLLARIR
>N8WT11_ACIGI_N8WTE9_ACIGI
FSSDLAHEIRTPINNLMTQTQVCSRNINTYQEVLFSNLEEFEHLARMVSDMLFLAKAEHGILLVEDEQKTGDYLKQGLSEAGY-ITDWVTDGLSGKHQALSEEYDLIILDVMLPKLDGWDIIYDIRKSGKTMPILFLSARDQIEDRVKGLDLGADDYLVKPFAFAELLARIK
>S3YT74_ACIGI_S3ZXU2_ACIGI
FSSDLAHEIRTPINNLMTQTQVCSRDIDAYKEVLFSNLEEFEHLARIVSDMLFLAKAENGILLVEDEQKTGDYLKQGLSEAGY-ITDWVTDGLTGKQYALSEDYDVIILDVMLPGVDGWHIIEAVRKNGKTMPILFLTARDQIEDRVKGLELGADDYLVKPFAFAELLARIK
>N8YI44_ACIGI_N8YD60_ACIGI
WVADTSHELKTPLAVLQAQIEAMQDIRKPTPEHFEAMLRQVTSLKKLTQDLADLAQAEA-IMLVEDEVELAQLVRDYLEAAGF-EVSMFHDGQEAYDSFLQRKPSLMVLDLMVPRMDGLTICRKVREQT-DLPIIMVTARTEEIDRVLGLNMGADDYVCKPFSPKELVARVQ
>N8X435_ACIGI_N8X3Q6_ACIGI
MLAGISHDLRTPLTRIRLSAEMMSDMDAILSQFISYMRDGSDNINALL------------ILVVDDDVRLRTLLQRFLEDKGF-VVKTAHDATQMDRLLQRELFSLIVLDFMLPVEDGLSICRRLRSSNIDTPVIMLTARGSDSDRIAGLEAGADDYLPKPFNPNELLARIR
>N8YB14_ACIGI_N8Y673_ACIGI
-NAAIAHELRTPVTILQGRLQGVLDF-TPDKALLKNLLNQVEQLSFLIEDLRTLSLADN-ILVVEDDYDIGDIVEHYLKKNGF-NVLRALNGQQAIEIHAQQQIDLVILDVKLPILNGWEVLNHIRQSK-QTPVIMLTALDQEVDKVTALRIGADDFVVKPFNPNEIIARVE
>N8TJL9_ACIGI_N8TJK7_ACIGI
FSSDLAHEIRTPINNLMTQTQVCSRDIDAYKEVLFSNLEEFEHLARIVSDMLFLAKAENGVLIIDDETQIRKFLDIALRAQGY-KTLLAENGQKGLELLALQGADLIILDLGLPDLDGLEVLSELRAWS-HVPVIVLSVRSNEEEKVKLLDAGANDYVTKPFSVQELMARIR
>N9GHC3_ACIHA_N9GAR6_ACIHA
WVADTSHELKTPLAVLQAQIEAMQDIRKATPEHLEAMMRQVSSLKKLTQDLADLAQAEA-IMLVEDEVELAQLVRDYLEAAGF-EVSMFHDGQDAYTQFQQRKPSLMILDLMVPRMDGLTICRKVREQS-DLPIIMVTARTEEIDRVLGLNMGADDYICKPFSPKELVARVQ
>N9GA62_ACIHA_N9GGY6_ACIHA
FSSDLAHEIRTPINNLMTQTQVCSRDISTYQEILFSNLEEFERLARMVSDMLFLAKADHGILLVEDEQKTGDYLKQGLSEAGY-ITDWVTDGLTGKHQALSEEYDLIILDVMLPKLDGWNIINDIRKSGKSMPILFLSARDQIDDRVKGLELGADDYLVKPFAFAELLARIK
>N9F3A8_ACIHA_N9F412_ACIHA
--AAIAHELRTPITILQGRLQGIVDVFEPKPELMKSLLNQVEGLSYLVEDLRTLSLVEN-ILVVEDEYDIGDIIEHYLKREGM-RVIRAMNGKQAIEMHASQPIDLILLDIKLPELNGWEVLNKIRQKA-QTPVIMLTALDQDIDKVMALRIGADDFVVKPFNPNEVVARVQ
>N9F9Z2_ACIHA_N9F994_ACIHA
LMRAVSHELRTPVARIRFGMEMLAEY-NYRIQQVDMIDKDIEALNTLIDEIMTYAKLEQGILIVEDDERLARLTQEYLIRNGL-EVGVETDGNRAIRRIISEQPDLVVLDVMLPGADGLTVCREVRPHY-HQPILMLTARTEDMDQVLGLEMGADDYVAKPVQPRVLLARIR
>N9GPT8_ACIHA_N9GIC0_ACIHA
FSSDLAHEIRTPINNLMTQTQVCSRDINTYQEVLFSNLEEFERLARMVSDMLFLAKAEHGILLVEDEQKTGDYLKQGLSEAGY-ITDWVTDGLSGKHQALSEEYDLIILDVMLPKLDGWNIIYDIRKSGKTMPILFLSARDQIEDRVKGLDLGADDYLVKPFAFAELLARIK
>N9FIH3_ACIHA_N9FJ14_ACIHA
MLAGISHDLRTPLTRIRLTAEMLPDL----RE---GLVYDVDDMDAILNQFISYM-----ILVVDDDVRLRTLLQRFLEDKGF-VVKTAHDATQMDRLLQRELFSLIVLDFMLPVEDGLSICRRLRQSNIDTPIIMLTARGSDSDRIAGLEAGADDYLPKPFNPNELLARIR
>N9GMS6_ACIHA_N9GUT4_ACIHA
--AAIAHELRTPITILQGRLQGIVDVFEPKPKLMKSLLNQVEGLSYLVEDLRTLSLVEN-ILVVEDEYDIGDIIEHYLKREGM-RVIRAMNGKQAIEMHASQPIDLILLDIKLPELNGWEVLNKIRQKA-QTPVIMLTALDQDIDKVMALRIGADDFVVKPFNPNEVVARVQ
>D4XLK9_ACIHA_D4XLL0_ACIHA
FSSDLAHEIRTPINNLMTQTQVCSRDISTYQEILFSNLEEFERLARMVSDMLFLAKAEHGILLVEDEQKTGDYLKQGLSEAGY-ITDWVTDGLTGKHQALSEEYDLIILDVMLPKLDGWNIINDIRKSGKSMPILFLSARDQIDDRVKGLELGADDYLVKPFAFAELLARIK
>G4Q7A3_ACIIR_G4Q7A2_ACIIR
FTSDVSHELRTPIAVIMAESEFGKDNVEEAKKEMGRIFDQARHMNRMIGQLLELTRLGN-ILVVEDEPSLNQIIAKRLKIEGY-SVDQAENGRDALEFVALAEYDLLIVDILMPEMDGLTLVHTLREKNVTVPVLFLTALDGTEDKVKGLDAGGDDYLVKPFEFSELLARVR
>G4Q8T3_ACIIR_G4Q8T4_ACIIR
FVANVSHELRMPITIIQGYNQAILDDPDDIKKYRKLIDNETQRLERLINELLEISRLQ--VLIADDEAQIREILSLYFKKEGF-KVIEAADGAEALVQIQAGKPDIILLDIMMPVLDGFEVCKQVRKIS-DVPIIMLTAKDFDDDRILGLEMGADDYIAKPFNTREVVARV-
>G4Q393_ACIIR_G4Q394_ACIIR
LFANMAHELRTPLAIISSNLEGMIDVFPLDKKRLLSMEDEALRMGRLIQNLRDLSLAE--ILIADDDEKLLSVLLSYFKDEQF-TVYLARDGGEALKRLKEDHPDIMVLDIMMPGIDGFEVCRRARQFT-DIPIIFLSAKDDEADRLVGLHLGADDYVVKPFHVRELIARVK
>G4Q7V6_ACIIR_G4Q7V5_ACIIR
MIAGISHDLSTPLTKIEGYACGLRDTPEKKDHYFRMIIDTARHMGNLVQSLFLFSKLDL-VLIIEDDKGIAELERDYLEANGF-EVQMAFTGLSGKKAALSSPVDLILLDIMLPGEDGFQVCREIRAEK-DIPILMVSARQEDIDKIRGLGLGADDYIVKPFSPTELVARVK
>N9BES1_ACIJO_N9BDS0_ACIJO
WVSDTSHELKTPLAVLQAQIEAMQDIRKPTPEHFESMLRQVTSLKKLTHDLADLAQAEA-IMLVEDEVELAQLVRDYLEAAGF-EVSMFHDGQDAFDSFTQRKPSLMILDLMVPRMDGLTICRKVREQS-DLPIIMVTARTEEIDRVLGLNMGADDYVCKPFSPKELVARVQ
>D0SG66_ACIJO_D0SG65_ACIJO
WVSDTSHELKTPLAVLQAQIEAMQDIRKPTPEHFESMLCQVTSLKKLTHDLADLAQAEA-IMLVEDEVELAQLVRDYLEAAGF-EVSMFHDGQEAYDSFTQRKPSLMILDLMVPRMDGLTICRKVREQS-DLPIIMVTARTEEIDRVLGLNMGADDYVCKPFSPKELVARVQ
>D0SF00_ACIJO_D0SEZ9_ACIJO
FSSDLAHEIRTPINNLMTQTQVCLADIGTYQEILFSNLEEFERLARMVSDMLFLAKAEHGILLVEDEQKTGDYLKQGLSEAGY-ITDWVTDGLTGKHQALSEEYDLIILDVMLPGLSGWNIINDIRSSGKSMPILFLTARDQIEDRVKGLELGADDYLVKPFAFAELLARIK
>D0SEX0_ACIJO_D0SEW9_ACIJO
MLAGISHDLRTPLTRIRLSAEMMPD----DDFLKEGLIYDVEDMDAILNQFISYMR----ILVVDDDVRLRTLLQRFLEDKGF-VVKTAHDATQMDRLLQRELFSLIVLDFMLPVEDGLSICRRLRQSNIDTPIIMLTARGSDSDRIAGLEAGADDYLPKPFNPNELLARIR
>N8RY59_ACIJO_N8QIV3_ACIJO
WVSDTSHELKTPLAVLQAQIEAMQDIRKPTPEHFESMLRQVTSLKKLTHDLADLAQAEA-IMLVEDEVELAQLVRDYLEAAGF-EVSMFHDGQEAYDSFTQRKPSLMILDLMVPRMDGLTICRKVREQS-DLPIIMVTARTEEIDRVLGLNMGADDYVCKPFSPKELVARVQ
>D0SBA6_ACIJO_D0SBA5_ACIJO
LMRAVSHELRTPVARIRFGMEMLAEY-EYRLQQVDMIDKDIEALNTLIDEIMTYAKLEQGILIVEDDERLARLTQEYLIRNGL-EVGVEPDGNRAIRRIIAEQPDMVVLDVMLPGADGLTICREVRPHY-HQPILMLTARTEDMDQVLGLEMGADDYVAKPVQPRVLLARIR
>N9CVY5_ACIJO_N9BFK8_ACIJO
FSEDIAHEFRTPLNNLIGQTEILLMSPAQYQELLISNLEDYQRLKRMIDSMLFLARADA-ILIIEDEVKIASYLVKGLNESGY-EAQCVHSGLEGLEKLKMHAYSLVILDVMLPDIDGWAVLTVLRQFS-KIPVIFLTAKDQVIDRVKGLELGADDYLAKPFSYIELLARIK
>S7YFL1_ACIJU_S7WXQ0_ACIJU
MLAGISHDLRTPLTRIRLTAEMLPD-----EFFREGLIYDVDDMDAILNQFISYMRD---ILVVDDDVRLRTLLQRFLEDKGF-VVKTAHDATQMDRLLQRELFSLIVLDFMLPVEDGLSICRRLRQSNIDTPIIMLTARGSDSDRIAGLEAGADDYLPKPFNPNELLARIR
>N9C6A6_ACIJU_N9ASQ0_ACIJU
FSEDIAHEFRTPLNNLIGQTEIMLMTDEQFKELLYSNLEDYQRLKRMIDSMLFLARAD--ILIIEDETKIASYLVKGLIESGY-TAECVHSGLEGLERLKMKSYSLVILDVMLPDLDGWDVLKILRQFS-KVPVIFLTAKDQILDRVKGLELGADDYLAKPFSYIELLARIK
>D0SJV2_ACIJU_D0SJV1_ACIJU
FSEDIAHEFRTPLNNLIGQTEIMLMTDEQYKELLYSNLEDYQRLKRMIDSMLFLARADR-ILIIEDETKIASYLVKGLIESGY-TAECVHSGLEGLERLKMKSYSLVILDVMLPDLDGWDVLKILRQFS-KVPVIFLTAKDQILDRVKGLELGADDYLAKPFSYIELLARV-
>N9B2S1_ACIJU_N9B3Q7_ACIJU
FSEDIAHEFRTPLNNLIGQTEIMLMTDEQYKELLYSNLEDYQRLKRMIDSMLFLARADR-ILIIEDETKIASYLVKGLIESGY-TAECVHSGLEGLERLKMKSYSLVILDVMLPDLDGWDVLKILRQFS-KIPVIFLTAKDQILDRVKGLELGADDYLAKPFSYIELLARIK
>D0SL90_ACIJU_D0SL91_ACIJU
WVADTSHELKTPLAVLQAQIEAMQDIRKATPEHLNAMMLQVSSLKKLTQDLADLAQADA-IMLVEDEVELAQLVRDYLEAAGF-EVSMFHDGQDAYTQFQQRKPSLMILDLMVPRMDGLTICRKVREQS-DLPIIMVTARTEEIDRVLGLNMGADDYICKPFSPKELVARVQ
>N8ZNH7_ACIJU_N9B2W3_ACIJU
FSSDLAHEIRTPINNLMTQTQVCSRDINTYQEVLFSNLEEFERLARMISDMLFLAKAEHGILLVEDEQKTGDYLKQGLSEAGY-ITDWVTDGLSGKHQALSEEYDLIILDVMLPKLDGWNIIYDIRKSGKTMPILFLSARDQIEDRVKGLDLGADDYLVKPFAFAELLARIK
>N9B1R8_ACIJU_N8ZM09_ACIJU
FSEDIAHEFRTPLNNLIGQTEIMLMTDEQYKELLYSNLEDYQRLKRMIDSMLFLARADR-ILIIEDETKIASYLVKGLIESGY-TAEYVHSGLEGLERLKMKSYSLVILDVMLPDLDGWDVLKILRQFS-KVPVIFLTAKDQILDRVKGLELGADDYLAKPFSYIELLARIK
>D0SQH4_ACIJU_D0SQH5_ACIJU
FSSDLAHEIRTPINNLMTQTQVCLADIGTYQEILFSNLEEFERLARMVSDMLFLAKAEH-ILLVEDEQKTGDYLKQGLSEAGY-ITDWVTDGLTGKHQALSEEYDLIILDVMLPGLNGWNIINDIRSSGKTMPILFLTARDQIEDRVKGLELGADDYLVKPFAFAELLARIK
>V2PP61_ACILW_V2PZJ6_ACILW
WVADTSHELKTPLAVLQAQIEAMQDIRKPTPEHFASMLAQVNSLKKLTQDLAALAQVDA-VMLVEDEIELAQLVRDYLEAAGF-EVSMFHDGQEAYNSFTQRKPSLMILDLMVPRMDGLTICRKVREQS-DLPIIMVTARTEEIDRVLGLNMGADDYLCKPFSPKELVARVQ
>N9HII0_ACILW_N9HQY8_ACILW
FTADASHELRSPLSAIQMRLQVLKRGDAQLPQALQLIQNDVNRGTQVLENLLLLARLDP-ILLAEDDQSQADSIQTWLEMDGY-VIDRVECGDHAILAIEQHKYDCILLDRGLPNATGDDILKILRSQHQDTPVIFITAKDSIDDRVEGLDLGANDYLVKPFSLEELSARV-
>N9H0E6_ACILW_N9H7L1_ACILW
FSSDLAHEIRTPINNLMTQTQVCLADIGTYQEILFSNLEEFERLARMVSDMLFLAKAEHGILLVEDEQKTGDYLKQGLSEAGY-ITDWVTDGLTGKHQALSEEYDLIILDVMLPGLNGWNIINDIRSSGKTMPILFLTARDQIEDRVKGLELGADDYLVKPFAFAELLARIK
>V2RC14_ACILW_V2Q7J5_ACILW
LMRAVSHELRTPVARIRFGVEMMADY-DYRLQQVEQIDKDIEALNTLIDEIMTYAKLEQGILIVEDDERLARLTQEYLIRNGL-EVGVEPDGNRAIRRIIAEQPDMVVLDVMLPGADGLTICREVRPHY-HQPILMLTARTEDMDQVLGLEMGADDYVAKPVQPRVLLARIR
>N9HTA4_ACILW_N9HKQ3_ACILW
FSSDLAHEIRTPINNLMTQTQVCLADTSTYQEVLFSNLEELERLARMVSDMLFLAKAEHGILLVEDEQKTGDYLKQGLSEAGY-ITDWVTDGLTGKHQALSEEYDLIILDVMLPGLNGWNIINDIRSSGKTMPILFLTARDQIEDRVKGLELGADDYLVKPFAFAELLARIK
>N9HJ70_ACILW_N9HBQ9_ACILW
FTADASHELRSPLSAIQMRLQVLKRDDAQLPQALQLIQNDVNRGTQVLENLLLLARLDP-ILLAEDDQSQADSIQTWLEMDGY-VIDRVERGDHAILAIEQHQYDCILLDRGLPNATGDEILKSLRSQQQDTPVIFITAKDSIDDRVEGLDLGANDYLVKPFSLEELSARV-
>N9FT43_ACILW_N9H9D0_ACILW
WVADTSHELKTPLAVLQAQIEAMQDIRKPTPEHFASMLAQVTSLKKLTQDLAALAQADA-VMLVEDEIELAQLVRDYLEAAGF-EVSMFHDGQEAYNSFTQRKPSLMILDLMVPRMDGLTICRKVREQS-DLPIIMVTARTEEIDRVLGLNMGADDYLCKPFSPKELVARVQ
>N9H593_ACILW_N9HBY5_ACILW
FSSDLAHEIRTPINNLMTQTQVCLADIGTYQEILFSNLEEFERLARMVSDMLFLAKAEHGILLVEDEQKTGDYLKQGLSEAGY-ITDWVTDGLTGKHQALSEEYDLIILDVMLPGLNGWNIINDIRSSGKTMPILFLTARDQIEDRVKGLELGADDYLIKPFAFAELLARIK
>N9G3M0_ACILW_N9G3W1_ACILW
WVADTSHELKTPLAVLQAQIEAMQDIRKPTPEHFSSMLAQVNSLKKLTQDLAALAQVDA-VMLVEDEIELAQLVRDYLEAAGF-EVSMFHDGQEAYNSFTQRKPSLMILDLMVPRMDGLTICRKVREQS-DLPIIMVTARTEEIDRVLGLNMGADDYLCKPFSPKELVARVQ
>N8TUE4_ACILW_N8TQE8_ACILW
FTADASHELRSPLSAIQMRLQVLKRDDAQLPQALQLIQNDVNRGTQVLENLLLLARLDP-ILLAEDDQSQADSIQTWLEMDGY-VIDRVERGDHAILAIEQHKYDCILLDRGLPNATGDDILKILRSQHQDTPVIFITAKDSIDDRVEGLDLGANDYLVKPFSLEELSARV-
>A0A023D970_ACIMT_A0A023D818_ACIMT
FAADVSHELKNPLSSIRSAIETLPRNRERQTRLLGIIGNDVRRMDRLITDISDASRLDA-IALVDDDRNILTSVQMALEAEGF-IVHTYTDGEAALQGIGARPVSLAVLDIKMPRMDGMELLQRLRARS-ALPVIFLTSKDEELDQLMGLRLGADDYITKPFSQRLLLERIR
>A0A023D4U2_ACIMT_A0A023D4R8_ACIMT
VLAGVSHDLRTPLTRLRLTLAMLPTPAEILREDVEDMVSDIAEMERLIGSYLSFARGEG--LVVDDDRRLLRLLQRYLGEQGY-RVTTAEGAEQARQILSVMAPDALVLDVTMPGETGLELTRFLREAGHVLPVLLLTARGEPADRIEGLEAGADDYLGKPFEPRELALRL-
>R8YJZ6_ACIPI_R8YKC5_ACIPI
--AAIAHELRTPITILQGRLQGIVDVFKAEPELIRSLLNQVEGLSYLVEDLRTLSLFE--ILVVEDEYDIGDIIEQYLKREGM-RVIRAMNGKQAIEIHASQPIDLILLDIKLPELNGWEVLSKIRQKA-QTPVIMLTALDQDIDKVMALRIGADDFVVKPFNPNEVVARVQ
>N9DQU1_ACIRA_N9DX00_ACIRA
LMRAVSHELRTPVARIRFGMEMLAEY-EYRLQQIEMIDKDIEALNTLIDEIMTYAKLEQGILIVEDDERLARLTQEYLIRNGL-EVGVETDGNRAIRRIISEQPDMVVLDVMLPGADGLTVCREVRPHY-HQPILMLTARTEDMDQVLGLEMGADDYVPKPVQPRVLLARIR
>C6RQH2_ACIRA_C6RQH1_ACIRA
MLAGISHDLRTPLTRIRLTAEMLPD--EFLR---EGLIYDVDDMDAILNQFISYMRD---ILVVDDDVRLRTLLQRFLEDKGF-VVKTAHDATQMDRLLQRELFSLIVLDFMLPVEDGLSICRRLRQSNIDIPIIMLTARGSDSDRIAGLEAGADDYLPKPFNPNELLARIR
>N9CIZ5_ACIRA_N9DZB4_ACIRA
WVADTSHELKTPLAVLQAQIEAMQDIRKATPEHLAAMMRQVSSLKKLTKDLADLAQAEA-VMLVEDEVELAGLVRDYLEAGGF-EVSVFHDGQEAYDHFLQRKPSLMILDLMVPRMDGLTICRKVREQS-DIPIIMVTARTEEIDRVLGLNMGADDYICKPFSPKELVARVQ
>N9DWN2_ACIRA_N9CGC9_ACIRA
FSEDMAHEFRTPLNNLIGQTQILLSEKADYQDLLFSHLEEYERLKRMVENMLFLARADH-ILIIEDEQKIARYLAKGLTESGY-RTWLAHDGREGLMLFEQHAIDLVILDVMLPELNGWQVIQTLRQFS-EVPVLFLTARDSVLDRVKGLELGADDYLVKPFSYIELLARV-
>J4PNK9_ACIRA_J4PMW6_ACIRA
FSEDMAHEFRTPLNNLIGQTQILLSEKADYQDLLFSHLEEYERLKRMVENMLFLARADH-ILIIEDEQKIARYLAKGLTESGY-RTWLAHDGREGLMLFEQHAIDLVILDVMLPELDGWQVIQTLRQFS-EVPVLFLTARDSVLDRIKGLELGADDYLVKPFSYIELLARV-
>A1W2H3_ACISJ_A1W2H4_ACISJ
LLANASHELRSPLTRIRMGLELMQG-GTPSPAFRAEIERNIAELDQLVDEILLASRLDSG-LMIEDDHRLAQMVGEYLGQSGL-QVTHMADGTSGLARLQAPEPDLVILDLMLPDIDGLEVCRRIRALPAQVPVLMLTAKGDPMDRVIGLEIGADDYLPKPFEPRELLARIR
>A1W9E4_ACISJ_A1W9E3_ACISJ
FSSDLAHELRTPISNLLTQTQVAKRDAATYRDILASNAEEFQRLARMVADMLFLAKTERGILIVEDEPKTGAYLRQGLSEAGY-SPDLVPNGADGLHMAIHGQYDLVILDVMLPGLNGWQVLQSLRDRGLEMPVLFLTARDQVEDRVKGLELGADDYLVKPFSFAELLARVR
>E8X6I4_ACISM_E8X6I3_ACISM
MLGHISHELRSPLTRIGVSLELLRR---GENESFDQMQLDLDRLNQMIGEILELTRMD-----IDDDVALTDSLRRLLAMDGL-RLDAVHRAEEGLTRALEGRHAIVILDIMLPDGDGRQILRRIRQAS-EVPVIMLTARGDDKDRIQGLEAGADDYLPKPFNPRELVARIR
>C6WJ37_ACTMD_C6WJ38_ACTMD
FTSDVSHELRTPLTTVRMAADVLHAFPAGLARSTELLVDELDRFESLLGDLLEISRLDAGVLVVDDDPALAEMLTIVLRGEGF-DTAVVADGARALPALRELKPDLVLLDLMLPGMNGIDVCKAIRSES-GVPIVMLTAKSDTVDVVLGLESGADDYVVKPFKPKELVARIR
>C6WLG4_ACTMD_C6WLG5_ACTMD
FAANASHELRTPLAITQALLDVAHDPAWDRGEALARLRTANRRAIDLTEALLLLARGDSGVLIVEDEPHLAQAVRDGLRLAAI-AADVAGDGRTALELLDVNAYDLLVLDRDIPGPSGDEVARRVVASGRGTPILMLTAADRIDDKASGFELGADDYLTKPFELRELVLRL-
>C6WKD1_ACTMD_C6WKD0_ACTMD
LVGDVSHQLRSRLTALQLRLEALAEPEPETAGEARAALEQAERLTEVLNELLAAAR----VLLAEDDPAIAEPLSRALQREGY-QVHVVGDGPGALEAAEHGGIDLLVLDLGLPGMDGLEVCRRLRAGGRGVPVLMLTARSDEVDFVVGLDAGADDYVAKPFRLAELMARIR
>C6WGM9_ACTMD_C6WGN0_ACTMD
FIADASHELRTPLTSIRGYADLFRYAPEEREAHLEKLRAEAARMSVLLEELLLLARLDS--LVVDDEPHIADLVATVARYEGW-QAVTAGSGEAAIRAALDFQPDIVVLDLMLPDVDGFTVLDRLRGEGAMVPVVFLTARDGTADRVAGLTRGGDDYLVKPFSVEELMARL-
>C6WM72_ACTMD_C6WM71_ACTMD
FVADAAHELRTPIAGVQAVAEALQSSAEEREQFNLLLVREARRAGRLVDDLLQLARIDAGVLVIEDAEAIGAAVGSALREQGY-QVRVRPDGRDLEGELTRFRPDLVVLDVMLPGRDGFALLEVIRRGS-GAGVVMLTARDGVQDRLRGLDRGADDYVTKPFVLAEVVARV-
>C6WA98_ACTMD_C6WA97_ACTMD
FAADASHELRSPIAALRAELEIARSENADWPSVVEGALADTDRIQALTTDLLLLTRLDH-VLLVDDDRRLVGLLARGLVAEGF-AVDVEHDGEAGLWRASEHAYDVVVLDIMLPGLNGYRVCARLRDAGVETPILMLTAKDGELDEAEGLDTGADDYLTKPFSYVVLVARL-
>C6WHR5_ACTMD_C6WHR4_ACTMD
LIANVSHELRTPITALQAVLENVVDVEQADATTMRTALAQTERLGRLVAELLDLSRIDAGVLVVEDDPTIADSVAARLRAEGF-EVLVAHDGPSGVGRALAEGPDLVVLDVMLPGFDGLEVCRRVQAQR-AVPVLMLTARGEETDLLVGLAVGADDYLTKPFSLRELAARV-
>C6WQS0_ACTMD_C6WQS1_ACTMD
FLDDAGHELRTPITIVSGHLELLGEDPVERAEAVRLCLDELDRMNRMVNDLLLLAKAEQ-ILIAEDEERIASFVRKGLTANGF-ATTVVGDGEAALGYALGGGFDLVLLDIGLPVLDGFAVLARLRERGCATPVIILTAQDSVRATVAGLEGGADDYMTKPFRFEELLARVR
>C6WAL1_ACTMD_C6WAL0_ACTMD
FVANASHELRTPLSVIRTELDVLSDDAEELRRMAGVVRSAGLRAEQLVSALLLLARTDG-ILVVEDEAPLADAIARGLRREGM-AVDVAYDGESGHEKSSVTRYDVVVLDRDLPGMSGDELCGEILSSGALTRVMMLTASSGIEDRVEGLSLGADDYLAKPFAFPELVARVR
>C6WJE4_ACTMD_C6WJE3_ACTMD
LVADAGHELRTPLTSMRTNLELLLASDEDKAEINDDVRAQLDELTTLIGDLVELAREDA-ILVVDDDRAVRESLRRSLQFNGY-QVDLAGDGQQALESVLSQRPDAMVLDVMMPRLDGLEVCRRLRSTGDDLPILVLTARDAVSDRVSGLDAGADDYLPKPFALEELLARL-
>C6WKW1_ACTMD_C6WKW0_ACTMD
FTGDAAHELRSPVTSVRAQAEVAVADPDFSLEVLESVVEESQRMSALVDALLILARADSGVLVVDDEVGVRRALERGLAAEGM-EVVSAADGDTALRAALTGAFDVVLLDIMLPGLSGYRVLQRMRAEGVRTPVLMVSAKDGEVDQADGLDLGADGYLVKPFSFVVLVAQV-
>C6WFY8_ACTMD_C6WFY9_ACTMD
AVSDTAHELRTPLSNIRGWLEAAEDVTDRDPELIALLLKEALALQHIVDDLQDLAVADAGILIAEDDESQAELLRRYLERDHH-EVAVVHDGRAAIDTARERGPDLVVLDLMLPKVDGLDVCRVLRAES-DVLVLVLTARSTEDDVLLGLDLGADDYMTKPFSPRELVARVR
>C6WH73_ACTMD_C6WH74_ACTMD
FVADVSHQLRSPLTALRLGLDNVHDDEPRAREALDGAIAEVVRMSRLVNDLLALARAQA-VLLVEDDPAIARSLTTGLERFGF-AVEWVTTGAAALAAT---GYGVVLLDLGLPDVDGLDVCRALRART-DLPVIVITARSDEVDTVVGLEVGADDYVSKPFGAREIVARIR
>C6WMN7_ACTMD_C6WMN8_ACTMD
LVEDAGHELRTPLTSLRANVELLLHPEADRRRLLADLEAQSVELTALVAELVELAKQDR-ILVVDDEVAVAEAVTRTLRFEGY-EVTTAHDGAQALDLVRSLRPDGVILDVTMPVLGGLDACRALRASGDTTPVLMLTARAEVSDRVAGLDAGADDYLAKPFALQELLARVR
>C6WAD0_ACTMD_C6WAD1_ACTMD
FVADASHQLRNPLTALKLRLSNLEDVTEEGRPHQAAALAEANRLNRILDEMLAMARAES-VLLVEDDDSVAEALVPALVRRGF-TVDRQSTGRGTLDRLT--GIDVVLLDIGLPDIDGVTLCRNIRAAS-DVAIIVVSARGEIDDRILGLHAGADDYLVKPYDVGELVARV-
>C6WCQ4_ACTMD_C6WCQ5_ACTMD
FVADASHELRTPLAAIRGYAELTRRVSPEIAHAMGRVESEAVRMTSLVEDLLLLARLDAGVLVVDDESTLAELMTMALRMEKW-EVRTALDGTSAVRVAREFRPDAVVLDVMLPDFDGLEVLRRMRTEAPTLPVLFLTAKDAVEDRIAGLTAGGDDYVTKPFSLEEVVLRL-
>J2ZSF1_ACTNH_J3JKP5_ACTNH
MLTDLGHELRTPLAATQVTLEGLQDV-DFTPANVEILLRQNQRLAALAADISEVSRAEEGVLVVDDEPVLSGTVKNYLERAGM-SAQTCGDGLAALDLVRATAPDVVVLDLGLPGMDGVEVCRQLRTFS-DCYVLMLTARADEVDKLIGLSVGADDYMTKPFSPRELVARIQ
>J2ZLX5_ACTNH_J3JIC1_ACTNH
LLDDVGHELRTPIAVVRGHLELTDPDPEDVHQTQLLAIDELDRMGVLIDDLILLAKS---ILIIEDEPRIVAFLTKGLKAAGF-TTHTTAAGREAVELALQTSFDLIILDVGLPDIDGFEVLQQLRGQGVTAPVIMLTARSSVADRVAGLEGGADDYMPKPFSFEELLARIR
>J3JJJ5_ACTNH_J3AAA9_ACTNH
FAANASHELRTPLATTQTMIDVLSDSAEDLRRVLTRVLETNRANRETIDALLDLADAQSGVLVVEDEEYLAEAIATGLRREAM-AVDVVGDGASALEQVVINDYDIIVLDRDLPVIHGDEVCRRVVAEHPSTRVLMLTASRTLDARVGGFELGADDYLTKPFEFPELVARL-
>J2ZQF0_ACTNH_J3JJW9_ACTNH
FASDASHQLRTPLTSLSLRLEEIELGEEEVRAEAHACLEQVERLTGVVQDLLKVSRRTGGVLLVEDDPAISEPLARAFGREGY-EVLTHGTGKGALEEVSAA--DIIVLDLGLPDIDGLDVARQVRAQGLTIPILMLTARSEDSDLVVGLDAGADDYVTKPFRLAELLARVR
>J3F571_ACTNH_J3JLC2_ACTNH
FVSDVSHELRTPLASIRLATEQIQDAREEISDSIQVLSSSVDRFETMLTDLLDISRIDSGILVVDDDASLAEMIGIMLESESY-TPTLCHDGAKALDAFHEVNPDLVLLDLMLPGLDGVEICRLIRSES-DVPIIMLTARTDTQDVVAGLEAGADDYVTKPFKSKELLARV-
>A3N170_ACTP2_A3N169_ACTP2
FTSDAAHELRSPLAGLRIQTEIAQMDPDTHLSALNNLTHGIDRIAQLIEQLLTLSRLEN-ILLIEDDKLIGDGLKLGLTKQNF-VVDWFQDGKLGFEALFSTEYDAVVLDLTLPKMDGLAILKNWRKENLDIPVLILTARDTLDERILGFNSGADDYLCKPFALMEVVVRL-
>B3H156_ACTP7_B3H157_ACTP7
LVSDISHELKTPLARLHLATALIRR-RNGESPELTRIENQIQKLDTMVHDLLVLSRQ---ILLVDDDIELTELLAELLSLEGF-EIHCVHNGQDALTELELQSYDLILLDVMMPVLNSIETLKQLRQKH-STPVLMLSARDDEIDRVLGLELGADDYLPKPFNDRELVARIK
>D9PAE8_ACTPL_D9PAE9_ACTPL
FTSDAAHELRSPLAGLRIQTEIAQMDPDMHLSALNNLTHGIDRIAQLIEQLLTLSRLEN-ILLIEDDKLIGDGLKLGLTKQNF-VVDWFQDGKLGFEALFSTEYDAVVLDLTLPKMDGLAILKNWRKENLDIPVLILTARDTLDERILGFNSGADDYLCKPFALMEVVVRL-
>G8S7J2_ACTS5_G8S7J3_ACTS5
FLLSVSHELRTPLSTIRGYAEAIADAADGAPQAGATMLAEADRLDRLISDLLVLSRLEA-VLVVEDERPIADLVRLYLSREGF-GVQVEHDGAAGLAAARRLRPVACILDIALPGMDGTEICRRLRADGDWTPVIFLTARDDEVDRILGLELGGDDYVTKPFSPRELVTRVK
>G8SE99_ACTS5_G8SEA0_ACTS5
FVADASHELRTPLAAIRGYAELTRRP-DEVAHVLGRVESEAKRMTTLVEDLLLLARLDAGVLVVDDEPTLAELLSMALRYEGW-EVKSAADGLSAVRTARDFRPDAVILDMMLPDIDGLEVLRRLRGETPEVPVLFLTAKDSVEDRITGLTAGGDDYVTKPFSLEEVVARL-
>G8SGA7_ACTS5_G8SGA8_ACTS5
FVDDASHELRTPIAVLRGELDLALADPAEVRRSLLAAQNQVARLTRLAEDMLLLARERAGILIAEDDPAMAAMLQRAFERAGY-AVDAVATGTDAVWAITETDFDAAVLDVMIPEPDGIEVCRQIRARDRWVPVLMLTARDGTGDKVRGLDAGADDYLTKPFALDELMARVR
>G8S2J9_ACTS5_G8S2K0_ACTS5
LVEDAGHELRTPLTSIRTNVELLLEPPEERAKLLADLDAQVQELATLTTELVELAREEA-ILVVEDDAAVRDSLARTLRFEGY-QVEIAGDGLQALDAVRAAEPDAVILDVSMPRMDGLEACRRMRADGLLLPVLMLTARDSVGDRVAGLDAGADDYLIKPFALQELLARVR
>G8S128_ACTS5_G8RZX9_ACTS5
LVADVAHELRTPLSNLRGYLEGLADVIEPTPELFASLHEETLLQRRILDDLQMLALAEAGILVADDDPKHAQLIRLYLERDGH-QVLTVGDGRAALEQTRARRPDLLVLDVMMPLVDGLDVCRILRAESSSVAILLVTARSAESDMLLGLDIGADDYLSKPVSPRELTARVR
>G8RZM4_ACTS5_G8RZM3_ACTS5
FVADASHELRTPLTTVRGWSDLYLNQWEQADLAFARIGAETGRMQRLVEDLILLARLDA-VLVVDDEAPIAEVLTAMLSFAGF-EVRAAASCAQARALAAEFRPELAVLDIMLPDGSGLDLCLELRARDEQLAVLLLSARDSIEDRVAGLTLGADDYVIKPFSTAEVVARL-
>G8SGT3_ACTS5_G8SGT4_ACTS5
FVANASHELRTPLAVMRTEIDVLSDL-AEYRRMARVVRDASSRANGLVDALLVLARSEA-VLVVEDERTMADAIARGLRRHGM-AVDVAYDGAQGHEMAYVTRYDVVVLDRDLPGMSGDEICAALVDSGALTRVLMLTASASVADRVEGLQLGADDYLPKPFAFDELVARVQ
>G8S0B2_ACTS5_G8S0B3_ACTS5
FVADASHELRTPLTTIRGFAELYRQDPEAVARLVRRIEDEAARMGLLVEDLLLLARLDR--LVVEDDANILELLSASLRFAGF-DVTTATSGSAAVSAARSAAPDLVVLDVMLPDLDGFEVIRLMREGGQRTPVVFLTARDGTDDKIRGLTLGGDDYVTKPFSLEELTARIR
>G8SA10_ACTS5_G8SA11_ACTS5
FVADAAHELRSPLTNMRTELEVAQRDDTDWAAFTDDLLVDVQRLSRLVDDLLLLARADDG-LVVEDEERLAAALRRGLQAEGF-AVDVAHDGQDGLEMARHGGYDAMILDVMLPRLSGYRVVRQLRAERHWLPVLMLSAKDGEYDQADGLDCGADDYLTKPFSYVVLLARL-
>G8SJH8_ACTS5_G8SJH9_ACTS5
FVSYAGHQLRTPLASLRIALDNLAPAPGKRDRSHEIAVQEADRSAAIIDSLLAYASANA--LLVDDDTRFAEVLIVALGKIGY----QLDHVERAGDAVAVSAYDAVLLDLNLPDLDGLDVCRRIRQHS-NVPIIILTARGALGDKVIGLRRGADDYLIKPFSVMELQARL-
>G8SIV6_ACTS5_G8SIV5_ACTS5
MVSDAAHELRSPLAILRAGLEVAQADRTDWPATAATAVAQAQRLTGLADDLLLLARLDAG-LVIEDEPELATILQRGLTAEGY-TVDVAGDGRVALDLARFEDYAGIVLDLMLPGLNGYRVCATLRREGIRTPILVLTAKDGDYDQIEALDTGADDFLSKPFSYPVLVARL-
>G8SES5_ACTS5_G8SES4_ACTS5
FVADASHELRSPLTTIRANADLLAA-DASTAPHVQRIRAESARMSRLVDDLLLLARVDD-VLVVEDEVTMAETIRDGITREGF-TVDLVHDGTEGLWTATEQPYDVIVLDIMLPGLSGYEVCRRLRAAGVWTPILMLTAKDGEYDHADALDLGADDYLVKPFSFVVLIAHL-
>G8S8E1_ACTS5_G8S8E2_ACTS5
FVADASHELRTPLTSIRGFAELYRRPGPRLDETMSRIEAEAGRMGVLVEDLLMLARMDR-VLVVDDEPNISALLSATLRLVAF-DVRVAETGHAALVAVSEFEPDLIVLDVMLPDVDGFEVARRLRAAGSRTPVLFLTARDAVEDRIVGLSAGADDYVTKPFSLEEVVLRI-
>G8SLB1_ACTS5_G8SLB0_ACTS5
FTSDVSHELRTPLTTVRMAADLIERFDPAVARSAELLQAELDRFEGLLTDLLEISRFDAGVLVVDDDPALAEMLGIVLRSEGF-LPSFVADGERALAAFRENRPDIVLLDLMLPGMSGIDVARAIRAES-GIPIVMLTAKSDTVDVVLGLESGADDYVVKPFKPKELVARM-
>G8S7T7_ACTS5_G8S7T6_ACTS5
FVHDASHELRTPLTLISTEIELALRSTAELEETLRNVAGDADRLRELADTLLT-------VLVVEDEPRLASLLARGLREAGH-DADVRHTGGDGLLAATGGDYDAVVLDLMLPGLDGLAVCRKLRERGIRVPVLMLTARGEVPDRIAGLDAGADDYLSKPFSFDELLARL-
>G8S8I9_ACTS5_G8S8J0_ACTS5
MVGDIAHEMRTPVTNIRGWLEAAADV-PLDRELMASLLEEAMLLQHVIDDLQDLSAADAG-LVAEDDPKQAELVRRYLEHEGH-AVVVVGDGRAALEEIRQNPPDLVVLDVMMPRVDGLDVCRILRRDS-ELPVLMLTARTTEDDLLLGLDLGADDYMTKPYSPRELAARV-
>A6VMF5_ACTSZ_A6VMF4_ACTSZ
LVSSISHELRTPLTRLQLAVALLRR-RVGEYPETKRIETESERLDKMINDLLLLSRNQ--ILLVDDDIELTDLLGELLSLEGF-DVVTAQNGLEALEKLDDG-ICLVLLDVMMPGLNGIETLKRIRQKS-VVPVLMLTARGDDIDRIIGLELGADDYLPKPFNDRELVARIK
>F2UX76_ACTVI_F2UX77_ACTVI
FAANASHELRTPLATTQTMIDVLSDSAEDLRRVLTRVLETNRANRETIDALLDLADAQSGVLVVEDEEYLAEAIATGLRREAM-AVDVVGDGASALEQVAVNDYDIIVLDRDLPVVHGDEVCRRVVRDHPSTRVLMLTASRTLDARVGGFELGADDYLTKPFEFPELVARL-
>F2UVP6_ACTVI_F2UVP7_ACTVI
FASDASHQLRTPLTSLSLRLEEIELGEEEVRAEAHACLEQVERLTGVVEDLLKVSRRSGGVLLVEDDPAISEPLARAFGREGY-EVLTHGTGKGALEEVSAA--DIIVLDLGLPDIDGLDVARQVRAQGLTIPILMLTARSEDSDLVVGLDAGADDYVTKPFRLAELLARVR
>F2UW50_ACTVI_F2UW51_ACTVI
MLTDLGHELRTPLAATQVTLEGLQDV-DFTPANVEILLTQNQRLAALAADISEVSRAEEGVLVVDDEPVLSGTVKNYLERAGM-SAQTCGDGLAALDLVRATAPDVVVLDLGLPGMDGVEVCRQLRTFS-DCYVLMLTARADEVDKLIGLSVGADDYMTKPFSPRELVARIQ
>F2UZZ9_ACTVI_F2V000_ACTVI
LLDDVGHELRTPIAVVRGHLELTDPDPEDVRQTQLLALDELDRMGMLVGDLILLAK----ILIVEDEPRIVAFLTKGLKAAGF-TTHTTAEGGQAVALAVQEDFDLIILDVGLPDIDGFEVLQQLRGQGVGTPVIMLTARSSVADRVAGLEGGADDYMPKPFSFEELLARIR
>A0KEQ7_AERHH_A0KEQ8_AERHH
LLSDISHELRSPLTRIQLAQALIRRK-QGDSNELVRIESEIGRLDKLIGDLLDLSRVQ--ILLVDDDLELTQLLTEILTLEGF-QVTVAEDGEEGLQLLAEQHFNLVLLDVMMPKLNGFAMLARLRKTH-DTPVLMLTARGDSQDRVNGLEAGADDYLAKPFDDRELLARVR
>A0KQX3_AERHH_A0KQX2_AERHH
YVHSLTHELKSPLAAIRGAGEILAEPPEVARRFIGNINLETARMQQLIERMLQLARLESGIWLVEDEASIADTLIYALQTDGF-EVEWFMLGQQLLTRLEQTRPDFLILDVGLPDISGFELCKQVRVLT-DIPLMFLTARSEEIDRLIGLEIGADDYVAKPFSPREVCARV-
>A0KQR5_AERHH_A0KQR4_AERHH
LTDAIAHELRTPLVRLRYRLAMLDP--APSAEEQQGLERDLGALDALIEEMLTYARLDR-ILFVEDDPEIGQLISSWLARHDM-EVLLEPRGDLALARVEAEQPDLVLLDIMLPGQDGLSLCRDLRPRF-AGPIVMLTSLDSDMNQILSLELGANDYILKTTPPPVLLARL-
>A0KGB0_AERHH_A0KGB1_AERHH
LLHDVSHELRSPLARLQLAIGLAQQDPARIEGSLERIQLETQRMDKMIGELLTLTRAGHGILLVDDDLELGTMLSEYLSGEGF-ATTHVLTGKSGVQHALSGNYAAVVLDIMLPDLNGSEVLRQIRRDS-RIPVIMLTAKGDNIDRVIGLEMGADDYVPKPCYPRELVARL-
>A0KHW2_AERHH_A0KHW1_AERHH
-NAAIAHELRTPVTILRGRLQGLAEVFPPERSLFEGLLRQVEGLTHLIEDLRVLSLNDSGVLIAEDEAEIADILAAYLQRHGL-RTLHAADGREALAMHQTCKPDLLLLDVQMPQLDGWQVLSEIRARG-DMPVIMLTALDQDLDKLMGLRMGADDYVVKPFNPAEVVARVQ
>A0KF18_AERHH_A0KF17_AERHH
MMAGVSHDLRTPLTRIRLATEMMSSGDEYLKES---INADIDESNGIIDQFIDYIRPD--VLVVDDDLKLRSLLERYLTEQGF-VVRGVANGEQADRLLTRENFSLMVLDLMLPGEDGLSICRRLREAGNQIPVLMLTAKGDEVDRIVGLEMGADDYLPKPFNPRELLARIR
>A0KQ48_AERHH_A0KQ49_AERHH
MLAAISHDLRTPITSLRLRTEFLDE-----GEDKERIQQTLQQMEQMLAATLSFAREEG-ILVVDDHSEIRDLLKRFLEQHGL-RVSCARDGKEMKRLLEEREFDLLVLDLMMPGEDGLTLCRELRAKS-SLPIIMLTAMGEETDRIIGLEMGADDYLAKPFNPRELLARIK
>V9ZU37_AERHY_V9ZSQ9_AERHY
MMAGVSHDLRTPLTRIRLATEMMSSGDEYLKESINADIDESNDLTQLIHDALLM------VLVVDDDLKLRSLLERYLTEQGF-VVRGVANGEQADRLLTRENFSLMVLDLMLPGEDGLSICRRLREAGNQIPVLMLTAKGDEVDRIVGLEMGADDYLPKPFNPRELLARIR
>W0A0R9_AERHY_W0A5A9_AERHY
LTDAIAHELRTPLVRLRYRLAMLAE--PPTAEEQQGLERDLGALDALIEEMLTYARLDR-VLFVEDDPEIGQLISSWLGRHDI-EVLLETRGDRALARALAEQPDLVLLDIMLPGQDGLSLCRDLRPRF-AGPIVMLTSLDSDMNQILSLELGANDYILKTTPPPVLLARL-
>V9ZU34_AERHY_V9ZPQ5_AERHY
LLSDISHELRSPLTRIQLAQALIRRK-QGDSSELARIESEIARLDKLIGDLLDLSRVQ--ILLVDDDLELTQLLTEILTLEGF-DVTVAEDGEEGLLRLAEQAFDLVLLDVMMPRLNGFAMLTRLRKTH-DTPVLMLTARGDSQDRVNGLEAGADDYLAKPFDDRELLARVR
>K1J727_AERHY_K1JAQ6_AERHY
FSDDVAHELRTPLTNIIMQAQVLQDSISEYKEFLYSILEELERLAKMVSDMLWIARSDKGILVVEDEPKIGEYLKKGLTESGY-IVTLATNGIDGRFYILSHEFDLIILDIMLPGINGWQLLEEIRNINIQVPVMFLTAKDGVGDRVKGLESGADDYLSKPFAFTELLARIK
>K1J7C6_AERHY_K1J441_AERHY
MMAGVSHDLRTPLTRIRLATEMMSSGDEYLKESINADIDESNDLTQLIHDVLL-------VLVVDDDLKLRSLLERYLTEQGF-VVRGVANGEQADRLLTRENFSLMVLDLMLPGEDGLSICRRLREAGNQIPVLMLTAKGDEVDRIVGLEMGADDYLPKPFNPRELLARIR
>K1K3F4_AERHY_K1J486_AERHY
LLSDISHELRSPLTRIQLAQALIRR-KQGDSNELARIESEIGRLDKLIGDLLDLSRVQ--ILLVDDDLELTQLLTEILTLEGF-QVTVAEDGEEGLQRLAEQHFNLVLLDVMMPKLNGFAMLTRLRKTH-DTPVLMLTARGDSQDRVNGLEAGADDYLAKPFDDRELLARVR
>W0A7D8_AERHY_W0A0W4_AERHY
LFSSISHDLKTPITRLRLRVELLDDL-DELELMVKGALQTVKDINALLEQ-----------LIVDDDQEIRELLNEYLTRAGF-QVLTAAEGNEMRQQLALHSPDLIILDIMMPGDDGFTLCQQIRRDS-QVPIIMLTAASDEADRVIGLELGADDYIAKPFSPRELQARIK
>W0A5M6_AERHY_W0A579_AERHY
-VHSLTHELKSPLAAIRGAGEILAEPPEVARRFIGNINLETARMQQLIERMLQLARLESGIWLVEDEASIADTLIYALQTDGF-EVEWFPLGQPLLARLEQSRPDFLILDVGLPDIGGFELCKQVRALT-DTPLMFLTARSEEIDRLIGLEIGADDYVAKPFSPREVCARV-
>K1J802_AERHY_K1JFB6_AERHY
-VHSLTHELKSPLAAIRGAGEILTEPPDVATRFIGNINLETARMQQLIERMLQLAKLESGIWLVEDEASIADTLIYALQTDGF-EVEWFSLGQPLLARLAQSHPDFLILDVGLPDISGFELCKEVRARC-DAPLMFLTARSEEIDRLIGLEIGADDYVAKPFSPREVCARV-
>V9ZYA5_AERHY_W0A4R0_AERHY
-NAAIAHELRTPVTILRGRLQGLAEL--PERELFESLLRQVEGLTHLIEDLRVLSLNDSGVLIAEDEAEIADILAAYLQRHGL-RTLHAADGREALAMHQAFKPDLLLLDVQMPRLDGWQVLSEIRARG-DTPVIMLTALDQDLDKLMGLRMGADDYVVKPFNPAEVVARVQ
>K1J294_AERHY_K1J5J2_AERHY
LLHDVSHELRSPLARLQLAIGLAQQDPARIDGSLERIQFETQRMDKMIGELLTLTRAGHGILLVDDDLELGTMLSEYLGGEGF-ATTHVLTGKSGVQHALSGNYAAVVLDIMLPDLNGSEVLRQIRRDS-RIPVIMLTAKGDNIDRVIGLEMGADDYVPKPCYPRELVARL-
>A0A023RPD4_AERME_A0A023RQ98_AERME
LLSDISHELRSPLTRIQLAQALIRRK-QGDSSELARIESEIARLDKLIGDLLDLSRVQ--ILLVDDDLELTQLLTEILTLEGF-EVTVAEDGEEGLLRLAEQAFDLVLLDVMMPRLNGFAMLTRLRKTH-DTPVLMLTARGDSQDRVNGLEAGADDYLAKPFDDRELLARVR
>A0A023RQ84_AERME_A0A023RNK7_AERME
-VHSLTHELKSPLAAIRGAGEILAEPPEVARRFIGNINLETARMQQLIERMLQLARLESGIWLVEDEASIADTLIYALQTDGF-EVEWFPLGQPLLARLERSRPDFLILDVGLPDISGFELCKQVRALT-DTPLMFLTARSEEIDRLIGLEIGADDYVAKPFSPREVCARIR
>A4SST0_AERS4_A4SST1_AERS4
MLAAISHDLRTPITSLRLRTEFLAE-----GEDKERIQQTLQQMEQMLAATLSFAREEG-ILVVDDHSEIRDLLKRFLEQHGL-RVSCARDGKEMKRLLEEREFDLLVLDLMMPGEDGLTLCRELRAKS-CMPIIMLTAMGEETDRIIGLEMGADDYLAKPFNPRELLARIK
>A4SRN7_AERS4_A4SRN6_AERS4
LLHDVSHELRSPLARLQLAIGLAQQDPARIEGSLARIQLETHRMDKMIGELLTLTRASH-ILLVDDDLELGTMLSEYLGGEGF-VTTHVLTGKSGVQHALSGNYVAVVLDIMLPDINGSEVLRQIRHDS-KIPVIMLTAKGDNIDRVIGLEMGADDYVPKPCYPRELVARL-
>A4SHG0_AERS4_A4SHG1_AERS4
LTDAIAHELRTPLVRLRYRLAMLDP--QPSAAEQQGLERDLGALDALIEEMLTYARLDR-ILFVEDDPEIGQLISSWLARHDI-DVLLEPRGDMALARIEAEQPDLVLLDIMLPGQDGLSLCRDLRPRF-KGPIVMLTSLDSDMNQILSLELGANDYILKTTPPPVLLARL-
>A4STF5_AERS4_A4STF4_AERS4
LFSSISHDLKTPITRLRLRVELLDDL-DELELMVKGALQTVKDIDAMLE------------LIVDDDQEIRELLNEYLTRAGF-QVLTAAEGNEMRQQLALHSPDLIILDIMMPGDDGFTLCQQIRRDS-QVPIIMLTAASDEADRVIGLELGADDYIAKPFSPRELQARIK
>A4STN8_AERS4_A4STN7_AERS4
-VHSLTHELKSPLAAIRGAGELLAEPPEVARRFIGNINLETARMQQLIERMLQLAKLESGIWLVEDEASIADTLIYALQTDGF-EVEWFPLGQPLLTRLEQTRPDFLILDVGLPDISGFELCKQVRARC-DTPLMFLTARSEEIDRLIGLEIGADDYVAKPFSPREVCARV-
>A4STA9_AERS4_A4STA8_AERS4
LLSDISHELRSPLTRIQLAQALIRR-KQGDSNELARIESEIGRLDKLIGDLLDLSRVQ--ILLVDDDLELTQLLTEILTLEGF-QVTVAEDGEEGLLRLAEQDFNLVLLDVMMPRLNGFAMLAKLRETH-DTPVLMLTARGDSQDRVNGLEAGADDYLAKPFDDRELLARIR
>A4ST09_AERS4_A4ST10_AERS4
MMAGVSHDLRTPLTRIRLATEMMSSGDEYLKESINADIDESNDLTQLIHDVLLMQTD---VLVVDDDLKLRSLLERYLTEQGF-VVRGVANGEQADRLLTRENFSLMVLDLMLPGEDGLSICRRLREAGNQIPVLMLTAKGDEVDRIVGLEMGADDYLPKPFNPRELLARIR
>F2I6Y3_AERUA_F2I6Y2_AERUA
LIMDIAHELRTPLTTMNGLLEGLRYPKDKEERSLELLHKETQRLIRLVNDNLDYEKIRA-ILMIEDNTSVAEMLSMFLDEAGW-ESHFSYDGQEGYDYFKAHEIDIVILDLNLPSKDGISICQDIRKSNQDVIIIMLTARDSESDQVLGLGLGADDYITKPFSPLTLVAK--
>F4DH11_AERVB_F4DH10_AERVB
LLSDISHELRSPLTRMQLAQALIRRK-QGDSAELARIESEIGRLDKLIGDLLDLSRVQ-----VDDDLELTQLLTEILTLEGF-QVTVAEDGEEGLQRLAEQSFDLVLLDVMMPKLNGFAMLTKLRKTH-DTPVLMLTARGDSQDRVNGLEAGADDYLAKPFDDRELLARVR
>F4DI69_AERVB_F4DI68_AERVB
-VHSLTHELKSPLAAIRGAGEILAEPPEVAKRFIGNINQETARMQQLIERMLQLARLESGIWLVEDEASIADTLIYALQTDGF-EVEWFMLGQQLLTRLEQTRPDFLILDVGLPDISGFELCKQVRALT-DIPLMFLTARSEEIDRLIGLEIGADDYVAKPFSPREVCARV-
>F4DGF3_AERVB_F4DGF2_AERVB
MMAGVSHDLRTPLTRIRLATEMMSSGDEYLKE---SINADIDESNAIIDQFIDYIRPDE-VLVVDDDLKLRSLLERYLTEQGF-VVRGVANGEQADRLLTRENFSLMVLDLMLPGEDGLSICRRLREAGNQIPVLMLTAKGDEVDRIVGLEMGADDYLPKPFNPRELLARIR
>F4DFP8_AERVB_F4DFP7_AERVB
-NAAIAHELRTPVTILRGRLQGLAEVFPPSSELFEGLLRQVEGLNHLIEDLRVLSLNDSGVLIAEDEAEIADILAAYLQRHGL-RSLHAADGREALAMHQAFKPDLLLLDVQMPQLDGWQVLSEIRARG-DTPVIMLTALDQDLDKLMGLRMGADDYVVKPFNPAEVVARVQ
>F4DGI4_AERVB_F4DGI5_AERVB
MLAAISHDLRTPITSLRLRTEFLAD-----GEDKERIQQTLQQMEQMLAATLSFAREEG-ILVVDDHSEIRDLLKRFLEQHGL-RVSCARDGKEMKRLLEEREFDLLVLDLMMPGEDGLTLCRELRVKS-NLPIIMLTAMGEETDRIIGLEMGADDYLAKPFNPRELLARIK
>F4DED0_AERVB_F4DED1_AERVB
FSADAAHQLRTPLTILKTQVEVARGDPALMSESLDAMAVRLDHTIALTERLLLLARLKS--LLAEDNHELAHWLSRALTSAGF-AVDWVADGAQADHLLRHEQYALAVLDIEMPKLDGLAVLGRLRSRGQGVPVLLLTARGAVEERICGLNAGADDYLAKPFDLGELDARL-
>F4DC49_AERVB_F4DC50_AERVB
FTNEAAHELRTPLAVLRIHSENALADEVSRQQSLHKMLQALDRSDRLIRQLLTQARIDN-ILLVEDDVMLGDGMQDALRHSGY-TVDWLQQGLPALAALKSDEFAALILDLNLPDIDGLSLLRKLRREGHQLPVLILTARDALDDRVVGLDAGSDDYMVKPFALQELNARL-
>F4DH70_AERVB_F4DH69_AERVB
LFSSISHDLKTPITRLRLRVELLDDL-DELELMVKGALQTVKDINALLEQ-----------LIVDDDQEIRELLNEYLTRAGF-QVLTAAEGNEMRQQLAQHSPDLIILDIMMPGEDGFTLCQQIRRDS-QVPIIMLTAASDEADRVIGLELGADDYIAKPFSPRELQARIK
>F4DD37_AERVB_F4DD36_AERVB
LTDAIAHELRTPLVRLRYRLAMLDPAPAEQEQ--QALERDLGALDALIEEMLTYAKLDR-ILFVEDDPEIGQLISSWLGRHDM-EVILEPRGDMALARIEAEQPDLVLLDIMLPGQDGMSLCRDLRPRF-DGPIVMLTSLDSDMNQILSLELGANDYILKTTPPPVLLARL-
>K8NHX6_AFIFE_K8NDH6_AFIFE
VSDNIAHDLKTPLTRLRNRAEELADNETEYRAALERTIEESDGLIRTFNALLMIARAESG-LIIEDDRESAEYLAKAFREVGH-VAELAGDGEEGLALAQSGDYDVLVVDRMLPKRDGLSVIGTLREKGDTTPALILSALGQVDDRIKGLRAGGDDYLPKPYSFAELLARVE
>K8NQK0_AFIFE_K8NTD3_AFIFE
FAADVAHELKNPLTSMRSAVETLARSDDSRGRLLAVIEHDVRRLDRLISDISDASRLDA-IALVDDDRNILTSVSIALEAEGY-RIMTYTDGASALDGFKTSPPDMAILDIKMPRMDGMETLRRLRQKS-DLPVIFLTSKDEEIDELFGLKMGADDFIRKPFSQRLLVERVK
>R9PNH7_AGAAL_R9PND0_AGAAL
MSSRLSHELRTPVAVVRSSLEHLSLHDQDTQKYLDRAQEGVNRLNMILNNMSEATRLEQ-IAIVEDEAAIRENYKDVLQQQGY-SVQAYANRPTALAAFNTRLPDLAIIDIGLEDDGGFSLCQSLRAMSSTLPIIFLTARDSDFDTVCGLRLGADDYLTKDISFPHLVARI-
>R9PP05_AGAAL_R9PNN8_AGAAL
LISYVSHDLRTPLASLQGYLETWQLSPEEGEQLIKVALSSARKTSSLVEQLFELAHLDS-ILVIEDDHDINNLITMNLNDMMY-QVESCENGAQGYAKASSDNFDLIVLDLMLPGMDGLDICRQLRAQQHNTPILMLTARDSEADRVVGLEMGADDYLTKPFSVRELQARVK
>R9PF25_AGAAL_R9PPC0_AGAAL
LLSDISHELRSPLTRLNMALALHKK-RQQVTPEVERIERESQRLAEMIDALLSLSRMQ---LLIDDDKELTELLGELLELEGF-SCEVCNDGLSGLAKLAEKRYDLVLLDVMMPGKNGFEVLKELRKDN-QQPVLMLTAKGDEIDRVLGLELGADDYLAKPFSERELLARIR
>G4ABA1_AGGAC_G4ABA0_AGGAC
LLSSISHELRTPLTRLQLATALLRR-RLGDSNEIQRIDTEAQRLDKMVSDLLQLSRQQ--ILLVDDDAELTELLAQLLDLEGF-QVNVANNGKEALELLDHS-YDLILLDIMMPVLNGIETLKQIRKTY-STPVMMLTARGDDIDRILGLELGADDYLPKPFNDRELVARIK
>G3ZBU8_AGGAC_G3ZBU9_AGGAC
LLSSISHELRTPLTRLQLATALLRR-RLGDSNEIQRIDTEAQRLDKMVSDLLQLSRQQ--ILLVDDDAELTELLAQLLDLEGF-QVNVANNGKEALELLDHS-YDLILLDIMMPVLNGIETLKQIRKNY-STPVMMLTARGDDIDRILGLELGADDYLPKPFNDRELVARIK
>C6AQL6_AGGAN_C6AQL5_AGGAN
LLSSISHELRTPLTRLQLATALLRRK-LGDSSEIQRIDTEAQRLDKMINDLLQLSRQ---ILLVDDDAELTELLAQLLDLEGF-EINVANNGKEALALLDHS-YDLILLDIMMPILNGIETLKQIRKDF-STPVMMLTARGDDIDRILGLELGADDYLQKPFNDRELVARIK
>B9JCS0_AGRRK_B9JCR9_AGRRK
LFHDVSHELRSPLSRLQAAVGVLRQNPAKLDVMLDRMDREVERLDVLVGEILTLARLTAGVLLIDDDVELTTLLQEYLAEEGY-DVSTDTDGRAAIAAAAGNTVDIIVLDIMMPRMNGIEVLQRIRKLS-PVPVLMLTARGDDIDRISGLNLGADDYVPKPCSPGELAARL-
>B9JKB8_AGRRK_B9JKB7_AGRRK
LFASISHDLRTPLTTLRLKAEFIDN-----DEVREDIVATIDELTTICEATLAFTRA---VLVVDDHKEIRDLLAKYLAKNGL-RVSTANGGAEMRQQLRTATIDLVVLDIMMPGEDGLSLCRSLRQTS-MVPIVLLTAVSDETDRIIGLELGADDYVTKPFNPRELLARIR
>B9JJZ2_AGRRK_B9JJZ3_AGRRK
LVAAAGHDLRTPMTRMRLRAEFIKD-DEDRRKELDTIADSAIRLDTIVGDIV--------VLIVDDDHEIRALLSRYLEEQGF-RVSTASDLRGCNDALNRRAPDLLVLDVMLPDGSGLDLCRDLRNRRPRVPVILLTALKEDIDRILGLEIGADDYLGKPFNPRELAARIR
>B9JAZ5_AGRRK_B9JAZ4_AGRRK
FTANSAHELRTPIAGALAQTQRLIAPAGPLVERAGRIETSLSNLGRLAEKLLQLSRAQAGILLVEDDETIGSAVRDHIAATTH-AVDWVKNLADATEVTSAVKYGLILLDLQLPDGVGIDFLKKLRRKPDETPVIILTARDQISDRIEGLNSGADDYLVKPFNLGELSARI-
>F0LGK1_AGRSH_F0LGK0_AGRSH
--SAIAHELRTPLTILRGRLQGLLDQ-PSPQLYLRL-IAHVDDLGGIVEELRTLALSNA-ILIIEDDPEISDIIETYFAREGF-RVVTAGDGAVGLGHHQRLRPDLVVLDIKLPRQDGYEVLAAIRRVS-DTPVIMVTALADDLDKLQALRIGADDYVVKPFNPLEVVAR--
>F0L8L9_AGRSH_F0L8L8_AGRSH
VSDNIAHDLKTPLTRLRNKAAAALDDETKRRAALEGIIAESDQLIRTFNALLMISRVEAGILVIEDDLEAAAYMTKAFREVGI-VADHASDGESGLFMGCENSYDVMVIDRMLPRRDGLSVISELRRRGIETPVLILSALGQVDDRVTGLRAGGDDYLPKPYAFSELLARIE
>A9CJM6_AGRT5_A9CJM7_AGRT5
VSDNIAHDLKTPLTRLRNKAAAALDDETKRRAALEGIIAESDQLIRTFNALLMISRVEAGILVIEDDLEAAAYMTKAFREAGI-VADHASDGESGLFMGCENAYDVLVIDRMLPRRDGLSVISELRRRGIETPVLILSALGQVDDRVTGLRAGGDDYLPKPYAFSELLARIE
>B9JU50_AGRVS_B9JU49_AGRVS
VSDNIAHDLKTPLTRLRNAADALAEDDLLRRQALEGIIGESDQLIRTFNALLMISRVEAGILVIEDDLEAAAYMTKAFREAGI-MADHASDGEAGLFMGCENTYDVMIIDRMLPRRDGLSVISELRKRSINTPVLILSALGQVDDRVTGLRAGGDDYLPKPYAFSELLARVE
>B9K2P3_AGRVS_B9K2P4_AGRVS
LFHDISHELRSPLSRLQAVTGILRKNPGRLPGLLDRMDHEIERLDRLVGEILTMARLS--VLLIDDDLEFTGLLCEYLTDEGF-DVLSTDDGAKGLAFVDSGATDIIVLDVMMPIMNGVDVLQNIRKSS-EIPIVMLTARGDDKDRITGLDLGADDYVSKPCSPGELVARL-
>Q21TV6_ALBFT_Q21TV5_ALBFT
MTAAVAHEINNPLAGLITATQTLRLDSEPIRLTVDLLERGLQQIRTTVAALLPQARRE--ILLIEDDPIMGESLVQRLELEGL-QVQWCHSLGQAQLEVTKDH-AAIISDVRLPDGLATDWFVQLPASIRSVPWFFLTGYGSVNDAVLAVRGGAREYLTKPFDIEKLLELV-
>Q221X6_ALBFT_Q221X7_ALBFT
FSSDIAHELRTPVSNLMTQTQVLSRDADEYRSILESNAEEFERMARMISDMLLLAKADNGILIVEDEPKTGDYLKQGLGEAGF-VVDLLRDGTDGLHHALTEDYDLAILDVMLPGMDGWAVLAGIRKAGKDMPVLFLSARDHVDDRVKGLELGADDYLVKPFAFSELLARVR
>Q222Q0_ALBFT_Q222P9_ALBFT
LAAAVAHEINNPIAAIAGIAQSLKDC-----APSDLILEQAKRITAISRQIA--------VLVVDDEPALRQILAAAVIKAGY-SVEQANGVKQAATMLSRGDFDVALCDIKMPDGNGIELVRNCRAAGIETTFIMVTGFASIETAVEALQAGASDYITKPVRYEEVAHRL-
>Q21UU8_ALBFT_Q21UU9_ALBFT
LASGIAHELNNPLTGVLTFTSLMRKDGSEDAADLDLVIRETKRCASIIRRLLDFARE---ILVVDDEEIVIRSCVRILNDDLY-TVDSAPGGFEALKKVDETAYDILILDVMMPKMDGLEVLQHVKERHPEIDVIMMTGLSEIQTAVKAMKLGAFDYLSKPFDPDELKLVV-
>Q21UU8_ALBFT_Q21UV8_ALBFT
LASGIAHELNNPLTGVLTFTSLMRKDGSEDAADLDLVIRETKRCASIIRRLLDFARE---ILICDDDVRIRDLLRRYLTQEGF-DVLQAEDGKSLTRLLVREPVDLIVLDLMMPGEDGLSICRRLRAANDRTPIIMLTAKGEDVDRIVGLEVGADDYLGKPFNPRELLARI-
>Q21UV7_ALBFT_Q21UV8_ALBFT
MLAGISHDLRTPLARLRLETEL----SVVDVEAQANMSADIAQLDAIIGKFLDYARPG--ILICDDDVRIRDLLRRYLTQEGF-DVLQAEDGKSLTRLLVREPVDLIVLDLMMPGEDGLSICRRLRAANDRTPIIMLTAKGEDVDRIVGLEVGADDYLGKPFNPRELLARI-
>Q0VRN7_ALCBS_Q0VRN8_ALCBS
MTRAVSHELRTPVARLRFGLEMLADSAERRREKLNAMDQDIEQLDQLIDEILTYARLEQGIMIVEDDERLADLTCEYLQSNGL-GVTVVSDGEEAIRRIRADQPDLVVLDLMLPGADGLTVCREVRSAY-KNPILMLTARTDDMDQVLGLEMGADDYVAKPVKPRVLLARIR
>Q0VRX4_ALCBS_Q0VRX5_ALCBS
WFSDIAHELRTPVAILQGELEALCDIRPLNQESLKGLESEVAQLTHLINDLHDLALADGGILIVEDEPRLSQLVADYLHHAHF-QTKQTDSAKAAMAMAHEQSFQAIILDLMLPDGDGMEVCKTIRQHS-NVPIIMVTARVDEVDRLLGLELGADDYICKPFSPRELVARVK
>Q0VSY1_ALCBS_Q0VSY2_ALCBS
LLAGVSHDLRTPLTRLRLSAEFMQD-----EELAKGIIEDIEDMDAILDQFISFIRD---ILVVDDDARLRSLLQRFLEEAGY-TVKAVGDAEQMDRALSRELYSLMVLDLMLPGEDGLSICRRLREAENIMPIIMLTAKGDDAERIEGLDAGADDYLPKPFNPKELDARIR
>K0CDZ8_ALCDB_K0CBF1_ALCDB
LLHDMSHELRTPLSRLNVALDSLEE-----PALRQRVATEVDKMRTLVDDTLALVWHDT----IEDDAVLCTHLQDFLASRRH-QVTVCRDGRAGLQQALDQPFDLVLLDILLPGMNGLDLLAELRQRS-GVPVIVLSALGDEQDRISGLMKGADDYLPKPFSSAELAVRV-
>K0CI90_ALCDB_K0CFQ4_ALCDB
HITMLTHEMKSPLAAIRGAGEILAESEPALSRLTGNVVHESQRLSDLLDRMLALARLE---MIVDDEPRVAEPLIFALQREHF-QVTHVERGEQALARLDGDSPALVVLDVGLPDLNGFEVLKQLRRSS-EVPVLFLTARQDEVDRILGLELGGDDYVTKPFSPREVVARIR
>K0CD51_ALCDB_K0CCR0_ALCDB
-NAAIAHELRTPVTILRGRLQGLAEF-PPDESQFRSLLTQVEGLSRLIEDLRTVSLTESGVLIAEDEPEIADILQAYLRRAGL-RTVYAEDGRKALNMHLSMKPDIVLLDVKMPKMDGWKVLSEIRHRG-GTPVIMLTAMDQDIDKLMGLRSGADDYVVKPFNPAEVVAR--
>K0CJ52_ALCDB_K0CGJ7_ALCDB
WFSDIAHELRTPLAVLRGELEAIQDVRPMSKETISTLESEVRHLTHLVSDLHDLALADAGVLIVEDEPRLAQLLADYLTHSRF-QADQTASVREAERLVRAGGYQAVLLDLMLPDGDGMELCKTIRRFS-QVPILMITARVEEVDRLLGLEIGADDYICKPFSPREVVARV-
>K0CIH4_ALCDB_K0CFX4_ALCDB
MTRAVSHELRTPVARLRFGLEMLADSAEARRERLDALDRDIDQLDQLIDEILTYARLEQGIMIVEDDDRLADLTREYLESNGL-AVTVVRDGEDAIRRIRAEQPDLVVLDLMLPGADGLTVCREVRGAY-KKPILMLTARTDDMDQVLGLEMGADDYVAKPVKPRVLLARIR
>V9RT04_ALCXX_V9RPU1_ALCXX
MLAGISHDLRTPLARMRLEIELS----GVSEDARQAIDEDLGQIDHSIGQLMEYARP---ILVVDDDPRLRDLLRRYLSEQGF-NVFVAEDAKEMGKLWQREHFDLLVLDLMLPGEDGLSICRRLRGGHDNTPIIMLTAKAEEIDRIVGLEMRADDYLSKPFNPRELLARIN
>E5U5H0_ALCXX_E5U5G9_ALCXX
FAGNLSHEVRTPLAAIRSDSELMQDLTADQRQRLTRVMDNVDDVIVCLESARAMAR----ILIVEDDHIIAGNLYTFLEARGF-LPDVAYSGPAGLQRLEEQRFDAVILDIGLPGMDGHAVLHALRADRLPVPVLVLTARDSLEDKLAGFSHGADDYLTKPFALLEVEA---
>V9RPJ0_ALCXX_V9RQP3_ALCXX
LVADAAHQVRTPLASLRAQAEVALDDPKRLHERLGRIHQNATHASQLINQLLMDATIT--ILLVEDNLDLGDAVESKLRSAGH-SVQWVRDGVAALRWGLDETWDALVLDINLPGKDGFSVIRELRAAGLEAPVLVMTARSEIEDKIDMLDLGADDYLVKPFDLRELEARL-
>E5UCE9_ALCXX_E5UCF0_ALCXX
FVADAAHQLKTPLAGLRTQAELALRSPEEMQASLRQLVTGSERATRLVNQLLLLARAEN-ILIAEDDSILADGLSRSLRHNGY-AVDAVRDGLAADSALAAQAFDLLILDLGLPQLAGLEVLRRLRARNSALPVLILTAADSIEQRVKGLDLGADDYMAKPFALSELEARV-
>V9RQI7_ALCXX_V9RT84_ALCXX
FVGDAAHELRSPLAALKLQLQSLRRDDASRRVAEERLAAGIERATRLVEQLLSMARHEN-ILLVEDDTMIGESVLDCLRAEHY-AVDWVKDGHAAELALRTDPYDLVLLDLGLPRRDGLTLLRELRARKDRTPVLIATARDAVSDRIAGLDAGADDYIVKPYDVDELLARM-
>V9RWM7_ALCXX_V9RVP4_ALCXX
LTNAVSHELRTPIARLSFELDMIGREPLERKRLIDDMKSDVAELDSMASELLMYARLEH--LLVEDDPKLSRLIAQFLEQHGF-NVAQAYRGDHAVEAFRRHDPAITILDLMLPGRDGLQVCRDLRAFS-SAPILMLTAREDDLDQILGLESGADDYVIKPVEPRVLLARIR
>E5U2V8_ALCXX_E5U2V9_ALCXX
LLRNIAHELRSPLARMRLGVELARRKDERQDLQLDRIERECERLDTLVGSTLRLARMGA-ILLIDDDVDLALMLREYLEPTHI-ELTLAHNSAQGLPLAMQECFDLVLLDLMLPDGNGLDLLRHLRRHS-RRPVIMFTAHGGETDRVLGLELGADDYLTKPFGPRELKARI-
>V9RXY1_ALCXX_V9S105_ALCXX
MSAALAHEVRNPLGGLRTAVQTLRQRAEVRQESLGFIDRGVEALQAVVDASLR-------VLLIEDDPVLGGALLQRLRLEGM-RAQWVQSCAQAVEWFRRSRPAFVLADIRLPDGSGEDLYRRLIPYLAHATVVFATAYGDIAQAVRLVAAGANDYLTKPYDTDALVARM-
>E5U911_ALCXX_E5U912_ALCXX
LVANISHDLRTPLTSLHGYLETLKDDAGERRRYLDIALAQSRKVGRLAQELFELARLESGVLIVEDDAHIAELLRLHLRDEGY-AVEYAADGNEGMRRLEEGGWDALVLDLMLPGIDGLEICKRARAMTRYTPIIITSARSSEVHRILGLELGADDYLAKPFSMLELVARVR
>V9RZG6_ALCXX_V9RXW3_ALCXX
LLRNIAHELRSPLARMRLGVELARRKDERQDLQLDRIERECERLDTLVGSTLRLARMGA-ILLIDDDVDLALMLREYLEPTHI-ELTLAHNSAQGLPLAMQECFDLVLLDLMLPDGNGLDLLRHMRRHS-RRPVIMFTAHGGETDRVLGLELGADDYLTKPFGPRELKARI-
>V9RPD4_ALCXX_V9RLL4_ALCXX
FNADVAHELRTPLATLIGETELAKRPEAVLRDILGSNLEELQRLSGIVNDMLFLSQADRGILVIEDEKKLAEYLRRALTEHSY-VVDVAMDGVSGLHLARESQYDLILLDVMLPGMDGFSVLHELRKTD-RVPVLMLTARDKLEDRVKGLRDGADDYLAKPFALSELLARV-
>F8IDU7_ALIAT_F8IDU6_ALIAT
FVADASHELRTPLTALSGYLEVLQKTEEEWREALQQMHAEARRLTGLVEQMLRLARAE---LVVDDEPSIVKFLEFGLRREGY-WVQTARDGVEAIAKARESMPHVCILDVMMPGPDGFEVCRMLKGMG-NVAVILLTARDAIDDRVKGLLGGADDYVVKPFSFEELLARI-
>E8TY68_ALIDB_E8TY69_ALIDB
FVRDASHQLRTPLAVLKTQVQSALRGDMPPGQALHEIGDTVERATQLANQMLALAKVEQ--LLVEDDATMQATLQRSLARRGM-AVTALADGRAALAEWRAHPPDAVVLDLTLPGLDGLQVLEQARAGGLRTPVLLLTARGTVGDRVLGLNAGADDYLPKPFDLDELEARL-
>E8TT44_ALIDB_E8TT43_ALIDB
FNADVAHELFTPLATLMGGTEVALRDADTLRDVLGSHLEDLQRMSMIVQDMLFLSQADRG-LIVEDEAKLADYLRKGLSEEGY-VIDVAVNGIDGLHMASDGHYDLIVLDTMLPGIDGFGLLAALRQNK-QTPVIMLTARHRIEDRVRGLKTGADDYLVKPFAFSELVARIE
>E8TU68_ALIDB_E8TU67_ALIDB
FASDLAHELRTPISNLLTQTQVAKRDAATYRDILASNAEEFQRLARMVSDMLFLAKTERGILIVEDEPKTGEYLRQGLSEAGY-VADLVPNGTDGLHMALHGAYDLVILDVMLPGLNGWQVLQSLRERGLQMPVLFLTARDQVEDRVKGLELGADDYLVKPFSFAELLARVR
>E8TYX2_ALIDB_E8TYX1_ALIDB
LFANLSHDLRTPLTSLHGYLETLRMEPQEQRRYLDIALEQSRKVGRLAQEMFELARLEYGILIVEDDDSIAELLRMHLSDEGY-DVERVADGRLGLAAVERGGWHALVLDLMLPGVDGLEICRRARAMTYYVPIIITSARSSEVHRILGLELGADDYLAKPFSVMELVARVR
>E8TTZ1_ALIDB_E8TUL9_ALIDB
LLANASHELRSPLTRIRMGLELMRG-GAPSPASRAEIERNIAELDQLVDEILLASRLDAG-LMIEDDHRLAQMVGEYLGQSGL-QVTHMADGTSGLAQLQGSEPDLVILDLMLPDMDGLEVCRRIRALPAQVPVLMLTAKGDPMDRVIGLEIGADDYLPKPFEPRELLARIR
>E8TRH2_ALIDB_E8TRH3_ALIDB
MLAGISHDLRTPLARLRLETEMS----VTDEVAREHMVADIVQLDATIDKFLDYARPD--VLVVDDDARIRDLLRRYLTQEGF-EVMVAEDGKALNRILLRETVDLIVLDLMMPGEDGLSICRRLRAASDRTPIIMLTAKGEDVDRIVGLEVGADDYLGKPFNPRELLARI-
>F4G5I1_ALIDK_F4G5I0_ALIDK
FTADASHELRTPLTVIRSVGEVGLRSEAEYRNIIGTMLEEVDRLTLLTTMLLELTRAEG-ILIIEDQSKVAQSVKHGLEAERF-DVTVAATGEDGFFLVSSQVFDLLILDLMLPGRDGLEILRTLRSRGLATPVIILSARDTVGDRIRGLDLGADDYLVKPFAFEELLARIR
>F4G9Q6_ALIDK_F4G9Q7_ALIDK
FASDLAHELRTPISNLLTQTQVAKRDAASYRDILASNAEEFQRLARMVSDMLFLAKTERGILIVEDEPKTGEYLRQGLSEAGY-VADLVPHGTDGLHMALHGAYDLVILDVMLPGLNGWQVLQSLRERGLQMPVLFLTARDQVEDRVKGLELGADDYLVKPFSFAELLARVR
>H1R1V1_ALIFS_H1R1V0_ALIFS
LLSDISHELRSPLTRLRMATALATRK-QGESAELSRIDMEADRLEQMISELLELSRIQ--ILLVDDDIELTALLKDILSLEGY-NVIEANNGIEGLAAITDD-LDLILLDIMMPKMNGMDMLRKLRETN-ETPVLMLTAKGEEIDRVIGLELGADDYLPKPFSDRELLARIR
>H1R308_ALIFS_H1R309_ALIFS
FSSDIAHELKTPLSNIMTQTHVTLSTPYEYQEILSSNLEELERINKTINDTLYLAKSEN--LIIEDETKTGEYLKKGLTESGY-IVDLSQDGADGLYNATTNQYDLIILDVMLPKLNGWQILQTLRNCENDTPIIMLTAKDQIDDRVKGFELGANDYLIKPFAFAELKARIE
>H1QVG9_ALIFS_H1QVG8_ALIFS
LMAGVSHDIRTPLTRIRLATEMM---SPEDSYLAESMIKDTEECNEIIGQFMDY------ILVVDDDARLRSLLERYLSEQGF-QVRSVANSEQMDRLLARETFHLMVLDLMLPGEDGLSICRRLRSANNMLPILMLTAKGDEIDRIVGLEVGADDYLPKPFNPRELLARIR
>H1R312_ALIFS_H1R311_ALIFS
LIRDVSHELRTPLARHNLALHLLKKVDPDYIHLVNRLENESNEMNDLVGEILEFSRLEN-ILVVDDDIELCNLLQEVLQDEGY-DVDCVHCGESALEFIQTHSIDLVLLDVMLPKLDGYQVARRICQRF-ATPILMLTALGDEASMLDGLQAGADHFIAKPFNVPELLARI-
>B6EN64_ALISL_B6EN63_ALISL
LLSDISHELRSPLTRLRMATALATRK-QGESSELSRIDMEAERLEQMISELLELSRIQ--ILLVDDDVELTALLKDILNLEGY-TVVEANNGIEGLNAITDD-LDLILLDIMMPKMNGMDMLRKLRETN-ETPVLMLTAKGEEIDRVIGLELGADDYLPKPFSDRELLARIR
>B6EPQ4_ALISL_B6EPQ5_ALISL
LMAGVSHDIRTPLTRIRLATEMM---SPQDDYLAESMIKDTEECNEIIGQFMDY------ILVVDDDARLRSLLERYLSEQGF-QVRSVANSEQMDRLLARETFHLMVLDLMLPGEDGLSICRRLRSNNNMLPILMLTAKGDEIDRIVGLEVGADDYLPKPFNPRELLARIR
>Q0A9I9_ALKEH_Q0A9J0_ALKEH
MLEAVSHDLKTPITRLRLRAEMLPD-----EALRERFQRDLAEMEQLVHSTLDFMRGDT-ILIVDDDPGLRELLVDYLGQNGL-EARAVPDGTALWPALEAGPVDLLILDLMLPGDDGLELCGQLRAADRTLPVIMLTARGEETDRIVGLELGADDYLPKPFNPRELLARIR
>Q0A8W2_ALKEH_Q0A8W1_ALKEH
LSAGVAHELGTPLSVIDGQSQRLRDLSPPASKAFRRIRSEVDRMSQIVQQLLDFGRPSN-ILLVEDDQGLRDLLHEEFEDSGA-QVQAVAAAEQAAPLLLAWEPDLVVSDLRLPGADGMALLAQARELHVPPAFLIITAFGSIDQAVEALKAGADEFLTKPLDLEHLML---
>Q0AC63_ALKEH_Q0AC62_ALKEH
LTSGIAHEINNPLGGMLNALNTYKHPDPFTLKTLSLVERGLLQIRDIVGALLVETRLKG--CLIEDDPIMGESLQDRFTLEGF-QVDWFVTAAQAREHLRGGGYAAAISDIRLPDQEGDALYLSLKRDGVLPPFIFITGHGAIETAVQLLKEGAADYVTKPFDLDELVTKVR
>A6TT28_ALKMQ_A6TT29_ALKMQ
FVARVSHELQTPISLIKGYTEALEDNEKEREEYFTIIEDEINKMSNLVRDLLDLGQLESGILLVEDEKNLRKLVATYLKKEMV-SVIEAADGKEALVLWEEEQYDLIIVDIMLPEYDGWTICKRIREKS-NVPILILTARSEEHDKLFGFDLGVDDYMTKPFSVKELVARVK
>A6TQL5_ALKMQ_A6TQL4_ALKMQ
FVANVSHELKTPLTSMKLLSESLLMDIAIYREFLSDIDTEIDRLNKIIESLLMLVDL----LVVDDEPLLVKGLRYSLEQDGY-EILSASDGEEALDKFNKGSFDLIILDLMLPKIDGLEVCQTIRQTS-QTPIIMLTAKGEDMTKILGLEYGADDYMTKPFNILELKARIK
>A6TKQ6_ALKMQ_A6TKQ5_ALKMQ
SIANVSHELKTPLTTIQNFIEGILDPKDQEENFMEIALDETKRLGRMVEELIVLSSFE--ILLVEDDENISKIIKLYLEKEGF-VVSCCYDGIVACETFLKNKYDLVLLDLMLPGLDGYQVCQKIRETS-YTPIIMLTAKGDLEEKVKGLHIGADDYVTKPFEIHELLARI-
>A6TX94_ALKMQ_A6TX95_ALKMQ
FSASAAHELKTPLATMKAGIQVLKITLEEYKENAHMMEASVDRLTQVVNDLLIMASP---ILLIEDEEMLSAIIAKGLRKVGY-AVDTVFDGEEALEYYEIYEYDIIILDLNIPKIDGLNVLRTIRKKDTDQKILILSARTKVDERILGLDEGANDYLIKPFDFGELEARIR
>A6TT78_ALKMQ_A6TT79_ALKMQ
LTSDISHELRTPLTILQSHIEAISDW-EPTEEKLSICKNEVNRLIKLVAELQDLTDIE--VLIIEDEKNIADVIKAYLQNEKY-EAIVTHNGKEAISIFQQQSFDFVILDLMLPDLSGEEICKRIRLQS-QVPILMLTAKVEESDRIYGLDIGADDYMTKPFSPKELVARVR
>A6TM93_ALKMQ_A6TM92_ALKMQ
LTSDISHELRTPLTILQSHIEAIRDW-EPTEEKLSICKNEVDRLIKLVGELQNLTDIE--VLIVEDEKNIADVIKAYLEKEKY-EAIVTHNGKEAIDIFQQQSFDFVILDLMLPGLSGEEICNRIRLQS-DVPILMLTAKVEETDQIHGLDIGADDYMTKPFSPKELMARVR
>A6TL12_ALKMQ_A6TL13_ALKMQ
LISNISHDLKTPITSIKGYIEGIKDTPEKMDKYIGTIYKKAEDMDHLIENLFLLSKLD--ILILEDDISIAELQRDYLEINQF-DVDIEARGDEGLQRALNHDYDLIILDIMLPGKDGFEICKEIRLTK-NTPILLVSAKKEDIDKVRGLGLGADDYMTKPFSPNELVARVR
>A6TX80_ALKMQ_A6TX79_ALKMQ
LVDNLAHELRTPLTAIRGYGEYLQNNASEQNRATGYIISETDRMQNLAFKLLDLALIK--ILIVEDEQSINDLIAMNLELVGH-TSTQVYEGNEALEFIKQNTYSLIILDIMLPELDGFSLMEYVPE---NIPVIFLTAMGNLSDRVKGLKLGADDYIVKPFETIELLARIE
>A6TK03_ALKMQ_A6TK02_ALKMQ
FIDNLTHELRTPLTSIIGYAEYLLKDSKTFNKGLSYIHSEGNRMLKLAKTLMDM------ILIIEDEDPIRELIKLNLVMAGY-ETLEACDGEEGLQYLNNEKIDLVLLDVMLPQQDGYTLLPKILKKN--IPTIMLTAKDRLKDKVKGLEMGADDYVTKPFEAMELLARVK
>A6TL66_ALKMQ_A6TL65_ALKMQ
FIGDVSHELKTPLASMKALIDSLEDDIEIYREYLGDMDSEIDRLSNLIRSLLSLTKIEG-VLIIDDEKLLVKGLRKSFEQEGF-DVSVAYDGEEALRVFESGSFDFIILDLMLPKIDGITLCNRIRQQS-DVFIIMLTAKDGDIDKILGLELGADDYMTKPFNTRELIARM-
>A6TND3_ALKMQ_A6TND2_ALKMQ
FVSDASHELRTPISVIQGYADLLVRDEKILEESLTAIKEESENMKDLVEKLLFLARGD--ILIIEDEVKIARFLELELMHEGY-QVAQAHDGRKGLEMAERETFDLIILDIMLPYMNGIEVLRKIRHNS-EVPIIMLTAKDEVMDKVIGLDMGANDYITKPFAIEELLARIR
>A8MF80_ALKOO_A8MF79_ALKOO
FINSVSHEFKTPIASIQGFAKLLQSSEEERQEYARIIVEETSRLSRLSSNILRLSKLEN-ILVIEDDKNLRRLMEAFLKRENY-NVLSAKDGLEALNVLDSFHVDLIISDIMMPHMDGYEFTEQLRKSNINVPILMVTAKETIEDKKRGFSVGTDDYMVKPINLDEMLLRV-
>A8MKX7_ALKOO_A8MKX6_ALKOO
LITNVSHDLRTPLTSIMGYLNLLKDTEEEAYQYLNIAYGKSEKLKDLIQDLFEYAKLTN-ILVVDDEKEIRDLIEIYLKNEGF-QIIKASNGREALEILEEEEVHLIILDIMMPEMDGIKACMKIREEK-NMPIIMLSAKAEDMDKIFGLTTGADDYVTKPFNPLELIARVK
>A8MEL0_ALKOO_A8MEK9_ALKOO
FSAAAAHELKTPLTVIKTNLDVFLDSKEDVEDILGVVKKQTDRMVMLVNDLMILSTN----LIIEDETDLVNALKKGFVKKGY-AVDYAVDGEVGLELYHINEYDLIILDLNLPSMDGLEVLETIREKDKMQRVLILSARSTVPDRIRGLDMGANDYLPKPFDFAELDARV-
>A8MM61_ALKOO_A8MM60_ALKOO
FLQSISHDLKTPVMIIQGYAQAILDL-NKEVSMAEVIKAESDRLERKIHQLLTL------IFLVEDEKLLVDLLTSYIMEAGY-CIKSFHNGLDAKNSILEK-PDLWVLDIMLPGMDGYALIKEIKSKTPDVPVIFMSARNAELDRVVGLEMGGDDYLPKPFLPRELVLRI-
>A8MFM7_ALKOO_A8MFM6_ALKOO
FISSVSHELRTPLTSIKGWAITLKHDKEILADGLNIIETESDRLANMVEELLDFSKF---VLVVEDETSIRKFLAINLNRDGF-EVIEAASGEEALDIITRTQPKVVVLDLMLPGIDGFEVCQNIRKSIPNIVIIMLTAKSQDMDKIMGLELGADDYMVKPFNPLELIARIR
>A8MKV0_ALKOO_A8MKV1_ALKOO
LAAGVAHEINNPMNNLGFYADDLLEAEGVFKEYLLSIREQIHRCTNITQSLVNYSRE---VLLVDDEEKFIELLKQRLTRKGY-SVEISNCSLKALNMIEETEFDVALFDIMMNGMDGLALLEKAKKIQPNLEIIMLTGYATVDTAIEAMKKGAYDYLTKPIKPIELEL---
>A8MFV3_ALKOO_A8MF11_ALKOO
FVSDASHELRTPISVIQGYADLLNRDEKILEESLLAIKEESENMKSLVEKLLFLARSDQ-ILIVEDEIKIARFLELELTHEGY-DVEQAHDGREGVQKAQNEPFDLIILDIMLPHINGIEVLRKIRQTS-TIPIIMLTAKDEVMDKVIGLDMGANDYMTKPFAIEELLARIR
>A8MIR9_ALKOO_A8MIS0_ALKOO
LTSDISHELRTPLTILQSHIEAISDVWEPTQDKLEICKAEVHRLIKLVDELKHLTDIEN-ILVVDDEEDIVNVIKSYLEKEKY-HVFTAYNGNEAIERFHQNSIDFVILDLMLPDLSGEEICKKIRIES-QVPILMLTAKVDLTDRIYGLDIGADDYMIKPFSPKELVARVN
>A8MHJ1_ALKOO_A8MHJ2_ALKOO
FVGNVSHELKTPLSSMKLLSESLLIDVSIYKEFLKDIDSEINRLTKIIDSLLNLVDMDE-ILIVDDEPLLVKGLKYSLEQDGY-EILTAFDGEEALEKAKIANADLILLDLMLPKIDGLQVCQQIRLNS-QTPIIMLTAKGEDMSKILGLEYGADDYLTKPFNILELKARIK
>D3RMI3_ALLVD_D3RMI2_ALLVD
VSDNIAHDLRTPLTRLRNKLELLAAESSESRLLAEEAIADAEELLATFNALLRIARLESGILLVEDDPQMADYLRKALIEAGA-VVDRAADGREGLLMAAGSDYDVLILDRMLPGLDGLAIVRTLRASGNRTPVLFLSALGDVDDRVEGLRAGGDDYLIKPFAFSELQARV-
>D3RPA1_ALLVD_D3RPA2_ALLVD
WAADISHELRTPIALLRAELEALQDVRPFDRDALDALHGDILRLGRLIDDLYELTTTD--ILIVEDEERLARLVADYLRAAGH-RVQHLAEGTGVAAWVRRERPDLILLDLMLPGKDGLDICREIRTES-QVPIIMTTARVEEIDRLLGLELGADDYVCKPYSPRELVARVK
>D3RR58_ALLVD_D3RR59_ALLVD
-NAAIAHELRTPVTILRGRLQGLAEVFSPSSEIFEGLLRQVEGLNRLIEDLRVLSLNDSGVLIAEDEAEIADILAAYLQRSGL-RTRHAADGREVLAMHQALEPDLLLLDVQMPHLDGWKVLSEIRSRS-DTPVIMLTALDQDIDKLMGLRLGADDYVVKPFNPAEVVARVQ
>C9RD33_AMMDK_C9RD34_AMMDK
FVAAVSHELRTPLSIIQGYTEAILDTPEEMKLYLDTIREEVERLKRLTDELLDLRRLETGILIVDDEHRIREVLRKYLVAEGF-GVGEAADGEAALAEIRSGHWDLVILDIMLPKIDGWEVCREIRKIS-DVPILMLTARGDEIDRVLGLELGADDYIVKPFSPREVVARV-
>C9RC15_AMMDK_C9RC14_AMMDK
FLAYVSHELRTPLTSIRGFVQGMLDPPEKQQSYLARVFSETERLRRLVDDLLMLVRLRSGVLVVEDDRNIAELVSLYLEKHGF-KVLKAASGAEALEILKNETVDLVVLDLMLPGIDGWEVCRQIRSNS-QLPVIMLTAKGELQDKLQGFELGADDYVVKPFDPQELIARVK
>T1V5K0_AMYMD_T1V7D2_AMYMD
LVEDAGHELRTPLTSLRNNIELLAESAEDRTRLLADLDTQAVELTALIGELVDLSTGE---VIVDDETAVQDSLSRTLRFEGY-TVSVAGDGAAGLNLVRAEAPDGVLLDVTMPVLGGLEVCRVLRAEGNTVPVLMLTARTGVTDRVAGLDAGADDYLVKPFALQELLARVR
>T1UYZ0_AMYMD_T1UXQ5_AMYMD
FVANASHELRTPLSVIRTELDVLADDEAELRRMGGVVRDATERAGQLVNSLLLLARTDG--MVVEDEEPLADAIARGLRREGM-AVDVALTGDDGHEKAAVTRYDVVLLDRDLPGMSGDELCREIVASGELTRVLMLTASSSVSDRVEGLSLGADDYLAKPFAFPELVARVR
>T1VB12_AMYMD_T1V9P3_AMYMD
FSAEASHQLRTPLTGLRLQLEAALEPGADPYAAIRAGIASADRLERTIEDLLALGRERR--LVVEDDAAIGSVLESTLRLHGH-QVCWRRDGRTALQAAEPGDFDLVLLDLGLPDLDGVEVCRRLRAALPGAVLVILTARQEEMDVVVGLDAGADDYLTKPIRLGELLARVR
>T1VCB7_AMYMD_T1VCQ4_AMYMD
FTGDAAHELRSPVASIRVQAEVATNDPELAQETLSDILTEAERLSSLLDGLLSLARSDAG-LVVDDEPGVRKALQRGLRAEGM-DVVTAADGPTGLQLASTGSFDVVLLDIMLPGLSGYRVLERLRKDGVTTPVLLVSAKDGEIDQADGLDLGADGYLVKPFSFVVLVAQV-
>T1V861_AMYMD_T1V7M3_AMYMD
FLLSVSHELRTPLTAVTGFAEAIADTGPDAVRAGQTIQREAVRLERLVTDLLELARLGA-VLVVEDEAAIAELAALYLKRDGF-GVHVEADGGRALDAVRRLKPVAIVLDIGLSGMDGIEICKALRAAGDWTPVLFVTARDDELDRLLGLEIGADDYLTKPFSPRELAARV-
>T1V2Z9_AMYMD_T1V188_AMYMD
FTANAAHELRTPLTTMRTAIDVTLDGTAELLAMAADVRTAVEQSRRTLDGLLALARSQAGVLLVEDEQPLAKYVAAGLRKHGF-AVDVAFDGRTALDKCTVTPYDVVVLDRDLPVVHGDAVCRELAGHG-TARVLMLTASGTVEDRVEGLTLGADDYLGKPFAFSELVARVR
>T1VD76_AMYMD_T1VD65_AMYMD
LVADAGHELRTPLTSLRTNLELLLARDEDRVDIIADISGQLDELTQLIGDLVELARQDE-VLVVDDDETVRDVVRRYLEVAGF-TVDVAGNGAEGLAKFGAHEPDLVVLDVMMPGINGLEVCKRLRQVS-QVPIVMLTALGEEENRIAGLQLGADDYVTKPFSPKELALRV-
>T1VD76_AMYMD_T1VDH8_AMYMD
LVADAGHELRTPLTSLRTNLELLLARDEDRVDIIADISGQLDELTQLIGDLVELARQDE-ILVVDDDRAVRESLRRSLEFNGY-QVQLASDGAQALEAIIADRPDAMVLDVMMPRLDGLEVARRLRSTGDDLPILVLTARDTVSDRVSGLDAGADDYLPKPFALEELLARL-
>T1UY16_AMYMD_T1UYU6_AMYMD
FVADVSHELRTPLAAMNAVTDVLDELPPDTAVAARLVSAETRRLTRLVQDLIEISRFDAGVLVVEDDAAVREGLQLALRRQGH-VVHTAESGELGIEVLVRHRPDLVVLDLMLPGMDGFETCRRMRAAG-PVPIIMLTARTDDFDIVAGLEAGADDYVAKPVEPRVLDARI-
>T1VDL5_AMYMD_T1VCZ3_AMYMD
FVANASHELRTPLAVQRTLIEVAMAVPPELRKLGTHLLHTNERSERMIEGLLVLARSDRGVLVVEDERLLADSVAEGLRRFSM-AVDVCYDGEQAMERVGVHGYDVVVLDRDLPKVHGDDVCAAVVRAGGEARVLMLTAAADVTDRVAGLGLGADDYLTKPFAFAELVARVQ
>T1V1Z1_AMYMD_T1V097_AMYMD
LVQDAAHELRTPLTSLRTNASVLRRTPESRARLLDDVDGETRELTHLVDELVELATR---VLLADDDRAIRESLVRALDLEGY-HVTEVPDGVSALATARRGPFDVLILDVMMPGVDGLGVCRVLRAEGDPTPILMLTARVETPDRVAGLDAGADDYLPKPFELDELLARL-
>T1V673_AMYMD_T1V7J0_AMYMD
LVTDAAHELRTPLTSLRTNIDLLARPAEQRAKIIDRLQAQAGEFTDLVTELVVLARDER--LVVDDDPDVRDSLQRSLEFEGY-EVDTAGDGAQALRLVGGARPDLTILDLMMPDVDGMETCRRLREAGDRMPVLMLTARDGLGDKVMGLDAGADDYLVKPFALEELLARVR
>T1VE18_AMYMD_T1VDD3_AMYMD
FVADASHELRSPLSTISTALDVSGRHPESTGDLVPVIARETARLRELVDDLLMLARTD---LIVEDEREFAETLRRGLVAEGF-TADVAHTGREGLWRATEHAYDVVVLDIMLPELSGYEVLKRLRAAENWTPVLMLTAKDGEYDEADAFDLGADDYLSKPFSFVVLIARL-
>T1UZK6_AMYMD_T1UZ87_AMYMD
FVADAAHELRTPLAGVQAAAEALLQPHEHRERLQLLVVRESQRAGKLVADLLDLARLDSGVLVIEDAEAIRVAVESALADAGF-SVRSRPDGAELEGELVRTRPDLVVLDVLLPGRDGFELLRVIRRTS-AAGVVMLTARDGVEDRLRGLGEGADDYVVKPFVLAELVARV-
>T1VE78_AMYMD_T1VEY2_AMYMD
FVADASHELRTPLAAIRGYAELTRRVPPDVAFAMSRVESESRRMTTLVEDLLLLARLDSGVLVVDDEATLAELVSMALRMEGW-EVRSAGDGTEAVRIAREFRPDAVVLDVMLPDFSGLEVLRRMRSEAPQLPVLFLTAKDAVEDRIAGLTAGGDDYVTKPFSLEEVALR--
>T1V8D1_AMYMD_T1V8U9_AMYMD
LIANVSHELRTPITALNGVLENLVDVEDPDPGTLKTALQQTERLAALVDELLDLSRLDAGVLVVEDDVTIAGSIAARLRAEGF-GVEVVHDGPAAVEADTASEPDLVVLDVMLPGFDGLEVCRRIQGRR-PVPVLMLTARADETDMLVGLGVGADDYLTKPFSMRVLTARV-
>T1V6D8_AMYMD_T1V5U7_AMYMD
FASDVSHELRSPLTTMVNVSEVLERP-ETAQRALRLLRSELRRFQRMVVDLLEISRADQ-VLLVEDDAMISEALSLALTDEDF-DVLAAATGEDGLDLLESTSVDVVLLDLMLPGIDGLTVCRRVREHG-DLPIIVITARTDTHDVIAGLEAGADDYVTKPLVAGELAARI-
>T1UZH1_AMYMD_T1UZ51_AMYMD
LISDVSHELRTPLGTIRGWLVATQDVAELDDELVSSLLQETSVLQHLVDDLRDLALADAGVLVAEDDVKQAELLRRYLRREAH-SVLVVHDGREAVDQAALRHPDLLVLDVMMPGLDGLEVVRALRRES-DVPVLLVTARSTAEDKLAGFDLGADDYVTKPYDPRELMARVR
>T1V074_AMYMD_T1UZS3_AMYMD
FAADVSHELRTPLSTLTAVVEVLATE-ADARESAQLAIVETHRLVRLVEDLMEVARLDAGILLIEDDPLVRRGLELALGRHGH-DVRTAETGEDGLRQFRSAPPELVVLDLMLPGIDGFEVCRGIRAAG-PVPVIMLTARGDDFDVVGGLAAGADDYVVKPARPTVLDARI-
>T1V3Y4_AMYMD_T1V4L7_AMYMD
FVADASHEVRTPLTNLRTTLELAGAL-PELREAVRHAEQETIRLGRLVDDLLVLAADD---LIVEDEGYMAKLLGRGFAEEGY-ATDIAESGSQALVTAASMEHDAAILDVMLPDVDGFELCARLRQSGWHVPVLMLTARDSVSDRVKGLDAGADDYLCKPFSFVELCARVR
>T1V980_AMYMD_T1V8L5_AMYMD
FVADVAHDLRTPLASMIATVDTLDHEPATRTRAAAILGTQARRLAKLVEDLLEIARFDAG-LLVEDDEPLAEALSLALRALGH-DVVHAPTGEHALTALGDA--EFVLLDVMLPGIDGFEVCRRIRARS-RLPIVLLTARGDPIDVVAGLECGADDYVVKPAEPRVLDARI-
>D8HIQ8_AMYMU_D8HIQ7_AMYMU
FAANASHELRTPLAITQSLLDVARNDPERTTGELDERLRVVNRAIELTEALLLLSRAEQ--MIVEDEPYLADAIRDGLRLEAI-AADTAGDGDTALELLSVNTYDIAVLDRDIPGPSGDEIARQIVASGSGMPILMLTAADRLDDKATGFGLGADDYLTKPFELRELVLRL-
>D8HNJ9_AMYMU_D8HNJ8_AMYMU
FVADASHELRTPLTSIRGYADLFRYEPAEREAHLAKIREETARMTVLVDDLLLLARLDA--LVVDDEPHIADLVATVARYEGW-QAVTAGTGQTALSRAAEFGPDIVVLDLMLPDLDGFTVLDRLRAGGNAVPVVFLTAKDATADRIAGLTRGGDDYLVKPFSVEELMARL-
>D8HP77_AMYMU_D8HP76_AMYMU
MVSDIAHELRNPLNVIRGRLEAAEDL-PFDRALSASLLEETVLLQHIVDDLQDLAAADAGVLVAEDDEKQAEVLRLYLESEGH-TVVLAPDGRAALDEARRDRPDLLVLDVMMPNVDGLDVCRILRQES-DVAVLMLTARATEDDLLLGLDLGADDYLTKPYSPRELMARVR
>D8HUW3_AMYMU_D8HUW2_AMYMU
FVADASHQLRNPLTALKIRLGNLEGVDEPAAADLEAARVDASRLHQILDGLLTMARAEA-VLLVEDDDRVAGALIPALTRRGL-AIARLATGAGVLDRVHE--VDVILLDLGLPDIDGVTLCRQIRAVS-DVAIIVVSARGEVDDRIQGLRAGADDYLVKPYDVEELLARVE
>R4SMK7_AMYOR_R4SQ83_AMYOR
FLLSVSHELRTPLTAVTGFAEAIGDEGEDARRAGQTIHREAERLERLVSDLLELARLGA-VLVVEDDPAIAELASLYLRRDGF-GVHVEADGGAALATIRRMRPVAIVLDIGLSGMDGIEICRTLRADGDWTPVLFVTARDDELDRLLGLEIGADDYLTKPFSPRELSARV-
>R4SU90_AMYOR_R4SRR3_AMYOR
FVADVSHELRTPLAAMTAVADVLEQLPGDAGRAAKMSIEETHNLTRLVNDLIEVSRFDAGVLLIEDDQAVRDGLSMALGGRGH-AVDAVATGEEGLARLASKPPDIVVLDLMLPGLDGFEVCRRIRAAG-DLPIIMLTARNEDIDVVAGLAAGADDYVVKPARAQVLEARI-
>R4SWE1_AMYOR_R4T340_AMYOR
FTSDASHELRTPLASLRTQLEVLLADRLDWRDACRNALLDITRLQDLVADLVLLGKLDN-----EDERRLAESLRAGLSAEGY-AVDVAHNGRDALWYAAEHPYAAMILDIMLPGLNGYRVCRRLRERGDTTPILMLTAKDGEDDEIEALDTGADDFLPKPFSYGVLLSRL-
>R4SM65_AMYOR_R4T1T5_AMYOR
LIANVSHELRTPITALNGVLENLVDVAQPDPATLKTALQQTERLGRLVSELLDLSRIDAG-LVVEDDVTIAESIAARLRAEGF-SVDLAHDGPSGVEADAEREPDLVVLDVMLPGFDGLEVCRRIQARR-PVPVLMLTARSDETDMLIGLGVGADDYLTKPFSMRVLSARV-
>R4SQ41_AMYOR_R4SX75_AMYOR
FIDDAGHELRTPITIVRGHIELMGEDPEENAANRRLVLDELGRMQRIVDDLLVLAKSGN-VLVVEDSARIGAFVEKGLRAQGF-ATRWVQTGSEGLTEALTGAHDLVVLDLGLPDLDGSDLLRALRAAGRTVPVIILTARDSVVDRVAGLSDGADDYLAKPFAFEELLARIR
>R4SVR4_AMYOR_R4SNH4_AMYOR
FLDDAGHELRTPITIVLGHLELLDDDPVARAEAIRLCVDELDRMNRIVGDLLLLAKAEQ-ILIAEDEERIASFVRKGLVANGF-TTTVVADGEQALQYALGDGYDLLVLDLGLPSRDGLSVLRTLREHHNTTPVVILTAHDSPQTTLAGLEGGADDYMAKPFRFDELLARIR
>R4TGL9_AMYOR_R4T1H5_AMYOR
FTGDAAHELRSPVASIRVQAEVAVADPDLSQETLSDILEEAERLSALLDGLLALARSDAGVLVVDDEPGVRKALQRGLRAEDM-DVVTAADGPSGLRLAQTGSFDVVLLDIMLPGLSGYRVLERLRALGVTTPVLMISAKDGEVDQADGLDLGADGYLVKPFSFVVLVAQV-
>R4T620_AMYOR_R4TDH8_AMYOR
FVADASHELRTPLAAIRGYAELTRRVPPDIAFAMGRVESESTRMTGLVEDLLLLARLDSGVLVVDDEATLSELVSMALRMEGW-DIRTAADGTEAVRVAREFRPDAVVLDVMLPDMSGLEVLRRLRSEVPNLPVLFLTAKDAVEDRIAGLTAGGDDYVTKPFSLEEVALR--
>R4TG35_AMYOR_R4THC6_AMYOR
LVADAGHELRTPLTSLRTNLELLLSSDEDRSDIEADIRGQLDELTQLIGDLVELARQDE-ILVVDDDRAVRESLRRSLEFNGY-QVELAGDGAQALEAIIANRPDAMVLDVMMPRLDGLEVARRLRSTGDDLPILVLTARDTVSDRVSGLDAGADDYLPKPFALEELLARL-
>R4TGJ0_AMYOR_R4TC70_AMYOR
FVANASHELRTPLAVQRTLVEVAMAASPEVRKLGEHLIYTNERSERMIEGLLVLARSDRG-LVVEDERLLADTIAEGLRRFSM-AVDVCYDGAQALDRVGVHGYDVVVLDRDLPVVHGDEVCAAVIGTGGEARVLMLTAAADVNDRVAGLGLGADDYLTKPFAFAELVARVQ
>R4T2G7_AMYOR_R4SYF8_AMYOR
FVANASHELRTPLAVIRTELDVLADDEAELRRMAGVVRDATERAERLVGSLLLLARTDG-ILVVEDEEPLADAIARGLRREGM-AVDIALTGDDGHEKAAVTRYDVVLLDRDLPGMSGDDLCREIVASGELTRVLMLTASSSVSDRVDGLSLGADDYLAKPFAFPELVARVR
>R4SN16_AMYOR_R4T2Q1_AMYOR
FVADASHQLRNPLTALKIRLGNLDGDDDLAAADLEAALVDARRLNQILDELLSLARAES-VLLVEDDDRVAGALTPALTRRGL-TIKRLASGAGVLDLVHE--VDVVLLDLGLPDIDGIVLCRRIRAVS-DVAVIVVSARGEVDDRIQGLRSGADDYLVKPYDVDELVARVE
>R4T4S9_AMYOR_R4SQB2_AMYOR
FVADVSHELRTPLAAMNAVTDVLDELPPDTAVAARLVSGETRRLTRLVQDLVEISRFDAG---IEDDASVREGLELALRRQAH-TVYTAESGELGLEKLRVFQPDIVVLDLMLPGIDGFETCRRIRSAG-EVPIIMLTARSDDFDIVAGLEAGADDYVTKPIEPRVLDARI-
>R4TE92_AMYOR_R4SZD0_AMYOR
FIADASHELRTPLTSIRGYAELFRYEPAEREAHLSKIREETQRMSVLVDDLLLLARLDA--LVVDDEPHIADLVATVARYEGW-QAVTAGSGEAALAKAAEFVPDIVVLDLMLPGIDGFTVLDKLREAGTAVPVVFLTAKDATADRVAGLTRGGDDYLVKPFSVEELMARL-
>F6ERC7_AMYSD_F6ERC8_AMYSD
LVADAGHELRTPLTSLRTNMELLIADAEDMAGLRNDVMAQIEELSTLVGDLVDLAREDA-ILVVDDDRAVRESLRRSLSFNGY-TVELAVDGADALEKVAEAPPDAIVLDVMMPRMDGLEVCRRLRSQGDERPILVLTARDSVSERVSGLDAGADDYLPKPFALEELLARL-
>F6EFW5_AMYSD_F6EFW6_AMYSD
FTSDVSHELRTPLTTVRMAADVIYDLDPMLQRSAELMVRELDRFEGLLADLLEISRHDAGILVVDDDAALAEMLTIVLRGEGF-EPYVIGDGTQALSAVREIRPDLVLLDLMLPGMNGIDVCRVLRADS-GVPIVMLTAKTDTVDVVLGLESGADDYVIKPFKPKELVARVR
>F6ERY8_AMYSD_F6ERY7_AMYSD
LVATVSHELRTPLTAQQALLENLVDVISPDSESLRTALAQAERLSALVSDLLDLSRVDGGILVVEDDPTISQALADRLTAEGF-RVIQAFDGPAAVLAHDAHEPDVVVLDVMLPGFDGLEVCRRIQAAR-PVPVLMLTARDAETDLLVGLGVGADDYVTKPFRMRELVARVN
>F6EMA5_AMYSD_F6EMA6_AMYSD
FAAVSAHELRTPLTAMRTNLEVLESLDPPEPERREVIIETLQSVRRIEQTLQALERLA--VLVVDDDADVLSSLKRGLRLSGF-DVMTAEDGESALRTIRTQEPDAIVLDVTMPRLDGVSVVTALRAMGSDIPICVLSARSSVDDRIAGLEAGADDYLTKPFALGELIARVR
>K9ZDH3_ANACC_K9ZBU3_ANACC
FMNDVGHELRTPITIIRGHLELILDASGIEQDTINLVIDEIDRMSRLVDDLSLLAKSE--ILIAEDEPRIASFIEKGLKSHGF-ITTVATDAQKAVSLGLSGMFELLILDLGLPGKDGFEVLKDLRGQGATLPILILTARDDLQDKVFGLEAGADDYMTKPFRFEELLARIR
>K9ZA85_ANACC_K9ZBK4_ANACC
FVSNVSHELRTPLTIVHGYLQSVLRLTSAQQEALETAAIETEHTIRLLQDLLDLARADSGILLVEDEVKLARFIELELSYEGY-QVSVAYDGLTALTAARELNLDLIILDWMLPGVSGLEICRRLRSTGDKVPIILLTAKDEVSDRVAGLDAGADDYVVKPFSVEELLARVR
>K9ZNJ3_ANACC_K9ZQY9_ANACC
FSADAAHELKTPLTILQGELERLQQSGSEVQQRLSNLLDEVRRLSGIIRKLLLLSLADAGILFVEDEAKIANFVRAGLKEQGF-VVDYCDNGDEGYLRALDNEYDAIILDIMVPGKDGLSILKQLRREGRNTPVILLTARNELDDRLAGLNLGADDYIAKPFFVEELAARI-
>B8JG39_ANAD2_B8JG38_ANAD2
LLANVSHELRTPLARIRVALELAAEDAARARRYLGEIGQDLAELDALVQDVLDAARLEA--LLVEDDLRLAAFTREYLEGHGV-AVVHATDGRRGLDEALGGRFDVVLLDLMLPGKDGLEVCRELRSRS-DVPVIVLTARGEEADRVMGLELGADDYLAKPFSPRELLARIR
>B8J7Z2_ANAD2_B8J7Z1_ANAD2
IAAGFAHELGNSLNVIRGYAAVTSRDDSPHRSDVEAIRREVTRAAGLIERFLVFARA----MVIDDLDSARQMMKRTLA-RSY-DVYDFPSVAEAVPAVERADFDCIVTDLRMPGIDGIEGLRRFQAKVPEIPVILVTAFATVETAVEAMKAGAFDYLKKPFEPEELEL---
>B8J9X9_ANAD2_B8J9Y0_ANAD2
LAAGVAHEINNPLGVILGYAKLLRKADGALAEDLAVVEEEALRAKHIVDGLLDLSR----VLVADDKENMRKLLAKILA-DGY-AVEEAEDGARALSLVATRPYDVVVTDIRMPGADGFELLGAVKARAPDTEVVMMTGYATIADAVRAMRMGAFDYLEKPFDPDAALA---
>B8J8N1_ANAD2_B8J8N2_ANAD2
LVADAAHELRTPLTLMRTSIDLALREAPELVETLDETRREVDRLARLATRLLDLATAGR--LLVEDEDRVARVLARGLAEEGH-QVDVCGTGLAAREQATTIAYDVVLLDWSLPDLDGISVLREWRSRGLRTPVLLLTARGSTGEKVTGLRAGADDYLVKPFDFDELIARIE
>B8J698_ANAD2_B8J6A8_ANAD2
FLGMLSHELRNPLAPIRSALHLLSHSPAQGRRALQVIARQVDHLTRIVDDLLDVTRIA--VLVLDDDPLVARAIGRTLS-RDC-AVDVSTDPVQALRRVHSGEWDVILCDLMMPELAGMDVHASIQEIDQAARIVFMTGGAFTTRAREFLERVPNARLEKPLDPATLARV--
>Q2IGA9_ANADE_Q2IGB7_ANADE
LVADAAHELRTPLTLMRTSIDLALREAPELVETLDETRREVDRLARLATRLLDLATAGR--LLVEDEDRVARVLARGLAEEGH-QVDVCGTGLGAREQATSIAYDVVLLDWSLPDLDGISVLREWRSRGLRTPVLLLTARGSTGEKVTGLRAGADDYLVKPFDFDELLARIE
>Q2IJD5_ANADE_Q2IJD6_ANADE
IATGLAHEIKNPLAGLSGALELLAEADARHSDIVTEMQHQVRRLTHTMESLLSFAR----ILVVDDEKLIRWSVAERLQRGGY-EVLSAESGEQALEMVAATPPDVMLLDVRLPGIDGVQTLQRALSLHPEVAVLMMSAHSTVDIAVEAMKHGAIDFLVKPFPFQQLDEAV-
>Q2IQH2_ANADE_Q2IQG4_ANADE
MAAGLAHELNTPLSNIRALASLAKRDPRALSQDLADVTEQTRRCSAIIQGLLRFARRQ--VLVVDDDPVAQRVLVRLLS-PAH-EVRAFGEPAAALRHLAEHGADAVLTDLRMPGLDGIQVLARARELDPEVLVFVITGHSSLPSAVEAIKRGAEDYLAKPFEPEDVVLRL-
>Q2IMP3_ANADE_Q2IMP6_ANADE
LAAGVAHEINNPLGVILGYAKLLRKADGTLAEDLAVVEEEALRAKHIVDGLLDLSR----VLVADDKENMRKLLAKILA-DGY-AVEEAEDGARALSLVATRAYDVVVTDIRMPGADGFELLGAVKARAPDTEVVMMTGYATIPDAVRAMRMGAFDYLEKPFDPDAALA---
>Q2IK03_ANADE_Q2IJY6_ANADE
FLGMLSHELRNPLAPIRSALHLLSHRPAQTRRALEVIGRQVDHLTRIVDDLLDVTRIA--VLVLDDDPLVARAIGRTLS-RDC-TVDVSTDPAQALRRLHSGEWDVILCDLMMPELAGMDVHASVQELDQAARIVFMTGGAFTARAREFLERVPNARVEKPLDPATLARV--
>Q2IDM7_ANADE_Q2IDM8_ANADE
LLANVSHELRTPLARIRVALELAAEDAARARRYLGEIGQDLAELDALIEDVLDAARLEA--LLVEDDLRLAAFTREYLEGHGV-AVVHVTDGRRGLDEALAGRFDVVLLDLMLPGKDGLEVCRELRSRS-DVPVIVLTARGEEADRVMGLELGADDYLAKPFSPRELLARIR
>A7H6I3_ANADF_A7H6I2_ANADF
IAAGFAHEIGNSLNVIRGYASVAARADAEVKSDVEAIRREVTRAAGLIERFLVFARA----MVIDDLDSARQMMKRTLG-RSY-AVFDFASVAEALPAVERAEFDAIVTDLRMPGIDGIEGMRRFKERVPEIPVILVTAFATVETAVEAMKAGAFDYLKKPFEPEELEL---
>A7H8P4_ANADF_A7H8P3_ANADF
LLANVSHELRTPLARIRVALELAAEDVDRARRFLAEIGTDLDELDRLVEDVLAAARLD--VLLVEDDRRLADLTREYLEGHGL-AVVHVADGRRGLEEALSGRYEAVLLDLMLPGKDGLEVCRELRARS-DVPVIVLTARGEEADRVLGLELGADDYLAKPFSPRELLARIR
>A7HBF3_ANADF_A7HBF4_ANADF
IATGLAHEIKNPLAGLSGALELLAEANPQHAEVVGEMRHQVQRLTHTMESLLSFAR----VLVVDDEKLIRWSVAERLQRSGY-EVISAESGEQALELIAANPPDVMLLDVKLPGIDGVQTLQRALAENADLIVLMMSAHSTVDVAVEAMKHGAVDFLVKPFPFQALDAAV-
>A7HD96_ANADF_A7HD97_ANADF
MAAGLAHELNTPLSNIRALASLARRL-QALKADLADVADQTRRCTTIIDGLLRFARRQ--ILVVDDDPLAQRVLVRLLC-PAH-DVHAYGDPAAALRHLADRGADVILTDLRMPGLDGIELLSRARELDPEVLVFVITGHSSIASAVEATKRGAEDYLSKPFEPDDVLLRV-
>A7HI90_ANADF_A7HI89_ANADF
LAAGVAHEINNPLGVILGYAKLLRKAEPAAAEDLAVIEEETLRAKEIVEGLLDLSR----VLVADDKENMRKLFAKILA-DGY-DVETAQDGASALALVASRAYDVVVTDIRMPGADGFELLAAVKARAPTTEVVMVTGYATVADAVRAMKQGAFDYLEKPFDPDAALA---
>I4BYV8_ANAMD_I4BYV9_ANAMD
FLFDTSHELKTPLATIRLAIGEICSLSPSIRDNLLRLNHQVLRMERLVKDLLDMSSLET-VLIADDDTSLLEQLREILASERY-TVDTASNGIEAMDKLYDAVFDLVILDVMMPHIDGLSLLEQMRKGGINIPVLMLTAKGDVEDKVKGLNLGADDYLAKPFSIDELLARVR
>C7RF79_ANAPD_C7RF78_ANAPD
FSSNVAHELRTPIAIMQAQVDVFRETDENNLDFIETMDSNLKRLKNLIDSVLLLSKR---VLIVEDERKLLRLLDEGLSLLGY-VTDMARDGKEALDLAFVEDYDIIILDINLPKKDGFEVLRDIRQFDKEVNIIMLTARSDIDDRVKGLDFGANDYMTKPFDLKELDARM-
>C7RHG3_ANAPD_C7RHG2_ANAPD
FISSVSHELRTPLTSIKGWAITLQANEDMMGQGLKIIEDEGDRLSMMVEDLLDFSRLS--ILIVDDEDPIRQFMKINLDYQGY-QTVEAASGEEAIKIFEKEKPALAILDIMLPGMSGYEVCEKIRDESPMTGIIMVSAKSQDIDKILGLEKGADDYIIKPFNPQELILRV-
>B4ULB0_ANASK_B4ULA9_ANASK
IAAGFAHELGNSLNVIRGYAAVTSRDDSPHRSDVEAIRREVTRAAALIERFLVFARA----MVIDDLDSARQMMKRTLA-RSY-DVYDFASVADAVPAVERADFDCIVTDLRMPGIDGIEGLRRFQAKVPEIPVILVTAFATVETAVEAMKAGAFDYLKKPFEPEELEL---
>B4UK85_ANASK_B4UK84_ANASK
LLANVSHELRTPLARIRVALELAAEDAARARRYLGEIGQDLAELDALVQDVLDAARLEA--LLVEDDLRLAAFTREYLEGHGV-AVVHASDGRRGLDEALGGRFDVVLLDLMLPGKDGLEVCRELRSRS-DVPVIVLTARGEEADRVMGLELGADDYLAKPFSPRELLARIR
>B4UAL7_ANASK_B4UAL8_ANASK
IATGLAHEIKNPLAGLSGALELLAEDDARHSDIVTEMQHQVRRLTHTMESLLSFAR----ILVVDDEKLIRWSVAERLQRGGY-EVLSAESGEQALEMVAATPPDVMLLDVRLPGIDGVQTLQRALSLHPEVAVLMMSAHSTVDIAVEAMKHGAIDFLVKPFPFQQLDEAV-
>B4UGB7_ANASK_B4UGB8_ANASK
MAAGLAHELNTPLSNIRALASLAKRDPRALSQDLADVTEQTRRCSAIIQGLLRFARRQ--VLVVDDDPVAQRVLVRLLS-PGH-QVRAFGDPAAALRHLAEHGADAVLTDLRMPGLDGIQVLARARELDPEVLVFVITGHSSLSGAVEAIKRGAEDYLAKPFEPEDVVLRL-
>Q3M7H7_ANAVT_Q3M7H6_ANAVT
FSADAAHELKTPLTILQGELERLQQPGSEVQQRLSNLLDEVRRLSGIMRKLLLLSLADAGVLFVEDEAKIANFVQAGLKEQGF-VVDYCDNGDEGYLRALDNEYDAIILDIMVPGKDGLSILKQLRQKGRNAPVILLTARNELDDRLAGLNLGADDYIAKPFFVEELVARI-
>Q3MAD0_ANAVT_Q3MAC9_ANAVT
FINDAGHELRTPITIIRGHLELMGNDPKEIQETLTIVIDELERMNRFVNDLMLLAKAE--ILIAEDEPRIAAFIEKGLRSQGF-TTAVATDAYSATNMALSSGFDLMILDLGLPGKDGLDVLEELRGQGENVPVIILTARDDIQDKVAGFEAGADDYLTKPFRFEELLVRV-
>Q3MBR9_ANAVT_Q3MBS0_ANAVT
LIGDMTHELRTPLTVVRGYLEELADEIEPSPEVYRRLAKETKRLERLVNDLQELSKAEAGILIVEDESEIAQLIQHSLEKEGF-SCRTSRDGINALRMFQEQPPDLIILDLMIPGLDGLEVCARIRQKPKDPYILMLTAKGEEIDRVIGLSTGADDYMVKPFSPRELVARVR
>Q3MF20_ANAVT_Q3MF21_ANAVT
FLANVSHELRTPISNVQVTVDALKGEPQLRDRFFQTIENETKRLSRLIHDLLDLGRLEAGVLLVDDEVALCESLAYTLQKEGY-TVTTVADGQSAIKQFHKQVPDVILLDLMLPEVSGMEVCWRIRAFS-DVPIVMLTAKDQDIDKIWGLEAGADDYVTKPFNTRELLARIK
>U1Y9V8_ANEAE_U1WY37_ANEAE
LLQNVSHELKTPVMVIRSYTQAIQDPSGDLSQTVEVIEKEAERLERQIQQLLYLTKLD--VYLVEDEVNLNRLLTSYLQNEGW-HVTSFTTGTEAKAAIPQK-PHVWILDIMLPDTDGFELLSQIKNECADTPIIFISARDADLDRVLGLEMGSDDYLAKPFLPRELVI---
>U1X5S8_ANEAE_U1WNZ6_ANEAE
LITNVSHDLRTPLTSIIGYLQIIEESEEEKTHYLSIVTQKSKALKKLIDDLFEYTKL----LLVDDDREIRNLIEIYARNEGY-TIFHAQDGLQAIQLVEKHSIDLIILDIMMPNMDGITACMKIRERK-QMPIIILSAKNKDMDKITGLSTGADDYVTKPFNPLELIARIK
>U1YBF7_ANEAE_U1X4I2_ANEAE
MLLDLSHDLKTPITTIQGYAMALQMSPEKQRRYLEMIYNKSVIVTALVEDMFQLATLDS-ILIADDEPEIIELLKLFLERESY-RIIEAYDGEQAWNYIRQHPIDLAIIDIMMPALDGFQLIKRLRNEY-KLPVIILSAKNRDSDKILGLGLGADDFISKPFNPLEAVARI-
>U1YB64_ANEAE_U1YEZ4_ANEAE
FLANISHELRTPLSYIRGYSEAMIETPEQRERYLHLIHREAGRMERLVHDLLDLAQLEG--LIVDDEAQMRELISMYAEREGY-RCTEAEDGKQALELLAKQTFDVIILDVMMPKLDGLSFCKKVRETS-DIPIIFVTARGGEVDRVTGLKIGADDYLVKPFSPRELLARIE
>U1XWS3_ANEAE_U1Y0D7_ANEAE
FVDNLAHEIRTPLTSVYGFAEYIQKSDEEKIFAASYIMSESQYMLNISNRLLELATLRN-ILIVEDEMPINILISRNLELVGH-ECVSVYDGEAVLEIIQKYTFDLILLDIMLPKMNGYEVLEIAKEMD--IPVIFLTSKSSLSDRVKGLTLGADDYIVKPFEMLELQARV-
>U1WTF6_ANEAE_U1XAB0_ANEAE
FVANVSHEIQSPLTSIQGFAQAISNTPEEEERYLQIIEEESRRLSSLSKQLLTLAALD--ILVADDDPYIRELLRFTLNKEGY-IMFEAEDGEQASYVLENQQVHLAIVDIMMPAKNGWELCEEIRRYY-DIPVIMLTAKGEIEDKEKGFLSGTDDYVVKPFEPKELLFRV-
>U1X2U6_ANEAE_U1YEU2_ANEAE
LIANLSHDLRTPLTILRGHVTRLKEMSSEGQNSLTEMNHTITRVGDLMDDLLSYTLLTS-VLYIEDNEKIGSWVKEELEQRGF-SVQWLFSGEGAEKEVNQH--EIVILDIMLPGLDGFTVGKRLKKAAPAVPILLLSARTSIDDKVDGLQF-ADDYLTKPFHTDELVARL-
>U1YD89_ANEAE_U1YGY4_ANEAE
FFANVSHELRTPLTAMQGFLEALQDDEASRQKYYDVMYKETMHMSRLINDLLELVRLE--VLVADDDVNVLEIIRLYFAQQQI-DLVEAHNGEEAVRLAEVEKPDAIILDVMMPKMDGYEACREIRKIM-DTPIIMLSAKGEEFDRVLGLELGADDYVTKPFSPRELVARIK
>U1Y3Z4_ANEAE_U1WSJ8_ANEAE
FISSISHELRTPLTSIKGWGETLLSY-EETMLGLSVMAKETDRLIGLVEDLLDFSRLQSGVLLLEDEESIRGFVRVILKRQGF-DIVEAATGEEALRIAEQNPLSLAVLDVMLPGISGFDVCRILREQNPRLGIIMLTAKSQERDKVEGLDCGADDYIAKPFGTAELLARVN
>U1WJ82_ANEAE_U1X0Z3_ANEAE
FASDASHELRTPLTIIDGYLRLLDRKVEVREEAILAMKQECVRLFGLVDDLLMLAKMEEGILIIEDEENLSRFIELELQYEGF-SVGTAYDGRSGLEKALNEEWDMILLDLMLPSLNGIEVCRRIRQTK-HTPIIMLTARTSVLDRVSGLDSGADDYITKPLAIEELLARM-
>B7GLB3_ANOFW_B7GLB2_ANOFW
FLANVSHELRTPLSYVKGYSEALLDEEAQQKKYVRLIHREASRMQRLVRDLLDLAQLEG-ILIVDDEKEMRELLRLYLEPEGF-TCIEADDGEAGLAEFGRKQIDLILLDIMMPKLDGYRFCMHVRERS-QVPIIFLTARSDEWDRVYGLQIGADDYIVKPFSPNEVVARV-
>A8ERS5_ARCB4_A8ERS6_ARCB4
LFIGIAHELKTPLAVMKLKNEVLLKEIQQYEEALKLTIKEIDDMNIMISSILDIGRTEG-ILIIEDEITLNRTLQEGLTDFGY-QVDTAENYKDAEYFIDIRNYDLVLTDWMLPDGDGIELCKIVKNRSSRTAVVIISARDDKESEIEALKSGADDFIKKPFDFDILLARI-
>D7BKE0_ARCHD_D7BKE1_ARCHD
FVSAVSHELRSPVTTIRMAGQLIKRLPPALKRSAELQHTQLRNLDAMLSDLLEISRYDAGILVVDDDPGISEMVAILLESEGY-DVSVCANGSNVVPLFRAEHPDLVLLDVMLPGLDGVSVCRLLREES-DVPIIMMSAKTDSLDVIAGLEAGADDYVTKPFENSVLLARV-
>D7BKY4_ARCHD_D7BKY3_ARCHD
FVSDASHELRTPLATVRGYAELYRMPAEQIPQAFTRIESESGRMANLVEDLLKLARLDE-ILVVDDEPSIRELLSASLHFAGF-SVETAATGRDAIRTYQEFDPDLVVLDVMLPDFDGYEVLRRMREQGSDIPVLFLTAKDDLRDKLQGLNAGADDYVTKPFSLEEVVTRIQ
>D5V081_ARCNC_D5V080_ARCNC
FMSNVSHEIKTPVTAITGFAELLLDEIQKQKEYLELIHQESRRLSLLCEDMLQMSRLDN-ILVAEDDETLNKMICTKLKQENF-KTISAFDGEEALEILDTTYVDLVISDIMMPKINGYELIQEIRKTAPSFPILMITAKNQMEDIEKGFRLGTDDYMIKPIQLKEMVLRV-
>Q5NYM7_AROAE_Q5NYM8_AROAE
ILAGVSHDLRTPLARLRLGVEMSGA----PETEVAAMVADVEEMDRIIGQFLDFGRGE--VLLVDDDARLRDLLSRYLQEQGF-TVKAVVDAPSMDRALHREHFDLMVLDLMLPGEDGLTICRRLRADENAMPIIMLTAKGDDVDRIIGLEMGADDYLAKPFNPRELVARI-
>Q5P7G5_AROAE_Q5P7G4_AROAE
FIADAAHQMRTPLTGLKMQTDLLLEDPEQLRESLQRIADSTDRASHLITQLLSLARAEA-ILLAEDDQVIANGLGRALKRSGY-AVDHVASGSEADTALATQTYDLLILDLGLPKLPGIDVLKRLRARKSALPVLILTAQDGVEERVRGLDAGADDYLTKPFALPELEARV-
>Q5P614_AROAE_Q5P613_AROAE
FSADIAHELRTPVSNLMTQTAVCSRNADEYRDVLASNLEEYERIARMVGDMLFIAKAENGILIVEDEPKTGDYLRQGLAEAGF-VVDLARDGLDGLHLALDGDYDLMVLDVMLPSLDGWGVLQTVRRSGRDMPVLFLTARDQVEDRVRGLELGADDYLVKPFAFSELLARVR
>Q5P3W7_AROAE_Q5P3W8_AROAE
FTSDVSHELRTPLMIVATSCELLEALPPRERDLVARIGRAAEEMGDLVQTFLTLVRMR--ILVIEDNRDILVNVLDYLQLKGY-IVDCAQDGLSGLHLAVTEQYDLIVLDIMLPGVDGYQVCKRLREDARDTPIIMLTARDALDDRLRGLNAGADDYLIKPFALSELVARIE
>A1R2Y9_ARTAT_A1R2Z0_ARTAT
FVADASHELRTPLTAIRGYTELLRMFTEDGRKSLARVQSQSERMTTLVEDLLLLARLDEG-LVVDDEPSLAELMSMGLRMAGW-SVAVAGDGPGAVKLAKDFRPDVLVLDVMLPGFDGVEVLNRIRTFAPEVPALFLTAKDAVQDRIVGLAAGGDDYVTKPFSMEEVLLR--
>A1R849_ARTAT_A1R850_ARTAT
FVSDVSHELRTPLTTVRMAAEVLFDFDPMNKRSAELLYHQVERFQSLLSDLLEISRFDAGILVVDDDEALAEMIGIVLRNDGF-EPVFCADGGQALEVFRSSKPDLVLLDLMLPGSDGIEVCRQIRGES-DVPIVMLTAKSDTSDVVRGLESGADDYVPKPFKPAELVARVR
>B8HBL9_ARTCA_B8HBM0_ARTCA
FVSDVSHELRTPLTTVRMAAEVLYDFDPINKRSAELLYNQVERFQSLLSDLLEISRFDAGILVVDDDEALAEMIGIVLRNDGF-EPVFCADGAQALDIFRSSRPDLVLLDLMLPGVDGIEVCRQVRAES-DVPIVMLTAKADTSDVVRGLESGADDYVPKPFKPAELVARVR
>B8HCL5_ARTCA_B8HCL6_ARTCA
FVADASHELRTPLTAIRGYTELMRMFTPDGQKSLARVQSQSERMTALVEDLLLLARLDEG-LVVDDEPSLSELMSMGLRMAGW-SVAVAADGPEAVKLAKDFRPDVLVLDVMLPGFDGVELLGRIRAFAPEVPALFLTAKDAVQDRIVGLAAGGDDYVTKPFSMEEVILRL-
>B8HCW0_ARTCA_B8HCW1_ARTCA
FAADASHELRTPLVTIRGFSELYRHTDEDVATAMGRIESEAKRMGSMVEDLLLLARLDE--LVVDDEPNIRELLSTSLRFAGF-EVVSAANGRDALAAADAHAPDLAVLDVMLPDMDGFTVTRRLRASGKHFPVLFLTAKDDTEDKVTGLTVGGDDYVTKPFSLDEVVARIR
>A0JSN3_ARTS2_A0JSN4_ARTS2
FVADASHELRTPLTAIRGYTELMRMFTPDGQKSLARVQSQSERMTTLVEDLLLLARLDEG-LVVDDEPSLSELMSMGLRMAGW-SVAVAGDGPDAVKLAKEFRPDVLVLDVMLPGFDGVELLTRIRAFAPEVPALFLTAKDAVQDRILGLAAGGDDYVTKPFSMEEVLLR--
>A0JT11_ARTS2_A0JT12_ARTS2
FAADASHELRTPLVTIRGFSELYRQKEEDVATAMGRIESEAKRMGSMVEDLLLLARLDE--LVVDDEPNIRELLSTSLRFAGF-EVVSAGNGRDALAAAELHAPDLAVLDVMLPDMDGFTVTRRLRASGKHFPVLFLTAKDDTEDKVTGLTVGGDDYVTKPFSLDEVVARIR
>A0JYH0_ARTS2_A0JYH1_ARTS2
FVSDVSHELRTPLTTVRMAAEVLYDFDPINKRSAELLYNQVERFQSLLADLLEISRFDAGILVVDDDEALAEMIGIVLRNDGF-EPVFCADGGQALEVFRSSKPDLVLLDLMLPGMDGIEVCRQIRAES-DSPIVMLTAKSDTSDVVRGLESGADDYVPKPFKPAELVARVR
>F9VM52_ARTSS_F9VM53_ARTSS
FLSNVSHELRTPLTTIIGFLSGILDSPKDHIEKLTIVYDEVKRLSRLVNDLLDLTAIESGVLIVDDDVNILEVLKMYLGNSGY-DIRSCSDGREVQEIFPDYKPNLVILDIMMPVLDGTEVLKWIRRDS-SVPIIMLTAKGELFDKCLALELGADDYMVKPFEPKELLARIK
>F9VL89_ARTSS_F9VL90_ARTSS
FVQDASHELRTPLTILKGHLQMLNRDPETLDKSLKIASEELERLIKLVNDLLNLNKMET-ILVIEDEKNIASFLKMELEYEGY-EVENSYDGKEGLEKALSAEFNLIILDLMIPYLNGLEVCRRIRKSK-KTPIIMLTARDSVMDKVSGFQMGADDYLVKPFAIEELLARIE
>E8RQI0_ASTEC_E8RQH9_ASTEC
FAADVSHEIKNPLTSIRSALETLSLDETAKARLMAVIQQDVRRADRLITDISNASRLDA-ITLVDDDENIVTSVSLALESGGH-TVQAYHDGATGLAALEKDPPDLAILDVKMPRMDGMEVLRRLRMNS-NLPVIILTSKDDEIDEVLGFNLGADDYMHKPFSQRLLLERVK
>G8AZZ8_AZOBR_G8AZZ7_AZOBR
FLADAAHQIRTPLASLRLQAELAIDDPEALHRIAQRVHRNAVEASQLTSQLLN-------ILVVEDTEDLADAIVHRLRKLGY-AVDWAPTGDEAEELLRQEAYQLVLLDIMLPGVDGQTLLNRLRQRRDATPVLVMTARSQVNVRVDLLDLGADDFIVKPFDLRELEAR--
>G8AN74_AZOBR_G8AN75_AZOBR
VTESVAHDLRTPLSRLRARVELLIRDPEVYRGVLQDTILEADRLLATFTALLSIAEAESGVLVIEDDQQAASYLAKGLKEAGH-VVDAANDGKEGLFLAGSEHYDVMIVDRMLPGRDGLSLVEILRATGNDTPVLFLSALGSVDDRVKGLKAGGDDYLTKPFAFSELLARIE
>G8AEG5_AZOBR_G8AEG6_AZOBR
MVAAMSHDLRTPLTRLRLRAELVED-PEMQRKMLAD----LDEMAAMINATLAFARDDA--LVVDDDREIRTLLSQFLTRHGF-RVTGAKDGVEMMRTLDSARVDLIVLDLMMPGEDGLSLCRRLRAAPAQTPVIMLTAMGEETDRIVGLEMGADDYLAKPFSPRELLARVK
>A8I978_AZOC5_A8I976_AZOC5
IVAAAAHDLRTPLTRMRLRAEFLEEEREQWLSDLSELDRIADSAIRLV------------VLVVDDDQEIRKLLARYLLSQGF-RTTVAASGREMEECLASSRFDMVVLDLMLPDASGLDLCRALRARS-RLPIILLTALKEDVDRIIGLEIGADDYLGKPFNPRELVARIR
>A8IL42_AZOC5_A8IL39_AZOC5
FLSNAAHELRTPLARARTRLEAVPD--PR---LRAELATEIHSLSATVTMLLQLARLTS--LVIEDDPELGSWLRTTLE-DAFGGADLVTSLDEAQAAVKVREFDLIVMDRRLPDGDSIELIGAFQRLRPRPSLLVLTALDDPNHIAKALDAGADDYLAKPFEPVELIARVR
>A8I3T5_AZOC5_A8I3T8_AZOC5
AAAVIAHEIRNPLGIIKTSTELVRRLAPSEDRLMGFVLEEVNRIERLVADLLDYVRPD--ILVVDDEKRLGEVLAAALTERGF-ETTAVSSAAAALAYCEANAVDLVLTDLRMPDRSGRDLLLALKEGRPDLPVIIMTAYATVRGAVDLIKDGAFDYVAKPFELDDVVATI-
>A8I2V4_AZOC5_A8I2V2_AZOC5
FVANAAHQLRTPLALLATQATFARRNGVERDQALAGVEESTRRLARLAAQLLTLSRAEPG-LLVEDNLELAEWLAKILRRDNF-VVDVLHDGEAADHALSLETYDLVILDLTLPGMSGLHLLRRLRGRNDAVPVIILTANASLDGRVAGLDEGADDYLAKPFDMAELEARIR
>G7Z4T2_AZOL4_G7Z4T3_AZOL4
MLAGVSHDLRTPLTRMKLALDMIEH--PDLDPEVEELKADVAEMEQMIEGYLAFARGEG-ILVVDDDTRLRELLRKYLAGNGF-LVSTARDAADARAQLGGLAFDLLVLDIMMPGESGLSLTESLRRER-DLPILLLTARDEPDDRIAGLEAGADDYLAKPFNPRELLLRI-
>A1K864_AZOSB_A1K865_AZOSB
FLARMSHEIRTPMNAVIGLTHLALRLSPQQRDYLRKIRGSSQALLGIINDILDFSKIEAGILVVDDERINRKLLSELLE-EHH-DVVIAKSGEQALERVQADSVDLILLDVVMPGMSGHDVLRRLKASDKDVPVIFITSLNSVDDEEIGLDLGAADYITKPFHPGIV-----
>A1KBM6_AZOSB_A1KBM5_AZOSB
FLAAVSHDLRTPLTRMKLRVETLAAEGEAHRRLREDIGEMASMLDATLNYLRGEA-----ILIVDDDPQIRSLLADYLDNFGF-ACRAVGDATAMRAALAARPADLVILDLMLPGEDGLSLCRTLRAHG-DIPIIMLTARAEAADRIVGLELGADDYVVKPFDPRELVARI-
>A1K3B5_AZOSB_A1K3B6_AZOSB
-VQSLAHELKSPLTAVRGAAELLAESADDRARFVGHIGEQAERMQLIIDRLLALARVEQ-ILIVDDEPAIADMLAYALRTEGY-EPDCVGLGGDALAALRGGAYALVILDVGLPDQSGFDVCRALRRES-DVPVIFLTARSDEVDRIVGLELGADDYVPKPFSPREVASRV-
>A1K1G6_AZOSB_A1K1G7_AZOSB
ILAAISHDLKTPLTRLRLRVGAL----PADEQARARIEADIDAMSHLVEEGLDYARS---VLIVDDDPDIRDLLADYLGKQAL-QVSAAADGRQMRAALLAGPVDVVVLDLMLPGEDGMALFRWLRETPAQIPVVMLTARADDVDRIIGLEMGADDYLGKPFVARELLARVR
>A1K670_AZOSB_A1K671_AZOSB
ILAGVSHDLRTPLARLRLGIEMSGA----PEDEVGAMVADIEEMDRIIGQFLDFGRGS--VLLVDDDARLRELLSRYLQEQGF-AVKAVVDAPMMDRALHREHFDLIVLDLMLPGEDGLAICRRLRGAENHIPIIMLTAKGDDVDRIVGLEMGADDYLPKPFNPRELVARIQ
>A1K438_AZOSB_A1K437_AZOSB
FIADAAHQMRTPLTGLKMQTDLLLEDPEQLRASLTHIADSADRASHLINQLLSLARAEA-ILLAEDDPVIADGIVRALKRGGY-AVDHVGNGAEADTAVASQPFDLLILDLGLPRLPGIEVLKRLRARKSALPVLILTAQDGVEDRVRGLDAGADDYLTKPFALPELEARV-
>A1KBT3_AZOSB_A1KBT2_AZOSB
FVADAAHELRTPLAALQLQLQLTERSEAERRAALGELRQGLLRATRVVQQLLTLARQ----LLIEDDPMIGAAVQRGLRQDGY-AVDWVRDGTAGVLALGEAPYDLLLLDLGLPGKDGLAVLAELRGAANTVPVLVLTARDAVADRIRGLDAGADDYLVKPFDLDELGARV-
>A1KAC0_AZOSB_A1KAB9_AZOSB
FTSDVSHELRTPLMAIASTCELLLEAGTRAHEQLRRLQHGCEEMRELVETFLCLARGN---LIVEDNRDILANLADYLTLKGY-EVDCAQDGLTGLHLAATHHFDLIVLDVMLPGMDGFTLCKRLREGESDTPIIMLTARDALDDRLIGFSAGADDYLTKPFALSELVARIE
>A1K9Q6_AZOSB_A1K9Q7_AZOSB
FSADIAHELRTPVSNLMTQTEVALSSPDEYREVLASNLEEYERIARMVSDMLFLAQAENGILIVEDEPKTGDYLRQGLAEAGF-VVDLARDGLDGLHLALGGDYDLVVLDVMLPSLDGWGVLQTVRRAGHEMPVLFLTARDQVEDRVRGLELGADDYLVKPFAFSELLARVR
>G8QM57_AZOSU_G8QM56_AZOSU
MASMIAHDLRNALSSVKMNLQILDEEGDMQIENCEIALRQVRYMETILNDMLTYARPG--ILIVDDDVAICQTLKSHFQKSAF-QVSLVNTAEEGINVALSSNIDAIISDIRLPAKGGLDLLREVKAEKPELPIIMITAFHDMEMTVAAMQCGAMDYVPKPIDLPELDAAV-
>G8QGU1_AZOSU_G8QGU2_AZOSU
LFHDVSHELRSPLARLQAAVGLVHQDPSRIAGALERIERETQRLDEMVDELLTLARLDSG-LLVDDDTELANMLREYLEREDF-SVTLAHDGEAGAAAALSGDYALAVLDVMMPKASGMDALSRIRAAS-DMPVIMLTAKGDDIDRIIGLEMGADDYVQKPCTPRELVARIR
>G8QP64_AZOSU_G8QP65_AZOSU
LSSAISHELRTPIARLRFALEMAADCRDERQRHWKTMEEDLEELDNLIDSSLTHARFE--ILLVEDDERLAELTAEYLSKNDF-EVAIEPRGDTACTRIPADNPDVVVLDVMLPGKDGFEVCRTVRPHY-QGVILMLTARDEDMDQILGLELGADDFISKPVQPRVLLARV-
>G8QIQ1_AZOSU_G8QIQ2_AZOSU
-NAAIAHELRTPVTILRGRLQGLAEVFEPDPVQFHSLLTQVEGLSRLIEDLRVLSLADSGVLVAEDEPEIADILRAYLAREGL-RSAHAANGREALELHLSLRPDLLLLDVRMPLLDGWQVLAEVRRRG-STPIIMITAHDQDVDKLSALRMGADDYVVKPFNPAEVAAR--
>G8QK36_AZOSU_G8QK37_AZOSU
FSSDLAHELRTPVSNLLTQTQVTLSTAEEYREVLVSNSEEFERLSRTIADMLFLAKAEN-ILVVEDEPKTGDYLHKGLSEAGF-VVDLARDGFDGLHLALTEAYDLAILDVMLPGIDGWQVLQGIRKAGKEIPVLFLTARDSVDDRVKGLELGADDYLVKPFAFAELLARVR
>G8QNZ6_AZOSU_G8QNZ7_AZOSU
FLAAASHDLRQPLHALNLFASDLKNRGPDQEKLAGQIGTSIRSMSELLDALLNISRLD---LVIEDHALVREGLVRVLREAEV-TVFEAGDCHSALAVLEKEALDLVLLDIALPGLDGLACLDLFRSRFPAVPVVVVSAYDDAHTVNRALKHGALGFIPKAYSTEKLVAAVR
>G8QM05_AZOSU_G8QM04_AZOSU
FVSDAAHQLRTPLAALQAQAELALRQTGELRAELERILAATRRLTHLAHQLLALARAEPGILLVEDDELLADGLVKALRQSGY-VTDWTRDGKQADSWLTDQNYDLAILDLGLPGMEGSEVLQRLRGRKLATPVLILSAREALEERVRLLDLGADDYLVKPVALSELEARA-
>G8QNV1_AZOSU_G8QNV0_AZOSU
FSSDLAHELRTPVSNLLTQTQVLSKSAEDYRDILASNAEEFERLSRTISDMLFLAKADN-ILVVEDETKTGTYLKQGLVEAGF-VVDLAVNGLDGLHLALTEAYDLAILDVMLPGIDGWQVLQGIRRAGKEMPVLFLTARDQVEDRVKGFELGADDYLVKPFAFSELLARVR
>G8QN90_AZOSU_G8QN91_AZOSU
FIADAAHQMRTPLTGLKTQAQLAMRDPERLLYALRQMAGAVDRASHLVNQLLTLARAEAGILLAEDDKIIADGLSRSLRQGGY-AVDCAYTGLEADTALMTNSYDLLILDLGLPKLPGLEVLKRLRARNVQLPVLILTALDGTGDRVKGLDLGADDYMAKPFELAELEARV-
>G8QLX0_AZOSU_G8QLX1_AZOSU
VLAGISHDLRTPLARMRLAAEMG----VEDESLRAGMNDDITQMDGIIGQFLDYARGEE-ILVVDDDQRLRDLLLRYLGEQGF-VVKTAENAPAMDKLLARETFDLLVLDLMLPGEDGLSICRRLRAADPHQAVLMLTAKGDEIDRIVGLEMGADDYLPKPFNPRELVARI-
>W4QQB9_BACA3_W4QQR4_BACA3
FIANISHELRTPLTAMKGFLEVLQEDPKLQQKYYNIMFRETEYLNQLVDDLMDLIKLEQ-VLIADDDPNVCEIIRIYLQENHF-NVIEASDGEQALSLFETEKPDIILLDVMMPGLDGFDVCRQIRKKT-EVPIIMLSAKAEELDRILGLEMGADDYVTKPFSPREVLARIK
>W4QU78_BACA3_W4QTZ4_BACA3
FVSDASHELRTPLTVIESYANLLKRKPELLEEAIEAIAEESSRMKGLTKQMLALATGN--ILIVEDESNIARVIQLELEHEGY-ETEIVSDGGKALERIEKQEWSLILLDIMIPVLSGMEVLRRIRLSGNQIPVILLTARDTIVDKVAGLDQGANDYVTKPFEIEELLARIR
>W4QR48_BACA3_W4QQN9_BACA3
FLSNVSHDLRTPLTYLKGYAAILKDSSKDVMEYSKTIYSEAIRMERLVNDLFQLMKLDEGVLIVEDEMQMQKLLSICLQDQPF-VVKTVGTGEEAIQLLRSFEYDLILLDIMLPGIDGYEVLKSFRLIDEDTPVILLTAVGETGDIVRGLNLGADDYITKPFEPSELVARM-
>W4R075_BACA3_W4QZH8_BACA3
FFANISHELRTPMTYLKGYSKVLRETEEERNQYLEIIDHEATRLTYLVDDLFDLAQMDEGILIVDDEFQMRTLLSIYLKDEGF-DLFEASTGKEAITKIRNNPYDLIILDIMMPDLDGFEVCKIVREYS-TIPILMLSARKALEDRVDGLNLGADDYLTKPFEPEELIARVK
>W4QUH8_BACA3_W4QU02_BACA3
FLTNVSHDIRTPLTYIKGYAALLKDEADLVHDQATIIHQEAVRMESLVKNLFQLMKLEEGILIVDDEKQMQSLLCVCIGSSEF-ELTTAGSGKEALELIKEQQFDLMLLDIMMPEMNGFQVLKELTEKELLVPTIIISAIGETDQVVEGLNLGASDYITKPFEPKELVARVN
>C3P1W3_BACAA_C3P1W4_BACAA
FVSNVSHEFQSPLSSIQGFSKTLQTSVEERNHYLQIIEGESKRMSSLCKQLLTLASLDK-ILLADDDKHIRELLHYHLQKEGF-KVFEAEDGKVAQEVLEKENIHLAIVDIMMPFVDGYTLCEEIRKYH-DIPVILLTAKDQLVDKEKGFISGTDDYIVKPFEPAEVI----
>C3P8T7_BACAA_C3P8T6_BACAA
FVSDASHELRTPLTVIESYAKLLKRKQDVLEESVEAIYSEAVRMKGMTNQMLLLAN----ILIVEDEEKIARVVQLELEFEGY-ESEIAKTGTEAMEKFGNGNWDLILLDVMLPNISGLEVLRRIRLKNAVIPIILLTARDSVVDKVSGLDQGASDYITKPFQIEELLARIR
>C3P4C1_BACAA_C3P4C0_BACAA
FLANVSHELRTPLSYIKGYSEAILDKGPQQEKVTQLIHKEADRMQRLVHDLLDLAQLEG-VLVVDDESDMRQLVGMYLDNFGY-EWGEAENGKEALKKLETDHYDFVVLDIMMPEMDGLSVCKEIRKTS-DVPIIFLTAKGEEWNRVNGLRMGADDYIVKPFSPGELIARM-
>C3P7G1_BACAA_C3P7G0_BACAA
FIASISHEIRTPLTGIKGWSETLKTTEEEIKQGMGIISGETDRLIHLVEELLDFSRLQS-ILVLEDEMPIRSFIVLNLKRAGF-YVLEASTGEEALQILCEHTVDVALLDVMLPGMDGFQVCKAIREENKKIGIIMLTARVQNEDKVQGLGIGADDYIAKPFSPVELTARIQ
>C3NZM5_BACAA_C3NZM6_BACAA
FLASVAHELRTPLTYVRGYADILKESPEQRLRYLSIIKDESDYITNLVQDLFSLAQMEQ-ILLVDDEPRMLELLTLYLTPIGY-NCICARSGEEAISHIENQNFKFILLDIMMPKMDGWETCKKIRSFS-NVPIIMVTARDQTIDVVQGLKLGADDYVTKPFHEEELFARIE
>C3PCK0_BACAA_C3PCK1_BACAA
LVVNLAHDLRTPLTSVLGYLDLLKDTKEQIKHFSTIAYTKSQRLESLIDELFEITRMNY-ILIADDEAEIADLIEIHLEKEGY-HVVKAADGEEAIHIIETQPIDLVVLDIMMPKMDGYEVTRQIRAKH-HMPIIFLSAKTSDFDKVTGLVLGADDYMTKPFTPIELVARVN
>C3NZG3_BACAA_C3NZG4_BACAA
FLASVAHELLTPLTYMKGYAKVAKRTKEEREEYLQIIEDETDSVTDLVQDLFMLVQLEQ-ILLVDDEERMLRLLDLFLSPRGY-FCMKATSGLEALKLIEQKDFDIILLDVMMPNMDGWDTCYQIRQIS-NVPIIMLTARNQNYDMVKGLTMGADDYITKPFDEHVLVARIE
>C3PCG7_BACAA_C3PCG8_BACAA
FISGVSHELKTPLSIMKSCISILKDVAEHKKEYFQAMEREVDKMDTLILDMLELAKFESGILIVEDEDILREILKDYFLSEQY-VVFEARDGKEALVVFEEEEVDLVILDIMLPELDGWSVCRRIRKTS-EVPIIMLTARVDEDDTLLGFELGADDYVTKPYSPPILLAR--
>C3PBL4_BACAA_C3PBL3_BACAA
LITNVSHDLRTPLTSIMGYLRLLRDNKEQHDEYTRIAFAKSEQLKNLIEDLFEYTKLTN-ILVVDDEKEIRNLITIYLKNEGY-KVLQAGDGEEGLRLLEENEVHLVVLDIMMPKVDGIHMCMKIREEK-EMPIIMLSAKTQDMDKILGLTTGADDYVTKPFNPLELIARIK
>C3P130_BACAA_C3P129_BACAA
FTSDASHELRTPTSVIISQCEYAQRNPKEMEESLEVILKQSRKMSALISQLLLLARADQGVLIVEDEQDLQNILVKRLNAEHY-SVDACGNGEDALDYINMATYDLIVLDIMIPGINGLQVLQKLRADNHTTSVLLLTAKDTIDDRVKGLDLGADDYLVKPFAFDELLARIR
>C3P1B1_BACAA_C3P1B2_BACAA
FLDRITHELKTPLTAIIGYVDLIPKAKEDVKESLRYVAVESERLLSLVEELLKSSKY---ILVVDDESSIRNLIRMQLEMEGY-EVLTAADGREVLERWNEG-PDVLILDVMLPDTDGYELLRLFREKDRDIPVLMLTAKSQMNDKLLGLQLGADDYVTKPFNYAELILRV-
>C3PBD4_BACAA_C3PBD3_BACAA
LISNISHDLKTPITSIIGYVEGIKDTPEKMDKYLTTIHTKARHMDTLIDELFLFSKLD--ILLIEDEVSIAELQRDYLEINDF-QVDVEHSGETGLQMALQEDYDLIILDIMLPKMNGFEICKQIRAIK-DIPILLVSAKKEDIDKIRGLGLGADDYITKPFSPSELVARVK
>C3LFZ2_BACAC_C3LFZ1_BACAC
FMGDVTHELKTPIALVKAYSMGIKD-GLDDGTYIDTIIKQSDHISNLIEELLRFSKLE--VLIADDEQDMLRILKAYFEKEGF-EVFLAKDGEEALQIFYDEKIDLAILDWMMPKHSGITVCQEIKKNS-SVKVLMLTAKSESEDELAALQSGADEYVKKTFHPGVLITRA-
>A0RF59_BACAH_A0RF60_BACAH
FMGDVTHELKTPIALVKAYSMGIKD-GLDDGTYIDTIIKQSDHISNLIEELLRFSKLE--VLIADDEQDMLRILKAYFEKEGF-EVFLAKDGEEALQIFYDEKIDLAILDWMMPKHSGITVCQEIKKNS-SVKVLMLTAKSESEDELAALQSGADEYVKKPFHPGVLITRA-
>A0RG03_BACAH_A0RG02_BACAH
FTSDASHELRTPTSVIISQCEYAQRNPKEMEESLEVILKQSRKMSALISQLLLLARADQGVLIVEDEQDLQNILVKRLNAEHY-SVDACGNGEDALDYINMATYDLIVLDIMIPGINGLQVLQKLRADNHTTPVLLLTAKDTIDDRVKGLDLGADDYLVKPFAFDELLARIR
>A0RK40_BACAH_A0RK41_BACAH
FISGVSHELKTPLSIMKSCISILKDA-EHKKDYFQAMEREVDKMDTLILDMLELAKFESGILIVEDEDILREILKDYFLSEQY-VVFEARDGKEALVVFEEEEVDLVILDIMLPELDGWSVCRRIRKTS-EVPIIMLTARVDEDDTLLGFELGADDYVTKPYSPPILLAR--
>A0RDJ5_BACAH_A0RDJ4_BACAH
FVSDASHELRTPLTVIESYAKLLKRKQDVLEESVEAIYSEAVRMKGMTNQMLLLANS---ILIVEDEEKIARVVQLELEFEGY-ESEIAKTGTEAMENFENGNWDLILLDVMLPNISGLEVLRRIRLKNAVIPIILLTARDSVVDKVSGLDQGASDYITKPFQIEELLARIR
>A0RL51_BACAH_A0RL52_BACAH
FLDRITHELKTPLTAIIGYVDLIPKAKEDIQESLRYVAVESERLLSLVEELLQSSKYG--ILVVDDESSIRNLIRMQLEMEGY-EVLTAADGREALERWNEG-PDVLILDVMLPDTDGYELLRLFREKDRDIPVLMLTAKSQMNDKLLGLQLGADDYVTKPFNYAELILRV-
>A0R9T7_BACAH_A0R9T8_BACAH
FLASVAHELRTPLTYVRGYADILKESPEQRLRYLSIIKDESDYITNLVQDLFSLAQMEQ-ILLVDDEPRMLELLTLYLTPIGY-NCVCAVSGEEAISHIENRNFKFILLDIMMRKMDGWETCKRIRSFS-NVPIIMVTARDQTVDVIQGLKLGADDYVTKPFHEEELFARIE
>A0RCX9_BACAH_A0RCX8_BACAH
FIASISHEIRTPLTGIKGWSETLKTTEEEIKQGMGIISGETDRLIHLVEELLDFSRLQS-ILVIEDEIPIRSFIVLNLKRAGF-YVLEASTGEEALQILCEHTVDVALLDVMLPGMDGFQVCKAIREENKKIGIIMLTARVQNEDKVQGLGIGADDYIAKPFSPVELTARIQ
>A0RCN8_BACAH_A0RCN7_BACAH
MISNISHDLRTPVTSLIGYADLLGSNREECEQYVSILKRKSYELKNQVDDLLEY------ILIVDDDQDIVRFVNANLMQEGF-KVLSAHNGEEALKIINNNSIQLAILDIMMPHMDGIELCRRIREKH-SLPIMFLSAKSSDVDKVIGFSTGADDYIVKPFSTIEFIARV-
>A0RG27_BACAH_A0RG28_BACAH
FVSNVSHEFQSPLSSIQGFSKTLQTSVEERNHYLQIIEGESKRMSSLCKQLLTLASLDK-ILLADDDKHIRELLHYHLQKEGF-KVFEAEDGKVAQDVLEKENIHLAIVDIMMPFVDGYTLCEEIRKYH-DIPVILLTAKDQLVDKEKGFISGTDDYIVKPFEPAEVI----
>U4PDF3_BACAM_U4PGP8_BACAM
FIADVSHELRTPLTTINGLVEGLNSPEKDKEKCFSLISEETKRMLRLVKENLDYEKIRS-ILMIEDNISVCTMTEMFFFKEGF-EAEFVHDGVEGYQRFTEEDWDLVILDIMLPSMDGVTICRKIRETS-SVPIIMLTAKDTESDQVIGFEMGADDYVTKPFSPLTLVARIK
>G0IH61_BACAM_G0IH62_BACAM
FVSDASHELRTPLTSIHGFIEILMRKPEQKEKALRSMYAESVRANKLIEDLLFLAKID--VLIVDDEPAIIDFLTMGLVNEGF-EVMSAADGMSAMNLVKTFQPHIAVLDVMMPGMDGLELSRMLKKTS-NTAVIMLTAKDEVELRVKALIEGADDYMIKPFSFEELLARI-
>G0IPD5_BACAM_G0IPD4_BACAM
LLQNISHDLKTPVMVIRGYTQSIKDPKGDLENTIDVIEGEAEKLEKKIKDLLYLTKLD--IYLVEDEDNLNELLTKYLENEGW-NITSFTKGEEARKQMQPS-PHLWILDIMLPDTDGYTLIKEIKEKDPDVPVIFISARDADIDRVLGLELGSNDYIAKPFLPRELIIRV-
>I2CC80_BACAM_I2CC81_BACAM
FVSDASHELRTPLTSIHGFIEILMRKPEQKEKALQSMYTESARANKLIEDLLFLAKID--VLIVDDEPAIIDFLTMGLVNEGF-EVMSAADGMSAMNLVKTFQPHIAVLDVMMPGMDGLELSRMLKKTS-NTAIIMLTAKDEVEFRVKALIEGADDYMIKPFSFEELLARI-
>U4PRY6_BACAM_U4PNN6_BACAM
FVSDASHELRTPLTSIHGFIEILMRKPEQKEKALQSMYAESARANKLIEDLLFLAKID--VLIVDDEPAIIDFLTMGLVNEGF-EVMSAADGMSAMNLVKTFQPHIAVLDVMMPGMDGLELSRMLKKTS-NTAIIMLTAKDEVEFRVKALIEGADDYMIKPFSFEELLARI-
>M1XGG8_BACAM_M1XBJ8_BACAM
WISHISHDIKTPLASIQGYAEIIKDTAEQVREYAQIIESKSLYMKDVMEDLNLTTRL---VLIIDDEKEILELIKTVLIREGIDRVVTASTARDGLAQFHQENPDLVILDIMLPDGEGYDICKQIRDIS-HVPIIFLSAKGEETDKIVGLAIGGDDYITKPFSPKEVAYRV-
>W8HK92_BACAN_W8HPQ9_BACAN
FVSDASHELRTPLTVIESYAKLLKRKQDVLEESVEAIYSEAVRMKGMTNQMLLLANS---ILIVEDEEKIARVVQLELEFEGY-ESEIAKTGTEAMEKFGNGNWDLILLDVMLPNISGLEVLRRIRLKNAVIPIILLTARDSVVDKVSGLDQGASDYITKPFQIEELLARIR
>B1GGB6_BACAN_B1GGB5_BACAN
MISNISHDLRTPVTSLIGYADLLGNNGEECEQYVSILKRKSYELKNQVDDLLEY------ILIVDDDQDIVRFMNVNLMQEGF-KVFSAYNGEEALEIINNNSIQLAILDIMMPQMDGIELCRRIREKH-SLPIIFLSAKSSDVDKVVGFSTGADDYIVKPFSTIEFIARV-
>B0QI42_BACAN_B0QI37_BACAN
LITNVSHDLRTPLTSIMGYLRLLRDNKEQHDEYTRIAFAKSEQLKNLIEDLFEYTKLTN-ILIADDDKEIRNLLKIYLERELY-MVDTAIDGEVALQLFNQNNYSIVILDLMMPKVDGIEVCRKLRDKT-NVPILMLTAKDHEVDKILGLSIGADDYITKPFSIHEVVARV-
>I0D1K3_BACAN_I0D1K2_BACAN
FVSDASHELRTPLTVIESYAKLLKRKQDVLEESVEAIYSEAVRMKGMTNQMLLLAN----ILIVEDEEKIARVVQLELEFEGY-ESEIAKTGTEAMEKFGNGNWDLILLDVMLPNISGLEVLRRIRLKNAVIPIILLTARDSVVDKVSGLDQGASDYITKSFQIEELLARIR
>B3JB37_BACAN_B3JB36_BACAN
FLANVSHELRTPLSYIKGYSEAILDKGPQQEKVTQLIHKEADRMQRLVHDLLDLAQLEG--LVVDDESDMRQLVGMYLDNFGY-EWGEAENGKEALKKLETDHYDFVVLDIMMPEMDGLSVCKEIRKTS-DVPIIFLTAKGEEWNRVNGLRMGADDYIVKPFSPGELIARM-
>B0QPZ6_BACAN_B0QPZ7_BACAN
FLDRITHELKTPLTAIIGYVDLIPKAKEDVKESLRYVAVESERLLSLVEELLKSSKY---ILVVDDESSIRNLIRMQLEMEGY-EVLTAADGREALERWNEG-PDVLILDVMLPDTDGYELLRLFREKDRDIPVLMLTAKSQMNDKLLGLQLGADDYVTKPFNYAELILRV-
>B1GC66_BACAN_B1GC65_BACAN
FTSDASHELRTPTSVIISQCEYAQRNPKEMEESLEVILKQSRKMSALISQLLLLARADQGVLIVEDEQDLQNILVKRLNAEHY-SVDACGNGEDALDYINMATYDLIVLDIMIPGINGLQVLQKLRADNHTTSVLLLTAKDTIDGRVKGLDLGADDYLVKPFAFDELLARIR
>B7JDD3_BACC0_B7JDD4_BACC0
LVVNLAHDLRTPLTSVLGYLDLLKDTKEQIKHFSTIAYTKSQRLESLIDELFEITRMNY-ILIADDEAEIADLIEIHLEKEGY-HVVKAADGEEAMHIIETQPIDLVVLDIMMPKMDGYEVTRQIRAKH-HMPIIFLSAKTSDFDKVTGLVLGADDYMTKPFTPIELVARVN
>B7JF24_BACC0_B7JF23_BACC0
FTSDASHELRTPTSVIISQCEYAQRNPKEMEESLEVILKQSRKMSALISQLLLLARADQGVLIVEDEQDLQNILVKRLNAEHY-SVDACGNGEDALDYINLATYDLIVLDIMIPGINGLQVLQKLRADNHTTPVLLLTAKDTIDDRVKGLDLGADDYLVKPFAFDELLARIR
>B7JU01_BACC0_B7JU02_BACC0
FLASVAHELRTPLTYIRGYADIILKSTQDQKHYLSIIKEEADHVTGLVQDLFELAKME--ILLVDDEPRMLDLLSLYLTPRGY-HCIKATSGKEAISLVEAKEFRLLLLDIMMPEMNGWETCNKIREFS-SVPIIMLTARDDTQDVIQGLKKGADDYVTKPFHEEELLARIE
>B7JM64_BACC0_B7JM63_BACC0
LITNVSHDLRTPLTSIMGYLRLLRDNKEQHDEYTRIAFAKSEQLKNLIEDLFEYTKLTN-ILVVDDEKEIRNLITIYLKNEGY-KVLQAGDGEEGLRLLEENEVHLVVLDIMMPKVDGIHMCMKVREEK-EMPIIMLSAKTQDMDKILGLTTGADDYVTKPFNPLELIARIK
>B7JJJ0_BACC0_B7JJI9_BACC0
MISNISHDLRTPVTSLIGYADLLGNNGEECEQYVSILKRKSYELKNQVDELLEY------ILIVDDDQDIVRFMNVNLMQEGF-KVFSAYNGEEALEIINNNSIQLAILDIMMPQMDGIELCRRIREKH-SLPIIFLSAKSSDVDKVVGFSTGADDYIVKPFSTIEFIARV-
>B7JQD5_BACC0_B7JQD6_BACC0
FLASVAHELRTPLTYVRGYADILKESPEQRLRYLSIIKDESDYITNLVQDLFSLAQMEQ-ILLVDDEPRMLELLTLYLTPIGY-NCICARSGEEAISHIENQNFKFILLDIMMPTMDGWETCKKIRSFS-NVPIIMVTARDQTIDVVQGLKLGADDYVTKPFHEEELFARIE
>Q739S8_BACC1_Q739S9_BACC1
FIASISHEIRTPLTGIKGWSETLKTTEEEIKQGMGIISGETDRLIHLVEELLDFSRLQS-ILVLEDEIPIRSFIVLNLKRAGF-YVLEASTGEEALQILCEHTVDVALLDVMLPGIDGFQVCKAIREENKKIGIIMLTARVQDEDKVQGLGIGADDYIAKPFSPVELTARIQ
>Q73A29_BACC1_Q73A30_BACC1
MISNISHDLRTPVTSLIGYADLLGNNGEECEQYVSILKRKSYELKNQVDDLLEY------ILIVDDDQDIVRFMNVNLMQEGF-KVFSAHNGEEALEIINKNNIQLAILDIMMPQMDGIELCRRIREKH-SLPIMFLSAKSSDVDKVIGFSTGADDYIVKPFSTIEFIARV-
>Q72YQ3_BACC1_Q72YQ2_BACC1
FISGVSHELKTPLSIMKSCISILKDVAEHKKEYFGAMEREVDKMDTLILDMLELAKFESGILIVEDEDILREILKDYFLSEQY-IVFEARDGKEALVVFEEEEVDLVILDIMLPELDGWSVCRRIRKTS-EVPIIMLTARVDEDDTLLGFELGADDYVTKPYSPPILLAR--
>Q73DR3_BACC1_Q73DR2_BACC1
FLASVAHELLTPLTYMKGYAKVAKRTKEEREEYLQIIEDETDSVTDLVQDLFMLVQLEQ-ILLVDDEERMLRLLDLFLSPRGY-FCMKATSGLEALKLIEQKDFDIVLLDVMMPNMDGWDTCYQIRQIS-NVPIIMLTARNQNYDMVKGLTIGADDYITKPFDEHVLVARIE
>Q734Y2_BACC1_Q734Y1_BACC1
FVSNVSHEFQSPLSSIQGFSKTLQTSMEERNHYLQIIEGESKRMSSLCKQLLTLASLDK-ILLADDDKHIRELLHYHLQKEGF-TVFEAEDGKVAQEVLEKENIHLAIVDIMMPFVDGYTLCEEIRKYH-DIPVILLTAKDQLVDKEKGFISGTDDYIVKPFEPAEVI----
>Q737A0_BACC1_Q737A1_BACC1
FFAIVAHELKSPLTVMKGYLEGMIYY-QNRDQYLKKNHQIIESMQQLVREILSMSKLEQ-ILVVEDDQEIQELIKQFLMTQQY-TVVVASDGLEGMTQFNKQSFDLVLLDVMMPNLNGFEVAKMIRSQS-NIPIIMLTALEEEEDQMKGFDLGIDDYITKPFSFHVLIRRV-
>Q73ER3_BACC1_Q73ER4_BACC1
LITNVSHDLRTPLTSIMGYLRLLRDNKEQHDEYTRIAFAKSEQLKNLIEDLFEYTKLTN-ILVVDDEKEIRNLIKIYLKNEGY-KVLQAGDGEEGLRLLEENEVHLVVLDIMMPKVDGIHMCMKVREEK-EMPIIMLSAKTQDMDKILGLTTGADDYVTKPFNPLELIARIK
>Q72XJ8_BACC1_Q72XJ7_BACC1
FLDRITHELKTPLTAIIGYVDLIPKEKEDVQESLRYVAVESERLLSLVEELLKSSKY---ILVVDDESSIRNLIRMQLEMEGY-EVLTAADGREALERWNEG-PDVLILDVMLPDTDGYELLRLFREKDRDIPVLMLTAKSQMNDKLLGLQLGADDYVTKPFNYAELILRV-
>Q735H4_BACC1_Q735H3_BACC1
FIAGVSHELKTPLSVMQISASMLQDAPEMNQYYWDALEKEIEKMNVLIDEMLNLAKYESGVLIIEDEKIIRETVAHYFSHDGY-DVITAEDGQIGLELFAAHDVSLIILDIMLPVMDGWSICRRIRKSS-NVPIILLTARSDEDDTLLGFELGADDYVTKPFKPAILLARA-
>Q736K9_BACC1_Q736K8_BACC1
FMGDVTHELKTPIALVKAYSMGIKD-GLDDGTYIDTIIKQTDQISNLIEELLRFSKLE--VLIADDEQDMLRILKAYFEKEGF-EVLLAKDGEEALQIFYDEKIDLAILDWMMPKHSGITVCQEIKKNS-SVKVLMLTAKSESEDELAALQSGADEYVKKPFHPGVLITRA-
>Q73BK4_BACC1_Q73BK5_BACC1
FLANVSHELRTPLSYIKGYSEAILDKGPQQEKVTQLIHKEADRMQRLVHDLLDLAQLEG-VLVVDDESDMRQLVGMYLDNFGY-EWGEAENGKEALKKLETNHYDFVVLDIMMPEMDGLSVCKEIRKTS-DVPIIFLTAKGEEWNRVNGLRMGADDYIVKPFSPGELIARM-
>Q73DJ4_BACC1_Q73DJ3_BACC1
FLASVAHELRTPLTYVRGYADILKESSKQRLRYLSIIKDESDYITNLVQDLFSLAQMEQ-ILLVDDEPRMLELLTLYLTPIGY-NCICAQSGEEAISHIENQNFKFILLDIMMPKMDGWETCKKIRSFS-NVPIIMVTARDQTIDVVQGLKLGADDYVTKPFHEEELFARIK
>Q737H2_BACC1_Q737H3_BACC1
FVEDASHELRTPLTIIQGHLSMLNRDPAVLDKSLQSSLKEVDRLNKLVLELLELSRAES-ILIIEDEENLADFLELELKYEGY-KVDIQFDGRKGLEAALETNYDLILLDLMLPGLNGIEVCRRLRATK-NTPIIMLTARDSIMDRVTGLDSGADDYLPKPFAIEELLARM-
>B7INH3_BACC2_B7INH2_BACC2
FTSDASHELRTPTSVIISQCEYALSNPKEMEESLEVILKQSRKISTLISQLLLLARADQGVLIVEDEQDLQNILVKRLNAEHY-SVDACGNGEDALDYINMATYDLIVLDIMIPGIDGLQVLQRLRADNNTTPVLLLTAKDTIDDRVTGLDLGADDYLVKPFAFDELLARIR
>B7INK3_BACC2_B7INK4_BACC2
FVSNVSHEFQSPLSSIQGFSKTLQTSEEERNHYLQIIEGESKRMSSLCKQLLTLASLDK-ILLADDDKHIRELLHYHLQKEGF-KVFEAEDGKIAQEVLEKENIHLAIVDIMMPFVDGYTLCEEIRKYH-DIPVILLTAKDQLVDKEKGFISGTDDYIVKPFEPAEVI----
>B7IQR2_BACC2_B7IQR3_BACC2
FLDRITHELKTPLTAIIGYVDLIPKSKEDVQESLRYVAVESERLLSLVEELLKSSK----ILVVDDESSIRNLIRMQLEMEGY-EVLAAADGREALERWNEG-PDVLILDVMLPDTDGYELLRLFRERDRDIPVLMLTAKSQMNDKLLGLQLGADDYVTKPFNYAELILRV-
>B7IMD1_BACC2_B7IMD0_BACC2
FLANVSHELRTPLSYIKGYSEAILDKGAQQEKVTQLIHKEAGRMQRLVHDLLDLAQLEG-VLVVDDESDMRQLVGMYLDNFGY-EWGEAENGKEALKKLETDHYDFVVLDIMMPEMDGLSVCKEIRKTS-DVPIIFLTAKGEEWNRVNGLRMGADDYIVKPFSPGELVARM-
>B7IXR8_BACC2_B7IXR9_BACC2
FLASVAHELRTPLTYVRGYADILKEPPEQRLRYLSIIKDESDYITNLVQDLFSLAQIEQ-ILLVDDEPRMLELLTLYLTPIGY-NCVCATSGEEAILHIENRNFKFVLLDIMMPKMDGWETCKRIRSFS-NVPIIMVTARDQTVDVIQGLKLGADDYVTKPFHEEELFARIE
>B7IUT4_BACC2_B7IUT3_BACC2
LITNVSHDLRTPLTSIMGYLRLLRDNKEQHDEYTRIAFVKSEQLKNLIEDLFEYTKLTN-ILVVDDEKEIRNLITIYLKNEGY-KVLQAGDGEEGLRLLEENEVHLVVLDIMMPKVDGIHMCMKVREAK-EMPIIMLSAKTQDMDKILGLTTGADDYVTKPFNPLELIARIK
>B7IIP7_BACC2_B7IIP6_BACC2
FFAIVAHELKSPLTVMKGYLEGMIYY-QNRDQYLKKNHQIIESMEQLVREILSVSKLEQ-ILVVEDDQEIQELIKQFLMTQHY-TVVVASDGLEGMTQFNKQSFDLILLDVMMPNLNGFEVSKMIRSQS-NVPIIMLTALEEEEDQMKGFDLGIDDYITKPFSFHVLIRRV-
>B7IKT4_BACC2_B7IKT3_BACC2
LISNISHDLKTPITSIIGYVEGIKDTPEKMDKYLTTIHTKAKHMDTLIDELFLFSKLD--ILLIEDEVSIAELQRDYLEINDF-QVDVEHSGETGLQIALQEDYDLIILDIMLPKMNGFEICKQIRAVK-DIPILLVSAKKEDIDKIRGLGLGADDYITKPFSPSELVARVK
>B7ILZ1_BACC2_B7ILZ2_BACC2
LITNVSHDLRTPLTSIMGYLRLLGDNKEQHDEYIKIAFSKSEQLKMLIEDLFEYTKLT--ILIVDDEKEIRKLITIYLKNEGY-EVLQAGDGEEGLEIVKKRDVHLIVLDIMMPKIDGIHMCMKVREIA-EMPIIMLSAKTQDMDKILGLTTGADDYVAKPFNPLELIARIK
>B7INI3_BACC2_B7INI4_BACC2
LITNVSHDLRTPLTSIIGYLDLLKRNNTQLQEYLETTYSKSQRLKYLIDELFEYTRLS--ILIVDDDKEIRNLISVYLENEGL-KTQKAEDAIQALQLLEEKEFDLVILDIMMPNMDGIEACMKIREDR-NMPIIMLSAKSEDIDKIQGLASGADDYLSKPFNPLELIARVK
>B7IKK5_BACC2_B7IKK6_BACC2
FMGDVTHELKTPIALVKAYSMGIKD-GLDDGTYVDTIIKQTDQISNLIEELLRFSKLE--VLIADDEQDMLRILKAYFEKEGF-EVLLAKDGEEALQMFYDEKIDLAILDWMMPKHSGITVCQEIKKNS-SVKVLMLTAKSESEDELAALQSGADEYVKKPFHPGVLITRA-
>B7IWW1_BACC2_B7IWW2_BACC2
FLASVAHELLTPLTYMKGYAKVAKRTKEEREEYLQIIEDETDSVTDLVQDLFMLVQLEQ-ILLVDDEERMLRLLDLFLSPRGY-FCMKATSGLEALKLIEQKEFDIILLDVMMPSMDGWDTCYQIRQIS-NVPIIMLTARNQNYDMVKGLTMGADDYITKPFDEHVLVARIE
>B7IS60_BACC2_B7IS59_BACC2
MISNISHDLRTPVTSLIGYADLLGNNGEECEEYVSILKRKSYELKNQVDDLLEY------ILIVDDDQDIVQFIKVNLMQEGF-KVFSAHNGEEALEIINNNSIQLAILDIMMPQMDGIELCRRVREKH-SLPIMFLSAKSSDVDKVIGFSTGADDYIVKPFSTIEFIARV-
>C1EV20_BACC3_C1EV19_BACC3
LISNISHDLKTPITSIIGYVEGIKDTPEKMDKYLTTIHTKARHMDTLIDELFLFSKLD--ILLVEDEISIAELQRDYLEISDF-QVDVEHSGEMGLQMALQEDYDLIILDIMLPKMNGFEICKQIRAIK-DIPILLVSAKKEDIDKIRGLGLGADDYITKPFSPSELVARVK
>C1F0H9_BACC3_C1F0I0_BACC3
FLDRITHELKTPLTAIIGYVDLIPKAKEDIQESLRYVAVESERLLSLVEELLQSSKYG--ILVVDDESSIRNLIRMQLEMEGY-EVLTAADGRAALERWNEG-PDVLILDVMLPDTDGYELLRLFREKDRDIPVLMLTAKSQMNDKLLGLQLGADDYVTKPFNYAELILRV-
>C1EXI6_BACC3_C1EXI7_BACC3
FLASVAHELRTPLTYVRGYADILKESPEQRLRYLSIIKDESDYITNLVQDLFSLAQMEQ-ILLVDDEPRMLELLTLYLTPIGY-NCICARSGEEAISHIENQNFKFILLDIMMPKMDGWETCKRIRSFS-NVPIIMVTARDQTVDVIQGLKLGADDYVTKPFHEEELFARIE
>B7HFF9_BACC4_B7HFG0_BACC4
FLDRITHELKTPLTAIIGYVDLIPKSKEDIQESLRYVAVESERLLSLVEELLKSSKY---ILVVDDESSIRNLIRMQLEMEGY-EVLAAADGREALERWNEG-PDVLILDVMLPDTDGYELLRLFRERDRDIPVLMLTAKSQMNDKLLGLQLGADDYVTKPFNYAELILRV-
>B7H4R1_BACC4_B7H4R0_BACC4
LITNVSHDLRTPLTSIMGYLRLLRDNKEQHDEYTRIAFAKSEQLKNLIEDLFEYTKLTN-ILVVDDEKEIRNLITIYLKNEGY-KVLQAGDGEEGLRLLEENEVHLVVLDIMMPKVDGIHMCMKVREAK-EMPIIMLSAKTQDMDKILGLTTGADDYVTKPFNPLELIARIK
>B7HAJ6_BACC4_B7HAJ5_BACC4
FTSDASHELRTPTSVIISQCEYAQRNPKEMEESLEVILKQSRKMSALISQLLLLARADQGVLIVEDEQDLQNILVKRLNAEHY-SVDACGNGEDALDYINMATYDLIVLDIMIPGIDGLQVLQRLRADNNTTPVLLLTAKDTIDDRVTGLDLGADDYLVKPFAFDELLARIR
>B7HIQ6_BACC4_B7HIQ5_BACC4
MISNISHDLRTPVTSLIGYADLLGNNGEECEQYVSILKRKSYELKNQVDDLLEY------ILIVDDDKDIIQFINVNLKQEGF-KVFSAHNGEEALEIINNNSIQLAILDIMMPQMDGIELCRRIREKH-SLPIMFLSAKSSDVDKVIGFSTGADDYIVKPFSTIEFIARV-
>B7H4X2_BACC4_B7H4X1_BACC4
FVSDASHELRTPLTVIESYSKLLKRKQDVLEESVEAIYSEAVRMKGMTNQMLLLANS---ILIVEDEEKIARVVQLELEFEGY-ESEIAKTGTEAMEKFGNGNWNLILLDVMLPNISGLEVLRRIRLKNAVIPIILLTARDSVVDKVSGLDQGASDYITKPFQIEELLARIR
>B7H729_BACC4_B7H728_BACC4
LISNISHDLKTPITSIIGYVEGIKDTPEKMDKYLTTIHTKARHMDTLIDELFLFSKLD--ILLIEDEVSIAELQRDYLEINDF-QVDVEHSGEIGLQTALQEDYDLIILDIMLPKMNGFEICKQIRAVK-DIPILLVSAKKEDIDKIRGLGLGADDYITKPFSPSELVARVK
>B7HAE3_BACC4_B7HAE4_BACC4
FITNISHDLRTPLTSIIGYLALVNENKEELEMYIQNTYNLTLKLKTLINELFEYTKL---ILIVDDDIEIRKIVSIYLKNEGY-EIIDASDAIEALETLRNKTIDLIILDIMLPKMDGIEACLKIREQY-QMPIIFLSAKDEDIDKIQGLMSGAEDYITKPFNPLELMARIK
>B7HBY8_BACC4_B7HBY9_BACC4
FVSNVSHEFQSPLSSIQGFSKTLQTSEEERNHYLQIIEGESKRMSSLCKQLLTLASLDK-ILLADDDKHIRELLHYHLQKEGF-KVFEAEDGKVAQDVLEKENIHLAIVDIMMPFVDGYTLCEEIRKYH-DIPVILLTAKDQLVDKEKGFISGTDDYIVKPFEPAEVI----
>B7H7Z6_BACC4_B7H7Z5_BACC4
FVEDASHELRTPLTIIHGHLAMLNRDPAVLDKSLQSSLKEVERLNKLVSELLELSRAES-ILIIEDEESLADFLELELKYEGY-KVDIQLDGRKGLSAALEKNYDLILLDLMLPGLNGLEVCRRLRATK-NTPIIMLTARDSIMDRVTGLDSGADDYLPKPFAIEELLARM-
>B7HA85_BACC4_B7HA86_BACC4
FMGDVTHELKTPIALVKAYSMGIKD-GLDDGTYVDTIIKQTDQISNLIEELLRFSKLE--VLIADDEQDMLRILKAYFEKEGF-EVFLAKDGEEALQIFYDEKIDLAILDWMMPKHSGITVCQEIKKNS-SVKVLMLTAKSESEDELAALQSGADEYVKKPFHPGVLITRA-
>B7HBT5_BACC4_B7HBT6_BACC4
FLASVAHELRTPLTYVRGYADILKEPSEQRLRYLSIIKDESDYITNLVQDLFSLAQMEQ-ILLVDDEPRMLELLTLYLTPIGY-NCVCATSGEEAILHIENRNFKFVLLDIMMPKMDGWETCKKIRSFS-NLPIIMVTARDQTVDVVQGLKLGADDYVTKPFHEEELFARIE
>B7HH56_BACC4_B7HH55_BACC4
FLANVSHELRTPLSYIKGYSEAILDKGPQQEKVTQLIHKEAGRMQRLVHDLLDLAQLEG-VLVVDDESDMRQLVGMYLDNFGY-EWGEAENGKEALKKLETDHYDFVVLDIMMPEMDGLSVCKEIRKTS-DVPIIFLTAKGEEWNRVNGLRMGADDYIVKPFSPGELVARM-
>F7Z0Y1_BACC6_F7Z0Y2_BACC6
FLASISHELRTPLTYIKGYADIARKNCADNETYLNIIYEEAAKLSDMIQNLFDLAKMDR--LLVDDEERMLDLLALYLEPAGY-ACDKVTRGPEAIRYIQEETYDLILLDIMMPETDGWEVCRQIRKMS-QVPVIMLTARTDKPDVVKGLKIGADDYISKPFDEKELLARI-
>F7Z7D3_BACC6_F7Z4F0_BACC6
FVEDASHELRTPVQVMEGHLNLLNRDPAILEESLQASLQELSRMKKLVEELLDLSRVEE-ILLVEDEKNLARFIELELRHEGY-EVKVAYDGREGLQSALEEEWDVILLDLMLPKLNGLEVCRRLRQEK-ETPVIMITARDSIMDRVSGLDHGADDYIVKPFAIEELLARL-
>B7HW23_BACC7_B7HW24_BACC7
LITNVSHDLRTPLTSIMGYLRLLQDNREQYDEYIKIAFSKSEQLKNLIEDLFEYTKLTN-IMVVDDEKEIRELIAIYLKNEGY-RVLQAEDGEEGLELLKKNEVHLIVLDIMMPKIDGIHMCMKVREIA-EMPIIMLSAKTQDMDKILGLTTGADDYVTKPFNPLELIARIK
>B7HTW0_BACC7_B7HTW1_BACC7
LIVNLAHDLRTPLTSVLGYLDLLKDTKEQIKHFSTIAYTKSQRLESLIDELFEITRMNY-ILIADDEAEIADLIEIHLEKEGY-HVVKAADGEEAIHIIETQPIDLVVLDIMMPKMDGYEVTRQIRAKH-HMPIIFLSAKTSDFDKVTGLVLGADDYMTKPFTPIELVARVN
>B7I0V2_BACC7_B7I0V1_BACC7
FIAGVSHELKTPLSVMQISASMLQDAPEMNQYYWEALEKEIEKMNVLIDEMLNLAKYESGVLIVEDEQIIRETVAHYFSHDGY-EVITAEDGQIGLDLFQEHNISLVILDIMLPLMDGWSVCRRIRKNS-NVPIILLTARSDEDDTLLGFELGADDYVTKPFKPSILLARA-
>B7HUG9_BACC7_B7HUH0_BACC7
FMGDVTHELKTPIALVKAYSMGIKD-GLDDGTYVDTIIKQTDQISNLIEELLRFSKLE--VLIADDEQDMLRILKAYFEKEGF-EVFLAKDGEEALQIFYDEKIDLAILDWMMPKHSGITVCKEIKKNS-SVKVLMLTAKSESEDELAALQSGADEYVKKPFHPGVLITRA-
>B7HMP4_BACC7_B7HMP3_BACC7
MISNISHDLRTPVTSLIGYADLLGNNGEECEQYVSILKRKSYELKNQVDELLEY------ILIVDDDQDIVRFMNVNLIQEGF-KVFSAHNGEEALEIINNNSIQLAILDIMMPQMDGIELCRRIREKH-SLPIMFLSAKSSDVDKVVGFSTGADDYIVKPFSTIELIARVK
>B7HX95_BACC7_B7HX96_BACC7
FLDRITHELKTPLTAIIGYVDLIPKAKEDVQESLRYVAVESERLLSLVEELLKSSKY---ILVVDDESSIRNLIRMQLEMEGY-EVLTAADGREALERWNEG-PDVLILDVMLPDTDGYELLRLFREKDRDIPVLMLTAKSQMNDKLLGLQLGADDYVTKPFNYAELILRV-
>B7HVF6_BACC7_B7HVF7_BACC7
FLASVAHELRTPLTYVRGYADIASKSPEQRLRYLSIIKDESDYITNLVQDLFSLAQMEQ-ILLVDDEPRMLELLTLYLTPTGY-NCICARSGEEAISHIENQNFKFVLLDIMMPTMDGWETCKKIRSFS-NVPIIMVTARDQTIDVVQGLKIGADDYVTKPFHEEELFARIE
>B7HTS1_BACC7_B7HTS2_BACC7
FISGVSHELKTPLSIMKSCISILKDVAEHKKEYFQAMEREVDKMDTLILDMLELAKFESGILIVEDEDILREILKDYFLSEQY-VVFEARDGKEALVVFEEEVVDLVILDIMLPELDGWSVCRRIRKTS-EVPIIMLTARVDEDDTLLGFELGADDYVTKPYSPPILLAR--
>B7HXR5_BACC7_B7HXR6_BACC7
FVSNVSHEFQSPLSSIQGFSKTLQTSVEERNHYLQIIEGESKRMSSLCKQLLTLASLDK-ILLADDDKHIRELLHYHLQKEGF-TVFEAEDGKVAQEVLEKENIHLAIVDIMMPFVDGYTLCEEIRKYH-DIPVILLTAKDQLVDKEKGFISGTDDYIVKPFEPAEVI----
>R8GMU2_BACCE_R8GNC3_BACCE
MLVDLSHDLRTPITTVQGYVEALQLEQGERERTLNVIYNKIRIIAVLTEDIFELSKLEH-ILIVDDDKDIIDLLKLFLEMENF-FVVEASNGEVALKCLEENHIDLAIVDIMMPKMDGYQLIKKIRETL-QFPILILSAKSQEVDKIIGLGIGADDFITKPFSALEIIARV-
>R8RM85_BACCE_R8RKY4_BACCE
LITNVSHDLRTPLTSIMGYLRLLRDNKEQHDEYTRIAFAKSEQLKNLIEDLFEYTKLTN-ILVVDDEKEIRNLITIYLKNEGY-KVLQAGDGEEGLRLLEENEIHLVVLDIMMPKVDGIHMCMKVREAK-EMPIIMLSAKTQDMDKILGLTTGADDYVTKPFNPLELIARIK
>J7WJW4_BACCE_J7XC17_BACCE
FVTNVSHEVQSPLTSISGYALVLKQSEYERSRYLDIIIAEAKRMSKMSDNLLKLSFLES-ILVADDDANIRELVCLFLRNDGF-ATAEAADGKEALAVYISTNVDLVVLDIMMPIMDGWTLSKELRRANPDLPLLMLTARGETWEKVKGFELGTDDYLTKPFDPLELTVRV-
>C2SMA4_BACCE_C2SMA3_BACCE
FTSDASHELRTPTSVIISQCEYAQRNPKEMEESLEVILRQSRKMSALISQLLLLARVDQ-VLIVEDEKDLQNILVKRLNAEYY-SVDGCGNGEDALDYISMATYDLIVLDIMIPGIDGLQVLQRLRADNNTTPVLLLTAKDTIDDRVTGLDLGADDYLVKPFAFDELLARIR
>J8LCR5_BACCE_J8KS64_BACCE
FIAGVSHELKTPLSIMKSCISILKDASHKRDYYFEAMAKEVDKMDVLIVDMLHLAKFESGILIVEDEDILREIVKDYLLNDGY-EVLEATDGKEALTIFEEHEVHLIILDIMLPELDGWSVCRRIRKTS-NVPIIMLTARVDEDDTLLGFELGADDYVTKPYSPPILLAR--
>J8DW69_BACCE_J8H523_BACCE
FTSDASHELRTPTSVIISQCEYAQRNPKEMEESLEVILKQSRKMSALLSQLLLLARADQGVLIVEDEQDLQNILVKRLNAEHY-SVDACGNGEDALDYINMATYDLIVLDIMIPEIDGLRVLQRLRADNNATPVLLLTAKDTIDDRVTGLDLGADDYLVKPFAFDELLARIR
>R8MAS0_BACCE_R8MBV0_BACCE
LITNVSHDLRTPLTSIMGYLRLLRDNKEQHDEYTRIAFTKSEQLKNLIEDLFEYTKLTN-ILVVDDEKEIRNLITIYLKNEGY-KVLQAGDGEEGLRLLEENEVHLVVLDIMMPKVDGIHMCMKVRESK-EMPIIMLSAKTQDMDKILGLTTGADDYVTKPFNPLELIARIK
>C2URM6_BACCE_C2URM5_BACCE
FTSDASHELRTPTSVIISQCEYALSNPKEMEESLEVILRQSRKMSSLISQLLLLARVDQGVLIVEDEQDLQNILVKRLNAEYY-SVDGCGNGADALDYISMATYDLIVLDIMIPGIDGLQVLQRLRADNNTTPVLLLTAKDTIDDRVKGLDLGADDYLVKPFAFDELLARIR
>R8JU42_BACCE_R8JU22_BACCE
FFAIVAHELKTPLTVMKGYLEGMIYY-QNRDQYLKKNYQIIESLEQLVREILSMSKLEQ-ILVVEDDQEIQELIKQFLMTQQY-KVIVASDGLEGMKQFNKQSFDLILLDVMMPNLNGFEVAKMIRSQS-NIPIIMLTALEEEQDQMKGFDLGIDDYITKPFSFHVLMRRV-
>R8DNB3_BACCE_R8DNC2_BACCE
FLASVAHELRTPLTYVRGYADILKESPEQRLRYLSIIKDESDYITNLVQDLFSLAQMEQ-ILLVDDEPRMLELLTLYLTPIGY-NCVCATSGEEAILHIENRNFKFVLLDIMMPKMDGWETCKKIRSFS-NIPIIMVTARDQTVDVVQGLKLGADDYVTKPFHEEELFARIE
>J8LBL7_BACCE_J8L872_BACCE
LITNVSHDLRTPLTSIMGYLRLLRDNREQYDEYIKIAFSKSEQLKNLIEDLFEYTKLTS-ILIVDDEKEIRELIAIYLKNEGY-NILQAGDGEEGLELIKQNKVHLIVLDIMMPKIDGIHMCMKVREIA-EMPIIMLSAKTQDMDKILGLTTGADDYVTKPFNPLELIARIK
>C2SIM3_BACCE_C2SIM2_BACCE
MISNISHDLRTPVTSLIGYADLLGNNREECEQYVSILKRKSYELKNQVDGLLEY------ILIVDDDRDIIRFINVNLEQEGF-TVFSADNGEEALEVLNNNDVQLAILDVMMPQMDGIELCRRIREKY-SLPIMFLSAKSSDVDKVVGFSTGADDYIVKPFSTIEFIARV-
>R8LTS6_BACCE_R8LTU6_BACCE
FFAIVAHELKSPLTVMKGYLEGMIYY-QNRDQYLKKNHQIIESMEQLVREILSVSKLEQ-ILVVEDDQEIQELIKQFLMTQHY-TVIVASDGLEGMTQFNKQSFDLILLDVMMPNLNGFEVSKMIRSQS-NVPIIMLTALEEEEDQMKGFDLGIDDYITKPFSFHVLIRRV-
>R8I8C8_BACCE_R8I822_BACCE
LITNVSHDLRTPLTSIMGYLRLLRDNKEQHDEYTRIAFAKSEQLKNLIEDLFEYTKLTN-ILVVDDEKEIRNLITIYLKNEGY-KVLQAGDGEEGLRLLEENEVHLVVLDIMMPKIDGIHMCMKVRESK-EMPIIMLSAKTQDMDKILGLTTGADDYVTKPFNPLELIARIK
>C2ULP9_BACCE_C2ULQ0_BACCE
FLDRITHELKTPLTAIIGYVDLIPKSKEDVQESLRYVAVESERLLSLVEELLKSSKY---ILVVDDESSIRNLIRMQLEMEGY-EVLAAADGREALEKWNEG-PDVLILDVMLPDTDGYELLRLFRERDRDIPVLMLTAKSQMNDKLLGLQLGADDYVTKPFNYAELILRV-
>R8DMR0_BACCE_R8DMM0_BACCE
FIAGVSHELKTPLSIMKSCISILEDASNKKDYYFKAMSKEVDKMDMLIIDMLELAKFESGILVVEDEDILREIMKDYLLNEGY-NVLEATDGKEALSLFEEHEVHLIILDIMLPELDGWSVCRRIRKKS-NVPIIMLTARVDEDDTLLGFELGADDYVTKPYSPPILLAR--
>J8BYP2_BACCE_J8BHU8_BACCE
FLASVAHELRTPLTYVRGYADIASKPPEQRLRYLSIIKDESDYITSLVQDLFSLAQME--ILLVDDEPRMLELLTLYLTPIGY-NCVCAVSGEEAISHLENRNFKFILLDIMMPKMDGWETCKRIRSFS-NVPIIMVTARDQTVDVVQGLKLGADDYVTKPFHEEELFARIE
>R8CIZ2_BACCE_R8CIM6_BACCE
LITNVSHDLRTPLTSIMGYLRLLRDNKEQYDEYTRIAFAKSEQLKNLIEDLFEYTKLTN-ILVVDDEKEIRNLITIYLKNEGY-KVLQAGDGEEGLRLLEENEVHLVVLDIMMPKIDGIHMCMKVRESK-EMPIIMLSAKTQDMDKILGLTTGADDYVAKPFNPLELIARIK
>R8XM55_BACCE_R8XLH0_BACCE
FIAGVSHELKTPLSVMQISASMLQDAPEMNQYYWEALEKEIEKMNVLIDEMLNLAKYESGVLIIEDEKIIRETVAHYFSHDGY-DVVTAEDGQIGLDMFAAHDISLIILDIMLPVMDGWSVCRRIRKNS-NVPIILLTARSDEDDTLLGFDLGADDYVTKPFKPAILLARA-
>C2YTS7_BACCE_C2YTS6_BACCE
FTSDASHELRTPTSVIISQCEYAQRNPKEMEESLKVILKQSRKISALISQLLLLARADQ-VLIVEDEQDLQNILVKRLNAEHY-SVDACGNGEDALDYINMATYDLIVLDIMIPGIDGLQVLQRLRADNHTTPVLLLTAKDTIDDRVTGLDLGADDYLVKPFAFDELLARIR
>R8DN49_BACCE_R8DN34_BACCE
FLASVAHELLTPLTYMKGYAKVAKRTKAEREEYLQIIEDETDSVTDLVQDLFMLVQLEQ-ILLVDDEERMLRLLDLFLSPRGY-FCMKATSGLEALKLIEQKEFDIILLDVMMPNMDGWDTCYQIRQIS-NVPIIMLTARNQNYDMVKGLTMGADDYITKPFDEHVLVARIE
>C2Q8C5_BACCE_C2Q8C4_BACCE
FTSDASHELRTPTSVIISQCEYAQRNPKEMEESLEVILRQSRKMSSLISQLLLLARVDQGVLIVEDEQDLQNILVKRLHAEHY-SVDGCGSGEDALDYISMATYDLIVLDIMIPGIDGLQVLQRLRADNNTTPVLLLTAKDTIDDRVKGLDLGADDYLVKPFAFDELLARIR
>R8CC83_BACCE_R8CCC4_BACCE
LITNVSHDLRTPLTSIMGYLRLLRDNKEQHDEYTKIAFAKSEQLKNLIEDLFEYTKLTN-ILVVDDEKEIRNLITIYLKNEGY-KVLQAGDGEEGLRILEENEVHLVVLDIMMPKVDGIHMCMKVREAK-EMPIIMLSAKTQDMDKILGLTTGADDYVTKPFNPLELIARIK
>J8JQE8_BACCE_J8GAV7_BACCE
FLASVAHELRTPLTYVRGYADILKDPPEQRLRYLSIIKDESDYITNLVQDLFSLAQMEQ-ILLVDDEPRMLELLTLYLTPIGY-NCICATSGEEAISHIENKNFKFVLLDIMMPKMDGWETCKKIRSFS-NVPIIMVTARDQTVDVIQGLKLGADDYVTKPFHEEELFARIE
>J8LVF5_BACCE_J8Q909_BACCE
LITNVSHDLRTPLTSIIGYVDLLKRSKAQLQEYLETTYLKSQRLKYLIDELFEYTRL---ILIVDDDKEIRNLISVYLENEGL-KTQKAEDAMEALQLLEEKKFDLIILDIMMPNMDGIEACMKIREDR-NIPIIMLSAKSEDIDKIQGLASGADDYLSKPFNPLELIARVK
>C2QQ46_BACCE_C2QQ45_BACCE
FLANVSHELRTPLSYIKGYSEAILDKGPQQEKVTQLIHKEADRMQRLVHDLLDLAQLEG----------MRQLVGMYLDNFGY-EWGEAENGKEALKKLETNHYDFVVLDIMMPEMDGLSVCKEIRKTS-DVPIIFLTAKGEEWNRVNGLRMGADDYIVKPFSPGELIARM-
>C2SKF4_BACCE_C2SKF3_BACCE
LITNVSHDLRTPLTSIIGYVDLLKRSKAQLQEYLETTYLKSQRLKYLIDELFEYTRL---ILIVDDDKEIRNLISVYLENEGL-KTQKAEDAIEALKLLEEKKFDLIILDVMMPNMDGIEVCMKIREER-NMPIIMLSAKSEDIDKIQGLASGADDYLSKPFNPLELIARVK
>C2XUY0_BACCE_C2XUX9_BACCE
FFAIVAHELKTPLTVMKGYLEGMIYY-QNRDQYLKKNHQIIESMEQLVREILSMSKLEQ----VEDDQEIQELIKQFLMTQQY-TVVVASDGLEGMTQFNKQSFDLILLDVMMPNLNGFEVSKMIRSQS-NVPIIMLTALEEEEDQMKGFDLGIDDYITKPFSFHVLIRRV-
>C2N1Q7_BACCE_C2N1Q6_BACCE
FFAIVAHELKSPLTVMKGYLEGMIYY-QNRDQYLKKNHQIIESMEQLVREILSVSKLEQ----VEDDQEIQELIKQFLMTQHY-TVVVASDGLEGMTQFNKQSFDLILLDVMMPNLNGFEVSKMIRSQS-NVPIIMLTALEEEEDQMKGFDLGIDDYITKPFSFHVLIRRV-
>R8GPT1_BACCE_R8GQB4_BACCE
LITNISHDLRTPLTSIIGYIDLLKRSNTQLQEYLETTYLKSKRLKYLIDELFEYTRLS--ILIVDDDKDIRNLISVYLENEGL-KTQKAEDAIEALQLLEEKEFDLIILDIMMPNMDGIEACMKIREDR-NIPIIMLSAKSEDIDKIQGLTSGADDYLSKPFNPLELIARVK
>C2W5G1_BACCE_C2W5G0_BACCE
FLANVSHELRTPLSYIKGYSEAILDKGEQQSKFMQLIHKEAGRMQRLVHDLLDLAQLEG--LLVDDESDMRQLVGMYLDNFGY-EWGEAENGKDALHMLQAEHYDFVILDIMMPEMNGIEVCKEIRKTS-DVPIIFLTAKGEEWNRVNGLRMGADDYIVKPFSPGELIARM-
>C2R581_BACCE_C2R580_BACCE
FLANVSHELRTPLSYIKGYSEAILDKGPQQEKVTQLIHKEAGRMQRLVHDLLDLAQLEG--LVVDDESDMRQLVGMYLDNFGY-EWGEAENGKEALKKLETDHYDFVVLDIMMPEMDGLSVCKEIRKTS-DVPIIFLTAKGEEWNRVNGLRMGADDYIVKPFSPGELVARM-
>C2WVF0_BACCE_C2WVF1_BACCE
FLDRITHELKTPLTAIIGYVDLIPKSKEDVQESLRYVAVESERLLSLVEELLKSSKY---ILVVDDESSIRNLIRMQLEMEGY-EVLAAADGREALERWNEG-PDVLILDVMLPDTDGYELLRLFRERDRDIPVLMLTAKSQMNDKLLGLQLGADDYVTKPFNYAELILRI-
>J8AAF6_BACCE_J7ZV00_BACCE
MISNISHDLRTPVTSLIGYADLLGNHGEECGQYVSILKRKSYELKNQVEDLLEY------ILIVDDDLDIVQFINVNLTQEGF-TVFSAHNGEEALEIINNNSIQLAILDIMMPQMDGIELCRRIREKY-SLPIMFLSAKSSDVDKVIGFSTGADDYIVKPFSTIEFIARV-
>C2YZ87_BACCE_C2YZ88_BACCE
FLDRITHELKTPLTAIIGYVDLIPKAKEDVQESLRYVAVESERLLSLVEELLKSSKY---ILVVDDESSIRNLIRMQLEMEGY-EVLTAADGREALAKWNEG-PDVLILDVMLPDTDGYELLRLFREKNRDIPVLMLTAKSQMNDKLLGLQLGADDYVTKPFNYAELILRV-
>J9BIC0_BACCE_J9B4C2_BACCE
FFAIVAHELKTPLTVMKGYLEGMIYY-QNRDQYLKKNYQIIESLEQLVREILSVSKLEQ-ILVVEDDQEIQELIKQFLMTQQY-KVLVASDGLEGMKQFNKQSFDLILLDVMMPNLNGFEVAKMIRSQS-NIPIIMLTALEEEQDQMKGFDLGIDDYITKPFSFHVLMRRV-
>R8R7P5_BACCE_R8R7T5_BACCE
FFAIVAHELKTPLTVMKGYVEGMMYY-QDRDHYLKQNHKIIENVQQLVREILSMSKLEQ-ILVVEDDQEIQELIKQFLMTQQY-IVEVASDGLEGMKQFNKQSFDLILLDVMMPNLNGFEVAKMIRSQS-TIPIIMLTALEEEQDQMKGFDLGIDDYITKPFSFHVLLRRV-
>R8DUJ7_BACCE_R8DUK5_BACCE
FIAGVSHELKTPLSIMKSCISILEDTSNKKDYYFKAMSKEVDKMDMLIIDMLELAIFESGILIVEDEDILREIMKDYLLNEGY-KVLEATDGKEALSIFEEHELHLIILDIMLPELDGWTVCRRIRKIS-NVPIIMLTARVDEDDTLLGFELGTDDYITKPYSPSILLARA-
>J8J6W8_BACCE_J8JT08_BACCE
FLASVAHELLTPLTYMKGYAKVAKRTKAEREEYLQIIEDETDSVTDLVQDLFMLVQLEQ-ILLVDDEERMLRLLDLFLSPRGY-FCMKAKSGLEALELIEQKKFDIILLDVMMPNMDGWDTCYQIRQIS-NVPIIMLTARNQNYDMVKGLTMGADDYITKPFDEHVLVARIE
>J8PUZ4_BACCE_J8Q0K5_BACCE
LITNVSHDLRTPLTSIMGYLRLLRDNKEQHDEYTRIAFAKSEQLKNLIEDLFEYTKLTN-ILVVDDEKEIRNLITIYLKNEGY-KVLQAGDGEEGLRILEENEVHLVVLDIMMPKVDGIHMCMKVREAK-EMPIIMLSAKTQDMDKILGLTTGADDYVAKPFNPLELIARIK
>C2Z508_BACCE_C2Z507_BACCE
FLANVSHELRTPLSYIKGYSEAILDKGPQQEKVTQLIHKEADRMQRLVHDLLDLAQLEG--LVVDDESDMRQLVGMYLDNFGY-EWGEAENGKEALRKLENDHYDFVVLDIMMPEMDGLSVCKEIRKTS-DVPIIFLTAKGEEWNRVNGLRMGADDYIVKPFSPGELIARM-
>J8RAN0_BACCE_J8QSM1_BACCE
FVSNVSHEFQSPLSSIQGFSKTLQTSEEERNHYLQIIEGESKRMSSLCKQLLTLASLDK-ILLADDDKHIRELLHYHLQKEGF-QVFEAEDGKVAQDVLEKENIHLAIVDIMMPFVDGYTLCEEIRKYH-DIPVILLTAKDQLVDKEKGFISGTDDYIVKPFEPAEVI----
>E6TYX0_BACCJ_E6TYX1_BACCJ
FISHISHDLRTPITYIKGYSAVMKDDKDDWKQNLNVIYKEATRMENLVSDLFLLTKLEEGILLVDDEQEMRKLLRVCLTPYSY-LLDEASNGEEAIDKISADFYDLILLDIMMPEVDGFELLKTLREHLNKTPVILLTALGDTERIVEGLKLGADDYLVKPFEPKELAARV-
>E6TYW6_BACCJ_E6TYW7_BACCJ
FTSDLAHELRTPLTTLRSQLESIQDY--PTKERLDQCHHELMRLVRLVNEMEELH-----VFIVEDEPMIIEVLKAYLEKSGY-RVESAQNGKEGLTKIREGNPDFVILDLMLPDMPGEEICKQIRLTS-DVPIMMLSAKSSEEDRIGGIVIGADDYVTKPFSPREVIVRL-
>E6TQV0_BACCJ_E6TQV1_BACCJ
FISHISHDLRTPITYIKGYSAVMKDEKEDLKRNLNVIYNEATRMEQLVSDLFLLTKLEEGILLVDDEQEMRKLLKVCFSASPF-QLDEASNGDEAFLKVQENNYDLIILDIMMPEIDGFELLNMLVELDTEIPVILLTALGDTERVVEGLKRGADDYVVKPFEPKELVARVE
>E6TU89_BACCJ_E6TU90_BACCJ
IVASLSHDLKTPLTVVRAYNEALLYSPRERNEYKQVLFEKLDFMSQMLDDLVTYNSLQS-ILIVEDDKDIARIVVDHLRKEGF-HVTWASTGMEGLEDFKQNSFDLVLVDLMLPEMDGFTLCKTIRLES-NVPLLIISAKQEDASKIRGLDLGADDYLTKPFSLIELSARI-
>E6TTG2_BACCJ_E6TTG1_BACCJ
MITDMAHELRTPLSNINGYLEGLKNI-SGDAALYESLHKESERLILMINQLYEL------VQVVEDNEMIRNLVEIYLRKEGY-DVITAVDGEEAKEQFLQYSPCAVILDLMLPKLSGEEVCRWIRSQKNEISIIMLTAKISAESKINGLRIGADDYVIKPFSPEELMARVE
>E6TQW9_BACCJ_E6TQX0_BACCJ
FVANVSHDLRSPLTSIRGFLGALIDPKEEHSKYFSIMKNETERLMNLVEDLLHMARLEA-VLVIEDDPNICDLLKLYLEKEGY-AVTIAHDGEKGLIDYYDHQPDFIVLDIMLPKIDGWEVCREIRKDR-NVPVIMITGKGESYDKIKGLELGADDYVVKPFDPKEVLARM-
>E6U0V3_BACCJ_E6U0V4_BACCJ
FIANISHELRTPLTAMKGFLEALQDDTESQQKYYAIMYRETEYLNHLVNDLMDLIKLE--VLVADDDPNVCEIISLYLKQNQY-DVVEANNGKEAISLFESSKPDIILLDIMMPDIDGYEVCKEIRKKA-NVPIIMLTAKDEELDRVLGLEIGADDYVTKPFSPREVVARIK
>A7GMJ0_BACCN_A7GMI9_BACCN
FLANVSHELRTPLSYIKGYSEAILDAKGKQEKFMQLIHKEAGRMQRLVHDLLDLAQLEG-VLLVDDESDMRQLVGMYLDNFGY-EWDEAENGKEALLKLEEAHYDFVILDIMMPEMDGIAVCKEIRKTS-DIPIIFLTAKGEEWNRVNGLRNGADDYVVKPFSPGELIARM-
>A7GL47_BACCN_A7GL48_BACCN
FLSSVAHELLTPLTYMKGYAKVAKRSKEEREEYLQIIEDETDSITALIQDLFDLAQLEQ-ILLIDDEERMLQLLDLFLSPRGY-FCMKAKSGFEALELVQQKEFDIILLDVMMPNMDGWETCKQIRQLS-NVPIIMLTARNQNYDMIKGLTIGADDYITKPFDEQVLVARIE
>A7GKG4_BACCN_A7GKG3_BACCN
LITNVSHDLRTPLTSIMGYLRLLRDNKEQHDEYTRIAFTKSEQLKNLIEDLFEYTKLTN-ILVVDDEKEIRDLITIYLKNEGY-NILQAGDGAEGLEILENNEVHLVVLDIMMPKIDGIHMCMKVREQK-EMPIIMLSAKTQDMDKILGLTTGADDYVTKPFNPLELVARVK
>A7GL87_BACCN_A7GL88_BACCN
FLASVAHELRTPLTYVKGYAEIAQKQPTEREKYLSIIKEEADYITNLVQDLFILAQME--ILLVDDEPKMLELLTLYLTPKGY-NCVCATSGQEAISYIEKQNFKFVLLDIMMPNMDGWETCKNIRSFS-RIPILMVTARDQKIDVVHGLKIGADDYITKPFHEEELLARIE
>A7GV25_BACCN_A7GV26_BACCN
FLDRITHELKTPLTAIIGYVDLIPKSREDIKESLRYVSVESHRLLSLVEELLQSSKYG--ILVVDDESSIRNLIRMQLEIEGY-EVLTAASGKEALERWEDG-PDVLILDVMLPDIDGYELLRLFRERDRDIPVLMLTAKSQMNDKLLGLQLGADDYVTKPFNYAELILRV-
>A7GLY1_BACCN_A7GLY2_BACCN
FFATVAHELKTPLTVMKGYVEGMIYY-QDRNQYLQKNHQIIENLERLVHEILSMAKLEQ-ILVIEDDEEIQELIKQFLITQQY-IVTVASDGLEGMKQFNKHPFDLILLDVMMPNLNGFEVANIIRNQS-NIPIILLTALEEEQDQMKGFDLGIDDYITKPFSFHVFIRRV-
>G2TN33_BACCO_G2TN34_BACCO
FIYDASHELKTPLTVIESYAAMLRRDPEILAEGIAAISDESRRLNSIAEQLLALARSE--IMIVEDDVKIARVLELELQHEHY-DTVWVENGSQALNLLESEDWDLVLLDVMIPCLSGLEVLRRYRMRNSRTPVILLTARNSVLDKVNGLDHGANDYITKPFNIEELLARIR
>G2TMC8_BACCO_G2TMC9_BACCO
FVEDASHELRTPVQVMEGHLNLLNRDPAILEESLQASLQELSRMKKLVEELLDLSRAEE-ILLVEDEKNLARFIELELRHEGY-EVKVAYDGREGLQSALEEDWDVILLDLMLPKLNGLEVCRRLRQEK-ETPVIMITARDSIMDRVSGLDHGADDYIVKPFAIEELLARL-
>B9J5R8_BACCQ_B9J5R9_BACCQ
FLDRITHELKTPLTAIIGYVDLIPKAKEDIQESLRYVAVESERLLSLVEELLKSSKY---ILVVDDESSIRNLIRMQLEMEGY-EVLTAADGREALERWKEG-PDVLILDVMLPDTDGYELLRLFREKDRDIPVLMLTAKSQMNDKLLGLQLGADDYVTKPFNYAELILRV-
>B9J2E9_BACCQ_B9J2F0_BACCQ
LIVNLAHDLRTPLTSVLGYLDLLKDTKEQIKHFSTIAYTKSQRLESLIDELFEITRMNY-ILIADDEAEIADLIEIHLEKEGY-HVVKAADGEEAVHIIETQPIDLVVLDIMMPKMDGYEVTRQIRAKH-HMPIIFLSAKTSDFDKVTGLVLGADDYMTKPFTPIELVARVN
>B9J386_BACCQ_B9J387_BACCQ
FMGDVTHELKTPIALVKAYSMGIKD-GLDDGTYVDTIIKQTDQISNLIEELLRFSKLE--VLIADDEQDMLRILKAYFEKEDF-EVLLAKDGEEALQIFYDEKIDLAILDWMMPKYSGITVCQEIKKNS-SVKVLMLTAKSESEDELAALQSGADEYVKKPFHPGVLITRA-
>B9J4U1_BACCQ_B9J4U2_BACCQ
FLASVAHELRTPLTYVRGYADILKETSPKQRLYLSIIKDESDYITNLVQDLFSLAQMEQ-ILLVDDEPRMLELLTLYLTPIGY-NCICARSGEEAISHIENQNFKFILLDIMMPKMDGWETCKKIRSFS-NVPIIMVTARDQTVDVVQGLKIGADDYVTKPFHEEELFARIE
>Q81BG0_BACCR_Q81BG1_BACCR
FTSDASHELRTPTSVIISQCEYAQRNPKEMEESLEVILKQSRKMSALISQLLLLARADQGVLIVEDEQDLQNILVKRLNAEHY-SVDACGNGEDALDYINMATYDLIVLDIMIPGIDGLHVLQRLRADNNATPVLLLTAKDTIDDRVTGLDLGADDYLVKPFAFDELLARIR
>Q81IS0_BACCR_Q81IS1_BACCR
LITNVSHDLRTPLTSIMGYLRLLRDNKEQHDEYTRIAFAKSEQLKNLIEDLFEYTKLTN-ILVVDDEKEIRNLITIYLKNEGY-KVLQAEDGEEGLRLLEENEVHLVVLDIMMPKVDGIHMCMKVREAK-EMPIIMLSAKTQDMDKILGLTTGADDYVTKPFNPLELIARIK
>Q816Z3_BACCR_Q816Z4_BACCR
LISNISHDLKTPITSIIGYVEGIKDTPEKMDKYLTTIHTKARHMDTLIDELFLFSKLD--ILLIEDEVSIAELQRDYLEINDF-QVDVEHSGETGLQIALQEDYDLIILDIMLPKMNGFEICKQIRAVK-DIPILLVSAKKEDIDKIRGLGLGADDYITKPFSPSELVARVK
>Q81F06_BACCR_Q81F07_BACCR
MISNISHDLRTPVTSLIGYADLLGNNGEECEQYVSILKRKSYELKNQVDDLLEY------ILIVDDDQDIVRFVKANLMQEGF-KVFSAHNGEESLEIINNNSIQLAILDIMMPQMDGIELCRRIREKH-SLPIMFLSAKSSDVDKVVGFSTGADDYIVKPFSTIEFIARV-
>Q81EJ7_BACCR_Q81EJ8_BACCR
FIASISHEIRTPLTGIKGWSETLKTTEEEIKQGMGIISGETDRLIHLVEELLDFSRLQS-ILVLEDELTIRSFIVLNLKRAGF-YVIEATTGEEALQILSEQTVDIALLDVMLPGIDGLEVCKAIRKENKKMGIIMLTARVQDEDKVQGLGMGADDYIAKPFSPVVLTARIQ
>Q81HX8_BACCR_Q81HX7_BACCR
FLASVAHELRTPLTYVRGYADILKEPSEQRLRYLSIIKDESDYITNLVQDLFSLAQMEQ-ILLVDDEPRMLELLTLYLTPIGY-NCVCATSGEEAILHIENQNFKFVLLDIMMPKMDGWETCKKIRSFS-NIPIIMVTARDQTVDVVQGLKIGADDYVTKPFHEEELFARIE
>Q815A6_BACCR_Q815A5_BACCR
FLDRITHELKTPLTAIIGYVDLIPKSKEDVQESLRYVSVESERLLSLVEELLKSSK----ILVVDDESSIRNLIRMQLEMEGY-EVLAAADGREALERWNEG-PDVLILDVMLPDTDGYELLRLFRERDRDIPVLMLTAKSQMNDKLLGLQLGADDYVTKPFNYAELILRV-
>Q63CT2_BACCZ_Q63CT3_BACCZ
MISNISHDLRTPVTSLIGYADLLGNNGEECEQYVSILKRKSYELKNQVDELLEY------ILIVDDDQDIVRFMNVNLMQEGF-KVFSAHNGEEALEIINNNSIQLAILDIMMPQMDGIELCRRIREKH-SLPIIFLSAKSSDVDKVVGFSTGADDYIVKPFSTIEFIARV-
>Q63A90_BACCZ_Q63A89_BACCZ
FMGDVTHELKTPIALVKAYSMGIKD-GLDDGTYIDTIIKQSDHISNLIEELLRFSKLE--VLIADDEQDMLRILKAYFEKADF-EVLLAKDGEEALQIFYDEKIDLAILDWMMPKHSGITVCKEIKKNS-SVKVLMLTAKSESEDELAALQSGADEYVKKPFHPGVLITRA-
>Q63CI2_BACCZ_Q63CI3_BACCZ
FIASISHEIRTPLTGIKGWSETLKTTEEEIKQGMGIISGETDRLIHLVEELLDFSRLQS-ILVLEDEMPIRSFIVLNLKRAGF-YVLEASTGEEALQILCEHTVDVALLDVMLPGMDGFQVCKTIRKENKKIGIIMLTARVQNEDKVQGLGIGADDYIAKPFSPVELTARIQ
>Q638Y2_BACCZ_Q638Y1_BACCZ
FVSNVSHEFQSPLSSIQGFSKTLQTSVEERNHYLQIIEGESKRMSSLCKQLLTLASLDK-ILLADDDKHIRELLHYHLQKEGF-KVFEAEDGKVAQEVLEKENIHLAIVDIMMPFVDGYTLCEEIRKYH-DIPVILLTAKDQLVDKERGFISGTDDYIVKPFEPAEVI----
>Q631U5_BACCZ_Q631U4_BACCZ
YIRAISHDLKTPLTIVQGHAEGLQSNEDLLHRYLQTIERNTNRMTKLLEEFQTV------ILVVDDEPDILTFIEDSLVMEGY-EVRSALNGEEALKQLDSS-VDLIILDVMLPDMNGFKVCEKMRESY-PCPILFLSADGSERSRIEGLLIGGDDYISKPFSLKELKARI-
>E1WMT0_BACF6_E1WMS9_BACF6
FVSHASHELNNPITAIQGECEILKESTDEYIEALRRIAGESKRLSNLIRHLLFLSRQEE-ILLVEDEVNIASFIERGLKEFGH-SVSVANDGDAGWEFIRQEAFDLLILDIIMPKMNGLELCRLYRQQYYLTPVIMLTALGTTEDIVKGLDSGADDYLVKPFSFQELEARIK
>E1WMT0_BACF6_E1WN30_BACF6
FVSHASHELNNPITAIQGECEILKESTDEYIEALRRIAGESKRLSNLIRHLLFLSRQEE-VLLAEDELTLAMIIKDTLEEDDF-ILTIAANGEEGLRMFFDIRPDVLVADVMMPRMDGFEMVRRIRQTDKQTPVLFLTARSAINDVVEGFELGANDYLKKPFGMQELIIRI-
>A0A016FM37_BACFG_A0A016I027_BACFG
FVSHASHELNNPITAIQGECEILKESTDEYIEALRRIAGESKRLSNLIRHLLFLSRQEE-ILLVEDEVNIASFIERGLKEFGH-SVSVANDGDAGWELIRQEAFDLLILDIIMPKMNGLELCRLYRQQYYLTPVIMLTALGTTEDIVKGLDSGADDYLVKPFSFQELEARIK
>Q9KFU8_BACHD_Q9KFU9_BACHD
FVSDASHELKTPLTVIESYASMLRRKPELLDEAVEAIHEEAVRMKAMTEQMLQLANEDA-ILIIEDEKKIARVLQLELEHEGY-ETDAAFSGSDGLETFQAHAWDLVLLDVMLPELSGLEVLRRIRMTDPVTPIILLTARNSIPDKVSGLDLGANDYITKPFEIEELLARVR
>Q9KBI2_BACHD_Q9KBI3_BACHD
FLADVSHELRTPLSYMKGYAEGVEEV-IDPSKGLSIIQKEANRLERLVNDLLDLAQLEG-ILIVDDELDLRELVTSYLRKEGF-AVYTAETGDEAIKRLEQEPMDLVVLDVMMDEMDGFTACKEIRAFS-QIPIIMLTARGGEDDKVMGLQIGADDYIVKPFSPRELVARIE
>Q6HBG7_BACHK_Q6HBG6_BACHK
LITNVSHDLRTPLTSIMGYLRLLQDNREQYDEYIKIAFSKSEQLKNLIEDLFEYTKLTN-IMVVDDEKEIRELIAIYLKNEGY-RVLQAENGEEGLELLKKNEVHLIVLDIMMPKIDGIHMCMKVREIA-EMPIIMLSAKTQDMDKILGLTTGADDYVTKPFNPLELIARIK
>Q6HPC3_BACHK_Q6HPC4_BACHK
LITNVSHDLRTPLTSIMGYLRLLRDNKEQHDEYTKIAFAKSEQLKNLIEDLFEYTKLTN-ILVVDDEKEIRNLITIYLKNEGY-KVLQAGDGEEGLRLLEENEVHLVVLDIMMPKVDGIHMCMKVREEK-EMPIIMLSAKTQDMDKILGLTTGADDYVTKPFNPLELIARIK
>Q6HC69_BACHK_Q6HC68_BACHK
FISGVSHELKTPLSIMKSCIFILKDA-EHKKDYFQAMEREVDKMDTLILDMLELAKFESGILIVEDEDILREILKDYFLSEQY-VVFEARDGKEALVVFEEEEVDLVILDIMLPELDGWSVCRRIRKTS-EVPIIMLTARVDEDDTLLGFELGADDYVTKPYSPPILLAR--
>Q6HGJ1_BACHK_Q6HGJ0_BACHK
FVSNVSHEFQSPLSSIQGFSKTLQTSMEERNHYLQIIEGESKRMSSLCKQLLTLASLDK-ILLADDDKHIRELLHYHLQKEGF-KVFEAEDGKVAQEVLEKGNIHLAIVDIMMPFVDGYTLCEEIRKYH-DIPVILLTAKDQLVDKEKGFISGTDDYIVKPFEPAEVI----
>Q6HK78_BACHK_Q6HK79_BACHK
MISNISHDLRTPVTSLIGYADLLGNNGEECEQYVSILKRKSYELKNQVDDLLEY------ILIVDDDQDIVRFMNVNLMQEGF-KVFSAYNGEEALEIINNNSIQIAILDIMMPQMDGIELCRRIREKH-SLPIIFLSAKSSDVDKVVGFSTGADDYIVKPFSTIEFIARV-
>D6XT62_BACIE_D6XT61_BACIE
FLGNVSHELRTPLSYLKGYSEVLLEKGEALDEHIEKIQAEGNRMEKLIHDLLDLARLEG-ILIADDEQDMVDFLSDYIEDEGY-KAVQAANGQEMLDIVNQRKVDLVLLDVMMPEMDGMEALRELRTSR-RIPVIMVTAKSDENDRVEGLRSGADDYIVKPFSPKELLARIE
>D6XWH3_BACIE_D6XWH2_BACIE
LLAGVTHELKTPITAITGLLEAVQEEGEEAEEFLAMSLTETAQLKRMITDLLTFNQFS--IMIVEDEWAIARVLDAYCKKRGW-HTVMVEDGHQVMAVFLDASPDLVLLDVMLPGRDGWSILSEIRERS-DCPVVMLTALDELDDRLKGFDGGADDYIAKPFHGEEVVARI-
>D6Y149_BACIE_D6Y150_BACIE
FIQNISHELRTPLSYIQGYSELLENEQSANSEYAVIIHREAHRMNRLVNQLIDLTKLE--VLIVDDEEQMREMIRNILTNEGY-HVLEAADGFEAIQRIEYHKIHFVILDVMMPKLDGYETLDILRKQS-GLPVLMLTAKSEESDKVDGLRAGADDYLTKPFGRNELLARM-
>D6XWL5_BACIE_D6XWL6_BACIE
FLAGIAHELKTPLTYVKGYADMAKRGEADRARYLAIIEEEAASLTRLVGDLFDLAKLDS-ILIVDDETRMLDLVALYVAPYGH-RVLKESDGEAAVNRVADEPVDLVILDVMMPKMNGWEVCQDIRSFS-DVPIIMLTARDGKEDVVKGLRYGADDYVTKPFDEGELMARV-
>D6XYM9_BACIE_D6XYN0_BACIE
ILANISHDLRSPLTSVKGFLIALEDPVEKRFSYYERIRSETDRVITLVNDILELTRIESGVLIIEDDANIAELVSLYMEKEGW-RVTIASDGEEGLSCYYDSEPDLLIVDIMLPEVNGLDICRDVRQDDRLVPILILTGKGETDDIVRGLDAGADDYLVKPFEPKELLARVK
>L8AUX4_BACIU_L8AUT7_BACIU
LLQNISHDLKTPVMVIRGYTQSIKDPKGDLENTVDVIECEALKLEKKIKDLLYLTKLD--IYLVEDEDNLNELLTKYLENEGW-NITSFTKGEDARKKMTPS-PHLWILDIMLPDTDGYTLIKEIKAKDPDVPVIFISARDADIDRVLGLELGSNDYISKPFLPRELIIRV-
>G4P227_BACIU_G4P226_BACIU
FIADVSHELKTPLTTINGLVEGLNSPEDKKEKCFSLISEETKRMLRLVKENLDYEKIRS-ILMIEDNVSVCTMTEMFFFKEGF-EAEFVHDGLEGYQRFTEENWDLIILDIMLPSMDGVTICRKIRETS-TVPIIMLTAKDTESDQVIGFEMGADDYVTKPFSPLTLVARIK
>M2VNX9_BACIU_M2W6K1_BACIU
FVQDASHELKTPLTIIESYSSLMKRKPEVLEESIEAIHSEAVHMKKLTNQLLALAKSHQGILIVEDEEKIARVLQLELEYEGY-SVTIKHNGTEGLDAAAEGGYSLVLLDVMLPGLSGLEVLRRLRKTDSQTPVILLTARDSIPDKVTGLDIGANDYVTKPFEIEELLARIR
>L0CUQ1_BACIU_L0CUP0_BACIU
FVSDASHELRTPLTSIHGFIEVLLRQPEQRDRALNSMYEESKRATRLIEDLLFLAKID--ILVVDDEKPIADILEFNLRKEGY-EVHCAHDGNEAVEMVEELQPDLILLDIMLPNKDGVEVCREVRKKY-DMPIIMLTAKDSEIDKVIGLEIGADDYVTKPFSTRELLARVK
>G4P6L6_BACIU_G4P6L7_BACIU
FFDNMTHELKTPLTSIQGYAEIIKQKGESDQAGMNHIVEESRRLHNLVIKLLEVSRET--ILIIEDDEAIADLLSYGLTQEGF-QTCTESNGALGMKQLDQFKPDLLLLDWMLPDCSGLDICKKVTQRY-NIPILMITAKSDITDKVLGLEFGADDYITKPFDLREVIARIR
>Q65LK5_BACLD_Q65LK4_BACLD
FLSSVAHELRTPITYIKGYTDVAMREPQARNQYLSIIKEEADNLNTLVDDLFLLTKLK--VLLVDDENRMLDLLELYLE--HY-SCTKAATGKEALDLIKMRNFDLVILDIMMPEMDGWTVCKEIRRLT-SIPVIMLTAKNGQDDIVRGLNCGADDYLTKPFSEKVLLAKIE
>Q65F54_BACLD_Q65F55_BACLD
LLQNISHDLKTPVMVIRGYTQSIKDPKGDLENTIEVIEGEAEKLEKKIKDLLYLTKLD--IYLVEDEENLNELLTKYLESEGW-HVTSFLNGESARQKIGQS-PHLWILDIMLPDIDGYTLIKEIKNQDPEVPVIFISARDADIDRVLGLELGSSDYISKPFLPRELIIRV-
>I0UDX4_BACLI_I0UDX5_BACLI
FLSSVAHELRTPITYIKGYTDVAMRDPQARNQYLSIIKEEADNLNTLVDDLFLLTKLK--VLLVDDEIRMRDLLELYLE--HY-SCTKAATGKEALDLIKMNNFDLVILDIMMPEMDGWMVCQEIRRLT-NVPIIMLTAKNGQDDIVRGLNCGADDYLTKPFSEKVLLAKIE
>D5DHS3_BACMD_D5DHS4_BACMD
FIGNISHEFKTPLTSIKAYVDLLDMDPQLMEDGVQNIRKETNRLHEMVDKILKLSALE--ILVVDDEKSIATAVSYAFKREGY-IVETASDGEEALEKVKSFQPDVMILDVMMPKLTGYEVCRKLENRR-GMGIILLTVKNDIVDKVLGLELGADDYMTKPFDVRELVARA-
>D5DDR5_BACMD_D5DDR6_BACMD
FISDASHELKTPLTIISSFITILRRDEKIAKEATEAIYLETNRMKNLTKTLLSLAELE--ILIIEDEVRIARALQIELEHEGY-QVLVVHEGKTGLETALNSSIDLILLDVMLPGLNGIEVLRRIRKKDIYLPIILLTARDTTLDKVMGLDHGANDYITKPFEIEEVLARV-
>D5DKL5_BACMD_D5DKL4_BACMD
LLQNISHDLKTPVMVIQSYAQSIQDPKGDLSQTVKVIEDESKNLEKKIRDLLYLTKLD----LVEDEQNLNEVLTLYLQKEGW-DVRSFFNGTDAKEMITTP-PHLWILDIMLPDIDGYQLIREIKQQTPHVPVIFISARDADIDRVLGLEMGSDDYLSKPFLPRELVIR--
>D5DG32_BACMD_D5DG31_BACMD
LLSSISHDLRTPITSIVGYVEGIQDTPDKLSKYLLTISTKAKDMNALIDELFLFSKLD--ILLIEDEVSIAELQRDYLEINDF-EIDVQYSGDKGLEKALNEHFDLVILDIMLPKVSGFEVCKQIRAAK-DIPIILVSAKKEEIDKIRGLGLGADDYITKPFSPGELVARVK
>D5DFJ9_BACMD_D5DFJ8_BACMD
LISSVSHDLRTPLTSIVGYLDLIKKDDETLYSYLYIVDSKAKYLTDLIEELFDYTKLTS-ILIIDDDEQIRNLIAIYLENEGF-EALKVSNAVCGLALLEEQEVDLIILDIMMPQMNGIDAAFKIREEK-NMPIIMLSAKSEDMDKISGLTAGADDYLTKPFNPLELIARVK
>D5DCA9_BACMD_D5DCB0_BACMD
FISDASHELKTPVTVIRSFITILRKDEKIAKEAIEAIYLETNRMKNLTKTLLSVAELE--ILIVEDEEMIARALQIELEHEGY-KVFVEHEGKSGLEAALHNSIDLVLLDVMLPELSGIEVLRRIRKKNAYLPVILLTARDTTLDKVMGLDHGANDYITKPFEIEEVLARV-
>D5DN84_BACMD_D5DN85_BACMD
FVSDASHELKTPLTVIRSYSNLLRRNEEITLDAIDTIYAEATKMQKMIETLLDLASVE--ILIVEDEAQIAKVLKIELEFEDY-EVDVEYDGKAGLETATSAQYDLILLDVMLPSLSGIEVLRRLRKAEVFTPVILLTARNTTLDKVMGLDQGANDYVTKPFEIEELLARVR
>D5DF72_BACMD_D5DF73_BACMD
FLSSISHELQTPLMYLKGYADVARRTPQERDKYLAIVEEEAERISQLVKDLFQLAQLDQ-ILLVDDEARMLDLLELYLLPNGF-TCIKFERGTEALRYLEGNKADLMLLDIMMPSEDGWEICQKVRKMS-DLPVIMLTARSQTLDVVKGLNMGADDYITKPFSEEELVARI-
>D5DII1_BACMD_D5DII2_BACMD
MTAAIAHDLRTPLTIIHGHTEILVEDPERLNRYLHTIYTNTLRSIQLLNQLQEVSVIE--ILLVDDEKDIISFMKDALQDEGY-EVVFAYEGQEALTKLKIN-PDLIVLDVMMPGMDGFALCELIRKSI-SCPIIFLSAKQTEQDRVKGLLVGGDDYLVKPFSMKELKARI-
>D5DIE3_BACMD_D5DIE4_BACMD
FVSNVSHEIQSPLASIQGFSKTLRSSDEQRNEYLSIIEEESRRMSSLSKQLLTLASLDK-ILLADDDEHMRQLVRHYLQLEGY-VVHEAKDGEEASGLLAKQHIHLAVVDIMMPHKDGYEVCEEIRSYY-DFPIILLTAKDQLEDKEKGFLAGTDDYVTKPFEPKELIFRI-
>D5DFC8_BACMD_D5DFC7_BACMD
FIASVSHEIQSPLTSIRGFSAALKDSEDKKIQYLTIIEKESTRLSQLSSNLLKLASLDS-ILVADDDQHIRELISLYLENQGF-KIIKAADGEEAWAKMEEFRIDLAVVDIMMPFKDGWELTKEIKEYF-DIPVLMVTARGESHDKLKGFDIGTDDYVVKPFDPQEMVARVK
>G2RWS6_BACME_G2RWS5_BACME
FLSSISHELQTPLMYLKGYADVARRTPEERDKYLAIVEEEAGRISQLVKDLFQLAQLDQ-ILLVDDETRMLDLLELYLLPNGF-TCIKFEKGTEALRYLDEGNADLMLLDIMMPSKDGWEICQKVRKMS-DLPVIMLTARSQTLDIVKGLNIGADDYITKPFSEEELVARI-
>G2RUI2_BACME_G2RUI1_BACME
FVSNVSHEIQSPLASIQGFSKTLRSSDEQRNEYLTIIEEESRRMSSLSKQLLTLASLDK-ILLADDDEHMRQLVRHYLQLEGY-MVHEAKDGEEASGLLAKQHIHLAVVDIMMPHKDGYEVCEEIRSYY-DFPIILLTAKDQLEDKEKGFLAGTDDYVTKPFEPKELIFRI-
>G2RPH3_BACME_G2RPH4_BACME
LISSVSHDLRTPLTSIVGYLDLIKKDDETLDSYLYIVDSKANYLTDLIDELFDYTKLTS-ILIIDDDEQIRNLIAIYLENEGF-EALKVSNAVSGLALLEEQEVDLIILDIMMPQMNGIDAAFKIREEK-NMPIIMLSAKSEDMDKISGLTAGADDYLTKPFNPLELIARVK
>G2RR73_BACME_G2RR74_BACME
LIMSLSHDLRTPLTTVRTHIYQLKNVTLNVQQSLEVIDAKVEFVSNLIDNLFSY------VLYIEDNEEIGLMIQKELKKQNY-EVTWLQSGDSASQFIKQA--DIVILDVMLPGLDGFTVGKKLKKLAPDVPVLMLSARTALEDKIIGLEF-ADDYVTKPFHPEELLARL-
>G2RQM8_BACME_G2RQM7_BACME
MTAAIAHDLRTPLTIIHGHTEILVEDPERLNRYLHTIYTNTQRSIQLLNQLQEVSVIE--ILLVDDEKDIISFMKDALQDEGY-EVVFAYEGQEALKKLKIN-PDLIVLDVMMPGMDGFALCEMIRKSI-SCPIIFLSAKQTEQDRVKGLLVGGDDYLVKPFSMKELKARI-
>G2RKA2_BACME_G2RKA3_BACME
LLQNISHDLKTPVMVIQSYAQSIQDPKGDLSQTVKVIEDESKNLEKKIRDLLYLTKLD----LVEDEQNLNEVLTLYLQKEGW-DVRSFFNGTDAKEMIATP-PHLWILDIMLPDIDGYQLIREIKQQTPHVPVIFISARDADIDRVLGLEMGSDDYLSKPFLPRELVIR--
>D5DP36_BACMQ_D5DP35_BACMQ
LLQNISHDLKTPVMVIQSYAQSIQDPKGDLSQTVKVIEDESKNLEKKIRDLLYLTKLD----LVEDEQNLNEVLTLYLQKESW-DVRSFFNGTDAKEMIATP-PHLWILDIMLPDIDGYQLIREIKQQTPHVPVIFISARDADIDRVLGLEMGSDDYLSKPFLPRELVIR--
>D5DX10_BACMQ_D5DX11_BACMQ
FVSDASHELKTPLTVVESYANMLKRRPDILEEAIEAIHSESLRMKQLTSQMLVLAKDES-ILIVEDERKIARLIQLELEHEGY-ETGMAYTGTEGLAEFQEHDWDLLLLDVMLPELSGLEVLRRIRANDDQTPVILLTARDALPDKVSGLDLGANDYITKPFQIEELFARIR
>D5DV46_BACMQ_D5DV47_BACMQ
FIGNISHEFKTPLTSIKAYVDLLDMDPQLMEDGVQNIRKETNRLHEMVDKILKLSALE--ILVVDDEKSIATAVSYAFKREGY-IVDTASDGEEALEKVTSFRPDVMILDVMMPKLTGYEVCRKLENRR-GMGIILLTVKNDIVDKVLGLELGADDYMTKPFDVRELVARA-
>D5DR68_BACMQ_D5DR67_BACMQ
LISSVSHDLRTPLTSIVGYLDLIKKDDETLDSYLYIVDSKANYLTDLIEELFDYTKLTS-ILIMDDDEQIRNLIAIYLENEGF-EALKVSNAVSGLALLEEQEVDLIILDIMMPQMNGIEAAFKIREEK-NMPIIMLSAKSEDMDKISGLTAGADDYLTKPFNPLELIARVK
>D5DPL4_BACMQ_D5DPL5_BACMQ
FLSSISHELQTPLMYLKGYADVARRTPQERDKYLAIVEEEAGRISQLVKDLFQLAQVDQ-ILLVDDEARMLDLLELYLLPNGF-TCIKFEKGTEALRYLEGNKADLMLLDIMMPSEDGWEICQKVRKMS-DLPVIMLTARSQTLDVVKGLNIGADDYITKPFSEEELVARI-
>D5DYH6_BACMQ_D5DYH7_BACMQ
FVSNVSHEIQSPLASIQGFSKTLRSSDEQRNEYLSIIEEESRRMSSLSKQLLTLASLDK-ILLADDDEHMRQLVRHYLQLEGY-VVHEAEDGEEASGLLAKQHIHLAVVDIMMPHKDGYEVCEEIRSYY-DFPIILLTAKDQLEDKEKGFLAGTDDYVTKPFEPKELIFRI-
>A7LQV6_BACO1_A7LQV7_BACO1
FVSNVSHELRTPMAALTAELDLLKESSEQYQIAIGNALQDSHRIVNLIDGLLNLAKAD--ILIIEDEPRVASLLMNGLEENGY-QTMVAYDGLMGLRLFQTHTFDLVISDIVLPKMDGFELAKEIRKTNPHIPILMLTALGSTNDKLDGFDAGADDYMVKPFDFRELNARIK
>A7LX23_BACO1_A7LX24_BACO1
FVSHASHELNNPITAIQGECEILKESTGEYIESLQRISSESKRLSSLIRHLLFLSRQEE-ILLVEDEINIASFIERGLKEFGH-SVTVCHDGNTGWKILQDEPFDLLILDIIMPKINGLELCRLYRQMFYQIPVIMLTALGTTEDIVKGLDAGADDYLVKPFSFQELEARIK
>F7LEL6_BACOV_F7LEL7_BACOV
FVSNVSHELRTPMAALTAELDLLKESSEQYQMAIGNALQDSHRIVNLIDGLLNLAKAD--ILIIEDEPRVASLLMNGLEENGY-QTMVAYDGLMGLRLFQTHTFDLVISDIVLPKMDGFELAKEIRKTNPHIPILMLTALGSTNDKLDGFDAGADDYMVKPFDFRELNARIK
>I9THR1_BACOV_I9I6I3_BACOV
FVSHASHELNNPITAIQGECEILKESTGEYIESLQRISSESKRLSSLIRHLLFLSRQEE-ILLVEDEINIASFIERGLKEFGH-SVTVCHDGDTGWKILQDKPFDLLILDIIMPKINGLELCRLYRQMFYQIPVIMLTALGTTEDIVKGLDAGADDYLVKPFSFQELEARIK
>I8YYY9_BACOV_I9TFR9_BACOV
FVSNVSHELRTPMAALTAELDLLKESSEQYQIAIGNALQDSHRIVNLIDGLLNLAKAD--ILIIEDEPRVASLLMNGLEENGY-QTMVAYDGLMGLRLFQTHTFDLVISDIVLPKMNGFELAKEIRKTNPHIPILMLTALGSTNDKLDGFDAGADDYMVKPFDFRELNARIK
>I9T590_BACOV_I9HTZ7_BACOV
FVSNVSHELRTPMAALTAELDLLKESSEQYQMAIGNALQDSHRIVNLIDGLLNLAKAD--ILIIEDDPRVASLLMNGLEENGY-QTMVAYDGLMGLRLFQTHTFDLVISDIVLPKMDGFELAKEIRKTNPHIPILMLTALGSTNDKLDGFDAGADDYMVKPFDFRELNARIK
>A8FCD7_BACP2_A8FCD6_BACP2
FLHDASHELKTPITVIMSYSHLLKRRPEVVEESSQAIHDEAEKMKRLTDQLLTLAKNGQ-ILVVEDEKKIARVLSLELQYEGY-EVTVKETGIDGLQALEEESFDLVLLDVMLPELSGLEVLRRVRKTNTATPIMLITARDSVPDKVSGLDLGANDYITKPFDIEELLARIR
>A8FHU3_BACP2_A8FHU2_BACP2
FLANVSHELRTPLSYMKGYAEGIEEGIIDQKKGMQIIQNESTRLSRLVHDLLDLAQLEG-ILIVDDEFDMLELIGSFLRRQGF-HIITANNGMEALRQLEKEPVDLVVLDIMMPDMDGFEVCQRIRQTS-QIPILFLTARSYEEDRIKGLEIGADDYIMKPFSLRELAARIE
>A8FH91_BACP2_A8FH90_BACP2
LLQNISHDLKTPVMVIRGYTQSIKDPKGDLEQTVEVIEGEAEKLEKKIKDLLYLTKLD--IYLVEDEQNLNELLTKYLESENW-NVSSFLTGETAREAMNK-PPHLWILDIMLPDTDGYTLIKEIKAASPDVPVIFISARDADIDRVLGLELGSSDYIAKPFLPRELIIRV-
>A8F9Y2_BACP2_A8F9Y1_BACP2
FIADVSHELKTPLTTIRGLVEWLNTPAEEKEKCYALITDETKRMLRLVNENMDYEKIRS-ILMIEDNQSVCTMTEMFFQREGF-QAEFVHDGQDGLNRFKQEDWDLLILDIMLPSMDGLTICQKVRQIS-DVPIIMLTAKETESDQVLGFDLGADDYVTKPFSPLTLMARIK
>G4NWC4_BACPT_G4NWC5_BACPT
FFDNMTHELKTPLTSIQGYAEIIKEDPKFFNKGMNHIVEESRRLHNLVIKLLEVSRET--ILIIEDDEAIADLLSYGLAQEGF-QTCTEANGALGLKQLDQFKPDLLLLDWMLPDCSGLDICKIVTHR-YNIPILMITAKSDITDKVLGLEFGADDYITKPFDLREVIARIR
>G4P0K3_BACPT_G4P0K2_BACPT
LLQNISHDLKTPVMVIRGYTQSIKDPKGDLENTVDVIEGEALKLEKKIKDLLYLTKLD--IYLVEDEDNLNELLTKYLENEGW-NITSFTKGEDARKKMTPS-PHLWILDIMLPDTDGYTLIKEIKAKDPDVPVIFISARDADIDRVLGLELGSNDYISKPFLPRELIIRV-
>G4NQY4_BACPT_G4NQY3_BACPT
FIADVSHELKTPLTTINGLVEGLNSPEDKKDKCFSLISEETKRMLRLVKENLDYEKIRS-ILMIEDNVSVCTMTEMFFFKEGF-EAEFVHDGLEGYQRFTEESWDLIILDIMLPSMDGVTICRKIRETS-TVPIIMLTAKDTESDQVIGFEMGADDYVTKPFSPLTLVARIK
>G4NZ39_BACPT_G4NZ40_BACPT
FVSDASHELRTPLTSIHGFIEVLLRQPEQRDRALNSMYEESKRATRLIEDLLFLAKID--ILLVDDEPAILDFLTMGLENEGF-EVKTAADGMTAMNTAKTFQPHVAILDVMMPGMDGLEVSKMMKKNG-HTAIIMLTAKDEVGIRVKALTEGADDYMIKPFSFEELLARI-
>B4AEV3_BACPU_B4AEV4_BACPU
FLHDASHELKTPITVIMSYSNLLKRRPEVIEESSQAIHDEAKKMKRLTDQLLTLAKNGQ-ILVVEDEKKIARVLSLELEYEGY-EVTVKETGMDGLQALEEESFDLVLLDVMLPELSGLEVLRRVRKTNTATPIILITARGSVPDKVSGLDLGANDYITKPFDIEELLARIR
>B4AGS0_BACPU_B4AGR9_BACPU
FLANVSHELRTPLSYMKGYAEGIEEGIIDQKKGMHIIQDEAARLSRLVNDLLDLAQLEG-ILIVDDEFDMLELIGSFLKRQGF-HIITASNGMDALRQLEKEPVDLVVLDIMMPDMDGFEVCQRIRQTS-QIPILFLTARSYEEDRIRGLEIGADDYIMKPFSLRELAARIE
>Q5WL24_BACSK_Q5WL23_BACSK
FVSDASHELRTPLLVIQGYADLLERDIAIRQEAISSIKKEASYINKLVERLLLLAKSGQ-ILLIEDDAAIARYLELELKHEGF-ELIIENDGEGGLAKALLEKFDVILLDVMLPKISGIEVLRRLRKSKETTPVILLTAKGEVSDKVTGLDSGANDYMTKPFFIEELLARIR
>Q5WKN7_BACSK_Q5WKN6_BACSK
MIAAIAHDLRTPLFALRGYLDGLEQSPDKITKYVAVCKEKSRQLDRLVEDLFTFTTME--ILVVDDDQSIADLLRDFLENDHF-YVLTASNTEEAWEAFQQSAVDCLILDIMMPGENGFAFCRRIRAKS-DVPILFLSARSADVDKIRGLTLGGDDYIVKTASPGEIVARVK
>Q5WAS0_BACSK_Q5WAR9_BACSK
FLANVAHELRTPLSYMIGYAEGIQEV-IERNKGMAVIEKEAKRLDRLVNDLLDLAQLEG-VLVVDDEPELLELVVTYLRKESY-RALTADNGADALKRIEQDAVDLVILDVMMEGMDGFHVCERIRQKH-SLPVIMLTARGNEADKVRGLKTGADDYMVKPFSPKELMARVE
>Q5WHU6_BACSK_Q5WHU7_BACSK
FIQHASHELKTPIMVIKSYSQSVKDPKENLEQTMDVITEEANRMERRVIDMLYYTKLDQ-IYLVEDEANLSEVLKAYLQKEGW-NVTVFLDGNAAIEAVPDK-PHLWVLDIMLPGTDGYQVLKAIKEQE-DTPVIFISARDQDLDRVLGLEMGSDDYLAKPFLPQELIIRV-
>R9HCL7_BACT4_R9HCJ8_BACT4
FVSHASHELNNPITAIQGECEILKESTGEYIEALQRISSESKRISNLIRHLLFLSRQDE-ILLAEDEVNIASFIERGLKEFRH-SVTVCHDGNTGWRILQEEPFDLVILDIIMPKINGLELCHLYRQMFYQTPVIMLTALGTTEDIVKGLDAGADDYLVKPFSFQELEARIK
>R9HDP2_BACT4_R9HE45_BACT4
FVSNVSHELRTPMAALTAELDLLKETSGQYQAAISNALQDSRRIINLIDGLLNLAKAD--ILIIEDEPRVASLLMNGLEENGY-QTMVAYDGLMGLRLFQAHTFDLVISDIVLPKMDGFELTKEIRKSNPRIPILMLTALGSTNDKLDGFDAGADDYMVKPFDFRELNARIK
>E6STY4_BACT6_E6STY5_BACT6
FVRYISHEFKTPLTTILGNLDLFLRTPEEYKDLSNILIKQAQQIKEILDTLIV-------ILLIEDNARISEFIVRGLEENDH-AVIWTDNGIEARNMITQRKWDLILLDIMLPGIDGLELLQYTRRKKVNAPILVISALSETNDRIKALDYGADNYLTKPFLFRELIAHIN
>Q3ESZ3_BACTI_Q3ESZ2_BACTI
FFAIVAHELKSPLTVMKGYLEGMIYY-QNRDQYLKKNHQIIESLEQLVREILSMSKLEQ-ILVVEDDQEIQELIKQFLMTQQY-KVIVASDGLEGMKQFNKQSFDLILLDVMMPNLNGFEVAKMIRSQS-NIPIIMLTALEEEQDQMKGFDLGIDDYITKPFSFHVLMRRV-
>M4LC26_BACTK_M4LCS3_BACTK
LVVNLAHDLRTPLTSVLGYLDLLKDTKEQIKHFSTIAYTKSQRLESLIDELFEITRMNY-ILIVDDEAEIADLIEIHLEKEGY-HVVKAADGEEAVHIIETQPIDLVVLDIMMPKMDGYEVTRQIRAKH-HMPIIFLSAKTSDFDKVTGLVLGADDYMTKPFTPIELVARVN
>M4LBF0_BACTK_M4LFM7_BACTK
LISNISHDLKTPITSIIGYVEGIKDTPEKMDKYLTTIHTKAKHMDTLIDELFLFSKLD--ILLIEDEVSIAELQRDYLEINDF-QVDVEHSGEIGLQTALQEDYDLIILDIMLPKMNGFEICKQIRAVK-DIPILLVSAKKEDIDKIRGLGLGADDYITKPFSPSELVARVK
>M4L127_BACTK_M4L1I1_BACTK
FLASVAHELRTPLTYVRGYADIASKPSEQRMRYLSIIKDESDYITNLVQDLFSLAQMEQ-ILLVDDEPRMLELLTLYLTPIGY-NCVCATSGEEAILHIENRNFKFVLLDIMMPKMDGWETCKKIRSFS-NIPIIMVTARDQTVDVVQGLKLGADDYVTKPFHEEELFARIE
>M4L100_BACTK_M4L1E2_BACTK
FLASVAHELLTPLTYMKGYAKVAKRTKEEREEYLQIIEDETDSVTDLVQDLFMLVQLEQ-ILLVDDEERMLRLLDLFLSPRGY-FCMKATSGLEALKLIEQKEFDIILLDVMMPNMDGWDTCYQIRQIS-NVPIIMLTARNQNYDMVKGLTMGADDYITKPFDEHVLVARIE
>M4L7M3_BACTK_M4LF82_BACTK
[truncated: 905,195 more chars]
