# Supplementary material for: Designing bacterial signaling interactions with coevolutionary landscapes
Source: PLoS One. 2018 Aug 20;13(8):e0201734. doi: 10.1371/journal.pone.0201734 (PMC6101370; doi:10.1371/journal.pone.0201734)
Supplement: S1 File — (A) The hmm_profile directory contains the HMM profiles that are used to align Histidine Kinase DHp (PF00512) sequences and Response Regulator REC (PF00072) sequences to their respective MSAs. Note, our MSA of the HK proteins differs from the given PF00512 profile in that the first four residue sites of the MSA were removed. (B) The database directory contains HK/RR partner sequences used to train the Potts model. (C) The code directory contains the MATLAB code for calculating Eq 1. The user supplies sequence input in fasta format of the concatenated DHp/REC MSA for the HK/RR protein pair of interest. An example sequence (seq_test.txt) is provided. The code relies on several dependencies to be in the same directory (i.e., PottsModel.mat, Contacts.txt). (ZIP) [file pone.0201734.s007.zip › S1 File/hmm_profiles/PF00072.hmm]

HMMER3/b [3.0 | March 2010]
NAME  PF00072_seed
LENG  112
ALPH  amino
RF    no
CS    no
MAP   yes
DATE  Sun Aug  2 20:52:28 2015
NSEQ  52
EFFN  3.849854
CKSUM 1021603387
STATS LOCAL MSV       -9.4594  0.71493
STATS LOCAL VITERBI  -10.1781  0.71493
STATS LOCAL FORWARD   -4.1178  0.71493
HMM          A        C        D        E        F        G        H        I        K        L        M        N        P        Q        R        S        T        V        W        Y   
            m->m     m->i     m->d     i->m     i->i     d->m     d->d
  COMPO   2.51568  4.46755  2.68349  2.63739  3.49948  3.00578  3.80595  2.58118  2.70884  2.29448  3.41814  3.19254  3.45432  3.09323  3.03941  2.82563  2.87587  2.52663  5.10670  3.79466
          2.68618  4.42225  2.77519  2.73123  3.46354  2.40513  3.72494  3.29354  2.67741  2.69355  4.24690  2.90347  2.73739  3.18146  2.89801  2.37887  2.77519  2.98518  4.58477  3.61503
          0.00885  5.12710  5.84944  0.61958  0.77255  0.00000        *
      1   3.22063  4.96738  5.82159  5.31155  3.38307  5.24906  5.82418  1.08807  5.21035  2.26958  4.03991  5.40975  5.49770  5.40226  5.30844  4.64056  3.98964  0.95514  6.18540  4.99353      1 - -
          2.68618  4.42225  2.77519  2.73123  3.46354  2.40513  3.72494  3.29354  2.67741  2.69355  4.24690  2.90347  2.73739  3.18146  2.89801  2.37887  2.77519  2.98518  4.58477  3.61503
          0.00885  5.12710  5.84944  0.61958  0.77255  0.48576  0.95510
      2   2.82508  3.96351  5.00636  4.39407  2.53182  4.24072  4.00337  2.06994  4.18702  0.97374  3.12580  4.39557  4.59252  4.31210  4.20095  3.55345  3.29669  2.47544  5.05243  3.88552      2 - -
          2.68618  4.42225  2.77519  2.73123  3.46354  2.40513  3.72494  3.29354  2.67741  2.69355  4.24690  2.90347  2.73739  3.18146  2.89801  2.37887  2.77519  2.98518  4.58477  3.61503
          0.00885  5.12710  5.84944  0.61958  0.77255  0.48576  0.95510
      3   3.14954  3.88349  5.34533  4.77452  3.88653  4.65028  5.07460  1.04549  4.60592  1.83748  3.81642  4.80841  4.98256  4.77181  4.65809  3.31463  3.59703  1.46580  5.54897  4.36073      3 - -
          2.68618  4.42225  2.77519  2.73123  3.46354  2.40513  3.72494  3.29354  2.67741  2.69355  4.24690  2.90347  2.73739  3.18146  2.89801  2.37887  2.77519  2.98518  4.58477  3.61503
          0.00885  5.12710  5.84944  0.61958  0.77255  0.48576  0.95510
      4   2.06697  3.36085  5.49029  4.94358  4.06853  4.84230  5.33201  1.68228  4.80119  2.84297  3.51137  5.00255  5.16325  4.98995  4.88075  4.19834  3.73440  0.82886  5.79982  4.60108      4 - -
          2.68618  4.42225  2.77519  2.73123  3.46354  2.40513  3.72494  3.29354  2.67741  2.69355  4.24690  2.90347  2.73739  3.18146  2.89801  2.37887  2.77519  2.98518  4.58477  3.61503
          0.00885  5.12710  5.84944  0.61958  0.77255  0.48576  0.95510
      5   3.93346  6.76905  0.70437  1.27323  5.99971  3.95146  4.62884  5.61647  3.84137  5.03135  5.95812  3.38487  4.65753  3.30092  4.58848  3.73303  4.25676  5.11926  7.17565  5.51756      5 - -
          2.68618  4.42225  2.77519  2.73123  3.46354  2.40513  3.72494  3.29354  2.67741  2.69355  4.24690  2.90347  2.73739  3.18146  2.89801  2.37887  2.77519  2.98518  4.58477  3.61503
          0.00885  5.12710  5.84944  0.61958  0.77255  0.48576  0.95510
      6   3.94137  6.75077  0.39655  2.39591  6.01167  3.95167  4.64744  5.62411  3.87930  5.04924  5.98522  3.01122  4.66552  3.83957  4.63728  3.74379  3.60824  5.12561  7.20076  5.53871      6 - -
          2.68618  4.42225  2.77519  2.73123  3.46354  2.40513  3.72494  3.29354  2.67741  2.69355  4.24690  2.90347  2.73739  3.18146  2.89801  2.37887  2.77519  2.98518  4.58477  3.61503
          0.00885  5.12710  5.84944  0.61958  0.77255  0.48576  0.95510
      7   2.96095  5.46598  1.88664  1.95492  4.30759  3.71617  2.08667  3.86158  2.66356  3.76869  4.50952  2.53448  4.11969  2.89630  3.15881  2.35722  3.19367  3.85363  5.90088  4.48889      7 - -
          2.68618  4.42225  2.77519  2.73123  3.46354  2.40513  3.72494  3.29354  2.67741  2.69355  4.24690  2.90347  2.73739  3.18146  2.89801  2.37887  2.77519  2.98518  4.58477  3.61503
          0.00885  5.12710  5.84944  0.61958  0.77255  0.48576  0.95510
      8   2.63389  5.39138  2.93304  2.40500  4.15909  3.71296  3.28518  3.87336  2.39245  3.49640  4.43751  3.18879  1.66704  2.58466  2.65339  2.74393  3.04674  3.22366  5.83660  4.02075      8 - -
          2.68618  4.42225  2.77519  2.73123  3.46354  2.40513  3.72494  3.29354  2.67741  2.69355  4.24690  2.90347  2.73739  3.18146  2.89801  2.37887  2.77519  2.98518  4.58477  3.61503
          0.00885  5.12710  5.84944  0.61958  0.77255  0.48576  0.95510
      9   2.29544  4.80918  2.81635  2.83421  3.56856  3.42619  3.70507  2.62552  2.70426  1.87060  3.65383  3.52914  3.47808  3.36784  3.44653  2.77060  2.72861  2.38077  5.37119  4.10981      9 - -
          2.68618  4.42225  2.77519  2.73123  3.46354  2.40513  3.72494  3.29354  2.67741  2.69355  4.24690  2.90347  2.73739  3.18146  2.89801  2.37887  2.77519  2.98518  4.58477  3.61503
          0.00885  5.12710  5.84944  0.61958  0.77255  0.48576  0.95510
     10   2.53700  4.41570  4.54736  3.95479  2.88663  4.08895  4.04642  2.05353  3.81584  2.02777  2.67601  2.58432  4.45693  2.83351  3.95771  3.00466  3.07306  1.90033  5.03013  3.84294     10 - -
          2.68618  4.42225  2.77519  2.73123  3.46354  2.40513  3.72494  3.29354  2.67741  2.69355  4.24690  2.90347  2.73739  3.18146  2.89801  2.37887  2.77519  2.98518  4.58477  3.61503
          0.00885  5.12710  5.84944  0.61958  0.77255  0.48576  0.95510
     11   2.38038  4.18730  4.01102  3.43808  3.71270  3.98325  4.25158  2.81873  3.36799  1.91008  2.89950  3.79293  4.35927  2.87012  1.55598  3.06040  3.19427  2.62942  5.18388  3.96683     11 - -
          2.68618  4.42225  2.77519  2.73123  3.46354  2.40513  3.72494  3.29354  2.67741  2.69355  4.24690  2.90347  2.73739  3.18146  2.89801  2.37887  2.77519  2.98518  4.58477  3.61503
          0.00885  5.12710  5.84944  0.61958  0.77255  0.48576  0.95510
     12   2.46009  5.42259  2.83714  1.86767  3.54068  3.46032  3.63785  3.59117  2.25253  3.38394  3.37496  3.00294  4.10036  2.52170  2.40063  2.52672  2.88673  3.80907  5.85992  4.45368     12 - -
          2.68618  4.42225  2.77519  2.73123  3.46354  2.40513  3.72494  3.29354  2.67741  2.69355  4.24690  2.90347  2.73739  3.18146  2.89801  2.37887  2.77519  2.98518  4.58477  3.61503
          0.00885  5.12710  5.84944  0.61958  0.77255  0.48576  0.95510
     13   2.24241  4.63542  3.90465  3.14608  3.58873  2.49883  4.21391  2.36512  3.28273  1.79788  3.74079  2.83117  4.33182  3.28078  3.24855  2.78014  3.07654  2.45541  5.22277  3.59033     13 - -
          2.68618  4.42225  2.77519  2.73123  3.46354  2.40513  3.72494  3.29354  2.67741  2.69355  4.24690  2.90347  2.73739  3.18146  2.89801  2.37887  2.77519  2.98518  4.58477  3.61503
          0.00885  5.12710  5.84944  0.61958  0.77255  0.48576  0.95510
     14   2.82310  3.92515  4.93593  4.32087  3.13579  4.14462  4.47807  1.90016  4.10651  1.29893  2.48459  3.92260  4.50804  4.23810  4.11575  3.45585  2.87215  2.19471  4.10597  3.50846     14 - -
          2.68618  4.42225  2.77519  2.73123  3.46354  2.40513  3.72494  3.29354  2.67741  2.69355  4.24690  2.90347  2.73739  3.18146  2.89801  2.37887  2.77519  2.98518  4.58477  3.61503
          0.00885  5.12710  5.84944  0.61958  0.77255  0.48576  0.95510
     15   2.41217  5.43305  3.04359  2.42816  4.77480  3.00873  3.46495  3.94701  2.04178  3.73688  4.47460  2.87593  4.09878  2.55646  2.02071  2.61081  2.63357  2.91979  5.86769  4.45883     15 - -
          2.68618  4.42225  2.77519  2.73123  3.46354  2.40513  3.72494  3.29354  2.67741  2.69355  4.24690  2.90347  2.73739  3.18146  2.89801  2.37887  2.77519  2.98518  4.58477  3.61503
          0.00885  5.12710  5.84944  0.61958  0.77255  0.48576  0.95510
     16   2.65787  5.41812  2.82393  2.27903  4.20119  3.46087  3.89595  3.95673  2.39343  2.99036  4.46130  2.46073  4.10113  2.18096  2.46807  2.50829  2.48490  3.35640  4.65521  4.13341     16 - -
          2.68618  4.42225  2.77519  2.73123  3.46354  2.40513  3.72494  3.29354  2.67741  2.69355  4.24690  2.90347  2.73739  3.18146  2.89801  2.37887  2.77519  2.98518  4.58477  3.61503
          0.00885  5.12710  5.84944  0.61958  0.77255  0.48576  0.95510
     17   2.48043  4.02710  4.79656  3.30931  2.69004  3.83433  4.45088  1.85525  4.00491  1.73510  2.98554  4.24058  4.48992  3.21730  3.77929  2.92981  2.95903  2.28814  4.26074  3.17956     17 - -
          2.68618  4.42225  2.77519  2.73123  3.46354  2.40513  3.72494  3.29354  2.67741  2.69355  4.24690  2.90347  2.73739  3.18146  2.89801  2.37887  2.77519  2.98518  4.58477  3.61503
          0.00885  5.12710  5.84944  0.61958  0.77255  0.48576  0.95510
     18   3.33516  4.04848  5.55232  4.95756  2.42823  4.84242  5.18707  1.72224  4.77629  0.78119  3.51545  5.00495  5.10426  4.83097  4.77311  4.17981  3.80677  2.56604  5.52022  4.41423     18 - -
          2.68618  4.42225  2.77519  2.73123  3.46354  2.40513  3.72494  3.29354  2.67741  2.69355  4.24690  2.90347  2.73739  3.18146  2.89801  2.37887  2.77519  2.98518  4.58477  3.61503
          0.00885  5.12710  5.84944  0.61958  0.77255  0.48576  0.95510
     19   2.65121  5.44376  2.65465  1.66308  4.78947  3.20645  3.89163  3.92854  2.10482  3.74927  4.48432  2.48669  4.09803  2.59348  2.51472  2.78763  2.70725  3.83476  5.87596  4.46455     19 - -
          2.68636  4.42243  2.77528  2.73133  3.46355  2.40524  3.72513  3.29271  2.67748  2.69358  4.24577  2.90331  2.73758  3.18101  2.89819  2.37905  2.77499  2.98537  4.58495  3.61452
          0.33725  1.41859  3.11863  0.53074  0.88714  0.48576  0.95510
     20   2.91170  5.40869  2.42367  2.07111  4.74803  3.39142  3.59287  3.20624  2.10334  2.96267  4.04112  2.99699  4.08094  2.50075  2.68877  2.28991  3.02774  3.58072  5.84481  3.59116     25 - -
          2.68619  4.42226  2.77521  2.73124  3.46355  2.40514  3.72441  3.29355  2.67742  2.69356  4.24691  2.90348  2.73741  3.18147  2.89802  2.37888  2.77521  2.98519  4.58478  3.61504
          0.03953  3.33121  5.80723  0.38006  1.15145  0.41521  1.07940
     21   2.34312  5.38071  2.60792  1.73053  4.04210  3.71491  3.64448  4.16968  2.57163  2.74015  3.80649  3.06054  3.45500  2.79176  2.89013  2.34975  2.98804  3.54247  4.90405  3.71678     27 - -
          2.68618  4.42225  2.77519  2.73123  3.46354  2.40513  3.72494  3.29354  2.67741  2.69355  4.24690  2.90347  2.73739  3.18146  2.89801  2.37887  2.77519  2.98518  4.58477  3.61503
          0.00885  5.12710  5.84944  0.61958  0.77255  0.48576  0.95510
     22   2.63178  5.39155  2.39842  2.54763  4.71522  1.48958  3.55280  3.76368  2.37072  3.68762  4.43799  2.88772  4.10754  2.76859  3.13675  2.90553  3.04717  3.55081  4.08691  4.43939     28 - -
          2.68618  4.42225  2.77519  2.73123  3.46354  2.40513  3.72494  3.29354  2.67741  2.69355  4.24690  2.90347  2.73739  3.18146  2.89801  2.37887  2.77519  2.98518  4.58477  3.61503
          0.00885  5.12710  5.84944  0.61958  0.77255  0.48576  0.95510
     23   2.83831  3.35598  4.82864  4.22044  2.30877  4.12894  4.11461  2.29449  4.02840  2.08946  2.54574  3.79293  3.43246  3.21301  4.07424  3.27956  3.20371  2.41065  4.98335  1.93538     29 - -
          2.68620  4.42227  2.77522  2.73125  3.46356  2.40502  3.72497  3.29356  2.67743  2.69357  4.24692  2.90349  2.73724  3.18148  2.89803  2.37889  2.77522  2.98520  4.58479  3.61505
          0.54303  3.49561  0.94498  0.65146  0.73665  0.48576  0.95510
     24   2.60497  5.21431  3.00411  1.82055  4.54235  3.25264  3.71367  4.01611  2.37643  3.51204  3.32529  2.35262  3.91778  2.45733  2.81298  2.40778  2.76582  3.59588  5.65709  4.25706     32 - -
          2.68618  4.42225  2.77519  2.73123  3.46354  2.40513  3.72494  3.29354  2.67741  2.69355  4.24690  2.90347  2.73739  3.18146  2.89801  2.37887  2.77519  2.98518  4.58477  3.61503
          0.01446  4.63965  5.36200  0.61958  0.77255  0.18890  1.75948
     25   2.66600  5.38529  2.84440  2.11055  4.70727  3.71408  3.65655  3.10232  2.40776  3.68068  3.70540  2.43084  4.10699  2.89097  2.61290  2.41366  2.82933  2.24457  5.83203  4.43544     33 - -
          2.68618  4.42225  2.77519  2.73123  3.46354  2.40513  3.72494  3.29354  2.67741  2.69355  4.24690  2.90347  2.73739  3.18146  2.89801  2.37887  2.77519  2.98518  4.58477  3.61503
          0.00885  5.12710  5.84944  0.61958  0.77255  0.48576  0.95510
     26   2.65990  4.06803  4.02196  4.48871  3.77848  4.46198  4.84553  1.64712  4.33203  2.51249  3.74048  4.57200  4.81063  4.51333  4.42046  3.78364  2.77491  0.95532  5.38161  4.19221     34 - -
          2.68618  4.42225  2.77519  2.73123  3.46354  2.40513  3.72494  3.29354  2.67741  2.69355  4.24690  2.90347  2.73739  3.18146  2.89801  2.37887  2.77519  2.98518  4.58477  3.61503
          0.00885  5.12710  5.84944  0.61958  0.77255  0.48576  0.95510
     27   1.77118  4.25241  2.68187  2.30315  3.83513  2.48777  3.71461  3.91900  2.72504  3.08873  3.69346  3.25806  4.13924  2.95857  2.72618  2.77444  2.86708  2.89789  5.70764  4.35192     35 - -
          2.68622  4.42229  2.77524  2.73127  3.46358  2.40508  3.72499  3.29358  2.67745  2.69318  4.24694  2.90351  2.73734  3.18150  2.89805  2.37891  2.77524  2.98522  4.58481  3.61507
          0.11765  2.34754  4.17389  0.20815  1.67178  0.48576  0.95510
     28   2.12439  4.97503  3.45194  1.94201  3.70711  3.37104  4.02455  3.56537  2.74926  2.55693  4.05839  3.38791  4.19526  3.06724  3.31762  2.26401  2.32679  2.58337  4.50236  4.20950     37 - -
          2.68618  4.42225  2.77519  2.73123  3.46354  2.40513  3.72494  3.29354  2.67741  2.69355  4.24690  2.90347  2.73739  3.18146  2.89801  2.37887  2.77519  2.98518  4.58477  3.61503
          0.00897  5.11451  5.83685  0.61958  0.77255  0.46196  0.99438
     29   1.36762  3.68253  4.64310  4.04572  2.34562  3.78798  3.97200  2.83591  3.88988  2.50214  3.51303  4.16504  3.83517  4.07425  3.99962  3.40108  2.26659  2.17297  4.26079  3.59347     38 - -
          2.68618  4.42225  2.77519  2.73123  3.46354  2.40513  3.72494  3.29354  2.67741  2.69355  4.24690  2.90347  2.73739  3.18146  2.89801  2.37887  2.77519  2.98518  4.58477  3.61503
          0.00885  5.12710  5.84944  0.61958  0.77255  0.48576  0.95510
     30   2.27733  4.20128  2.08519  2.00207  4.75797  3.21906  3.89532  4.23811  2.63332  3.72296  3.98588  3.17806  3.08580  2.65826  2.89255  2.37684  2.68871  3.80738  5.85894  3.63198     39 - -
          2.68618  4.42225  2.77519  2.73123  3.46354  2.40513  3.72494  3.29354  2.67741  2.69355  4.24690  2.90347  2.73739  3.18146  2.89801  2.37887  2.77519  2.98518  4.58477  3.61503
          0.00885  5.12710  5.84944  0.61958  0.77255  0.48576  0.95510
     31   2.83119  4.58752  1.76924  2.45205  4.78497  3.29191  3.63089  4.26744  2.65250  3.74953  4.49067  1.96498  3.67985  3.00964  3.14609  2.03008  2.84406  3.83373  5.88369  4.47461     40 - -
          2.68618  4.42225  2.77519  2.73123  3.46354  2.40513  3.72494  3.29354  2.67741  2.69355  4.24690  2.90347  2.73739  3.18146  2.89801  2.37887  2.77519  2.98518  4.58477  3.61503
          0.00885  5.12710  5.84944  0.61958  0.77255  0.48576  0.95510
     32   2.23536  4.76665  3.74489  3.18630  3.95886  1.35032  4.18267  3.15745  3.15196  2.52190  3.90597  3.61227  2.88512  3.46697  3.53422  2.57549  3.20048  2.97220  5.37665  3.71155     41 - -
          2.68618  4.42225  2.77519  2.73123  3.46354  2.40513  3.72494  3.29354  2.67741  2.69355  4.24690  2.90347  2.73739  3.18146  2.89801  2.37887  2.77519  2.98518  4.58477  3.61503
          0.00885  5.12710  5.84944  0.61958  0.77255  0.48576  0.95510
     33   2.48938  5.41703  2.74549  2.05773  4.20358  3.49656  3.49288  4.23097  2.04802  2.80074  4.10431  3.17948  3.53461  2.65467  2.70024  2.57026  2.76792  3.11953  5.85578  3.52173     42 - -
          2.68618  4.42225  2.77519  2.73123  3.46354  2.40513  3.72494  3.29354  2.67741  2.69355  4.24690  2.90347  2.73739  3.18146  2.89801  2.37887  2.77519  2.98518  4.58477  3.61503
          0.00885  5.12710  5.84944  0.61958  0.77255  0.48576  0.95510
     34   2.12048  5.41605  2.43024  1.64071  4.75018  3.32035  3.89759  3.49634  2.63691  3.50226  4.45972  3.18061  4.10243  2.30103  3.03999  2.49913  3.05218  3.35148  5.85540  4.45105     43 - -
          2.68618  4.42225  2.77519  2.73123  3.46354  2.40513  3.72494  3.29354  2.67741  2.69355  4.24690  2.90347  2.73739  3.18146  2.89801  2.37887  2.77519  2.98518  4.58477  3.61503
          0.00885  5.12710  5.84944  0.61958  0.77255  0.48576  0.95510
     35   1.17645  3.97201  4.57367  3.98187  3.06275  2.92291  4.41504  2.85759  3.84002  2.05614  3.33416  4.13160  3.99764  4.03765  3.97592  3.38710  3.01474  2.23200  5.03893  3.85254     44 - -
          2.68618  4.42225  2.77519  2.73123  3.46354  2.40513  3.72494  3.29354  2.67741  2.69355  4.24690  2.90347  2.73739  3.18146  2.89801  2.37887  2.77519  2.98518  4.58477  3.61503
          0.00885  5.12710  5.84944  0.61958  0.77255  0.48576  0.95510
     36   2.85764  4.37012  4.78664  3.34101  3.12948  4.12361  4.44909  2.09592  3.65727  1.32343  3.08396  3.83940  4.48881  4.15648  3.14056  3.42823  3.20333  2.12611  3.64001  3.13395     45 - -
          2.68618  4.42225  2.77519  2.73123  3.46354  2.40513  3.72494  3.29354  2.67741  2.69355  4.24690  2.90347  2.73739  3.18146  2.89801  2.37887  2.77519  2.98518  4.58477  3.61503
          0.00885  5.12710  5.84944  0.61958  0.77255  0.48576  0.95510
     37   2.22051  5.44425  2.42257  1.72030  4.79006  3.02978  3.47816  4.27663  2.24445  3.59211  4.48478  2.79958  4.09806  2.63714  2.61582  2.70472  3.03004  3.83530  5.87640  4.46485     46 - -
          2.68618  4.42225  2.77519  2.73123  3.46354  2.40513  3.72494  3.29354  2.67741  2.69355  4.24690  2.90347  2.73739  3.18146  2.89801  2.37887  2.77519  2.98518  4.58477  3.61503
          0.00885  5.12710  5.84944  0.61958  0.77255  0.48576  0.95510
     38   2.70565  4.84119  3.42163  2.70909  3.67587  3.62392  3.69830  2.60208  2.53948  1.95376  3.32332  3.10049  4.24663  2.67537  2.99708  2.86166  3.04031  2.81304  3.78138  2.94719     47 - -
          2.68618  4.42225  2.77519  2.73123  3.46354  2.40513  3.72494  3.29354  2.67741  2.69355  4.24690  2.90347  2.73739  3.18146  2.89801  2.37887  2.77519  2.98518  4.58477  3.61503
          0.00885  5.12710  5.84944  0.61958  0.77255  0.48576  0.95510
     39   2.35788  3.92605  4.93049  4.31557  3.05242  4.14158  3.83223  1.99779  4.10177  1.58604  3.08488  4.30201  4.50530  4.23409  4.11207  3.45260  2.70309  1.90764  3.16167  3.41982     48 - -
          2.68600  4.42235  2.77530  2.73133  3.46364  2.40523  3.72504  3.29364  2.67738  2.69325  4.24567  2.90306  2.73750  3.18156  2.89811  2.37897  2.77530  2.98528  4.58487  3.61513
          0.08896  2.49814  5.84944  0.93429  0.49901  0.48576  0.95510
     40   2.67559  4.00499  2.64967  2.07894  4.78730  3.12747  3.19047  4.27358  1.89680  3.74724  4.08141  2.96995  3.05995  2.32433  2.54879  2.80134  3.02683  3.83266  5.87417  4.46296     53 - -
          2.68618  4.42225  2.77519  2.73123  3.46354  2.40513  3.72494  3.29354  2.67741  2.69355  4.24690  2.90347  2.73739  3.18146  2.89801  2.37887  2.77519  2.98518  4.58477  3.61503
          0.00885  5.12710  5.84944  0.61958  0.77255  0.48576  0.95510
     41   2.46773  5.43094  3.18290  1.88997  3.49293  3.32380  3.43449  4.25485  2.11855  3.49872  4.09268  2.49480  3.53271  2.55571  2.77393  2.62477  2.61625  3.62857  5.86613  4.45772     54 - -
          2.68618  4.42225  2.77519  2.73123  3.46354  2.40513  3.72494  3.29354  2.67741  2.69355  4.24690  2.90347  2.73739  3.18146  2.89801  2.37887  2.77519  2.98518  4.58477  3.61503
          0.00885  5.12710  5.84944  0.61958  0.77255  0.48576  0.95510
     42   2.69173  5.41805  2.84652  2.12821  3.59506  3.06197  2.69952  4.23270  2.28337  2.65497  3.35061  2.83668  4.10115  2.49303  2.69810  2.62997  3.16167  3.80349  5.85654  3.78806     55 - -
          2.68618  4.42225  2.77519  2.73123  3.46354  2.40513  3.72494  3.29354  2.67741  2.69355  4.24690  2.90347  2.73739  3.18146  2.89801  2.37887  2.77519  2.98518  4.58477  3.61503
          0.02699  5.12710  3.87799  0.61958  0.77255  0.48576  0.95510
     43   2.50324  5.42705  2.42831  2.52449  4.31057  3.19264  3.31469  4.25394  2.17435  3.73129  4.46835  2.61816  3.37080  2.75472  2.32494  2.60578  2.47927  3.31010  4.08574  4.45171     56 - -
          2.68637  4.42244  2.77459  2.73125  3.46373  2.40519  3.72513  3.29373  2.67716  2.69332  4.24709  2.90345  2.73758  3.18119  2.89820  2.37873  2.77538  2.98537  4.58496  3.61522
          0.17386  1.85372  5.83147  0.94623  0.49136  0.45258  1.01056
     44   2.61308  3.90293  4.80229  3.79393  2.37692  3.81757  4.45266  2.14103  4.00938  2.40493  3.48629  4.24372  2.02784  4.16558  4.06465  3.43154  3.05339  1.96635  4.98802  2.43296     62 - -
          2.68618  4.42225  2.77519  2.73123  3.46354  2.40513  3.72494  3.29354  2.67741  2.69355  4.24690  2.90347  2.73739  3.18146  2.89801  2.37887  2.77519  2.98518  4.58477  3.61503
          0.00885  5.12710  5.84944  0.61958  0.77255  0.48576  0.95510
     45   3.52402  6.15223  0.72391  2.73479  5.45343  2.47253  3.36819  4.98534  3.32444  4.44639  5.25830  2.75817  4.46160  2.99210  3.91462  2.99760  3.79917  4.53009  6.58863  5.07725     63 - -
          2.68618  4.42225  2.77519  2.73123  3.46354  2.40513  3.72494  3.29354  2.67741  2.69355  4.24690  2.90347  2.73739  3.18146  2.89801  2.37887  2.77519  2.98518  4.58477  3.61503
          0.00885  5.12710  5.84944  0.61958  0.77255  0.48576  0.95510
     46   2.91819  3.01062  5.05087  4.44219  3.32789  4.27760  4.62041  2.21219  4.23552  1.27336  2.72191  4.43789  4.13856  4.36503  4.24862  3.59333  3.31944  1.58388  5.10066  3.92953     64 - -
          2.68618  4.42225  2.77519  2.73123  3.46354  2.40513  3.72494  3.29354  2.67741  2.69355  4.24690  2.90347  2.73739  3.18146  2.89801  2.37887  2.77519  2.98518  4.58477  3.61503
          0.00885  5.12710  5.84944  0.61958  0.77255  0.48576  0.95510
     47   2.96690  3.51704  5.05474  4.44862  3.55338  4.28213  4.63127  1.43266  4.24319  1.86931  2.93746  4.44309  4.63661  4.37918  4.25901  3.59893  3.14854  1.50502  5.11748  3.17166     65 - -
          2.68618  4.42225  2.77519  2.73123  3.46354  2.40513  3.72494  3.29354  2.67741  2.69355  4.24690  2.90347  2.73739  3.18146  2.89801  2.37887  2.77519  2.98518  4.58477  3.61503
          0.00885  5.12710  5.84944  0.61958  0.77255  0.48576  0.95510
     48   3.47169  4.78329  5.45805  4.87186  2.19837  4.74887  5.12227  1.35501  4.69358  1.34194  3.61925  4.90904  5.04130  4.79498  4.71116  4.08540  2.89048  1.91263  5.51413  4.37398     66 - -
          2.68618  4.42225  2.77519  2.73123  3.46354  2.40513  3.72494  3.29354  2.67741  2.69355  4.24690  2.90347  2.73739  3.18146  2.89801  2.37887  2.77519  2.98518  4.58477  3.61503
          0.00885  5.12710  5.84944  0.61958  0.77255  0.48576  0.95510
     49   2.99926  3.20113  4.89105  4.28236  3.47325  4.16472  4.49828  2.35896  4.08482  1.32444  2.33122  4.30355  4.52738  4.22958  4.11990  2.87583  2.08378  2.38864  5.01138  3.83478     67 - -
          2.68618  4.42225  2.77519  2.73123  3.46354  2.40513  3.72494  3.29354  2.67741  2.69355  4.24690  2.90347  2.73739  3.18146  2.89801  2.37887  2.77519  2.98518  4.58477  3.61503
          0.00885  5.12710  5.84944  0.61958  0.77255  0.48576  0.95510
     50   4.06661  6.65681  0.27807  2.96554  6.03710  4.05538  4.83624  5.79748  4.12761  5.22931  6.21416  3.12702  4.79215  4.05464  4.88283  3.89645  4.43493  5.27206  7.22183  5.64395     68 - -
          2.68618  4.42225  2.77519  2.73123  3.46354  2.40513  3.72494  3.29354  2.67741  2.69355  4.24690  2.90347  2.73739  3.18146  2.89801  2.37887  2.77519  2.98518  4.58477  3.61503
          0.00885  5.12710  5.84944  0.61958  0.77255  0.48576  0.95510
     51   2.97638  3.46692  4.91427  4.30086  3.44632  4.14354  4.47596  1.53629  4.09144  1.65379  2.86623  3.84044  4.50710  3.74753  3.82079  3.45385  3.20857  1.75831  4.34746  3.80054     69 - -
          2.68618  4.42225  2.77519  2.73123  3.46354  2.40513  3.72494  3.29354  2.67741  2.69355  4.24690  2.90347  2.73739  3.18146  2.89801  2.37887  2.77519  2.98518  4.58477  3.61503
          0.00885  5.12710  5.84944  0.61958  0.77255  0.48576  0.95510
     52   2.69117  4.52989  2.70699  2.27811  4.74265  3.26473  3.89773  3.88946  2.55556  3.44236  3.51015  2.09756  4.10247  2.27319  2.38087  2.43113  3.16183  3.40496  4.62989  4.07369     70 - -
          2.68618  4.42225  2.77519  2.73123  3.46354  2.40513  3.72494  3.29354  2.67741  2.69355  4.24690  2.90347  2.73739  3.18146  2.89801  2.37887  2.77519  2.98518  4.58477  3.61503
          0.00885  5.12710  5.84944  0.61958  0.77255  0.48576  0.95510
     53   4.47970  5.63852  6.43532  5.85194  3.68427  5.93490  6.18781  2.21057  5.72185  1.05700  0.88462  6.11184  5.82766  5.46722  5.60790  5.36224  4.66769  3.16902  6.01477  5.13126     71 - -
          2.68618  4.42225  2.77519  2.73123  3.46354  2.40513  3.72494  3.29354  2.67741  2.69355  4.24690  2.90347  2.73739  3.18146  2.89801  2.37887  2.77519  2.98518  4.58477  3.61503
          0.00885  5.12710  5.84944  0.61958  0.77255  0.48576  0.95510
     54   3.11668  5.67528  2.89037  2.64520  5.03390  2.81642  4.22799  4.50459  2.95821  4.03280  4.83350  3.33658  0.86652  3.12185  3.60482  2.61766  3.53770  4.09845  6.21230  4.79654     72 - -
          2.68618  4.42225  2.77519  2.73123  3.46354  2.40513  3.72494  3.29354  2.67741  2.69355  4.24690  2.90347  2.73739  3.18146  2.89801  2.37887  2.77519  2.98518  4.58477  3.61503
          0.00885  5.12710  5.84944  0.61958  0.77255  0.48576  0.95510
     55   2.93162  5.44120  2.39645  2.39694  4.78582  1.87668  3.36426  4.27144  2.18822  3.56760  4.48205  2.67286  4.09857  2.83709  2.49722  2.69848  2.81036  3.49704  5.87402  4.46336     73 - -
          2.68624  4.42231  2.77495  2.73115  3.46360  2.40518  3.72500  3.29360  2.67734  2.69361  4.24695  2.90337  2.73745  3.18152  2.89793  2.37885  2.77525  2.98524  4.58483  3.61509
          0.10714  2.31550  5.84944  0.39932  1.11102  0.48576  0.95510
     56   2.96418  3.99156  3.35490  3.13880  3.59899  3.40444  4.32883  1.89325  3.58949  2.12647  1.85488  3.95446  4.41012  3.58607  3.02212  3.31385  3.01050  2.26170  5.09559  3.89569     76 - -
          2.68622  4.42229  2.77524  2.73127  3.46358  2.40501  3.72499  3.29358  2.67724  2.69359  4.24694  2.90351  2.73744  3.18151  2.89805  2.37891  2.77524  2.98523  4.58481  3.61453
          0.04052  3.30139  5.84944  0.87937  0.53622  0.48576  0.95510
     57   2.80829  5.44066  1.46557  2.56056  4.77264  3.29521  3.32728  4.25126  2.66629  3.74084  4.48683  2.14679  4.11985  3.02131  3.15961  2.37379  2.73261  3.82468  4.48149  4.47508     80 - -
          2.68618  4.42225  2.77519  2.73123  3.46354  2.40513  3.72494  3.29354  2.67741  2.69355  4.24690  2.90347  2.73739  3.18146  2.89801  2.37887  2.77519  2.98518  4.58477  3.61503
          0.00885  5.12710  5.84944  0.61958  0.77255  0.48576  0.95510
     58   4.74163  6.24275  5.59364  5.65456  6.52388  0.05831  6.52462  6.55249  5.94724  5.95147  7.03465  5.76485  5.62636  6.18708  5.92243  4.96462  5.28485  5.88295  7.17886  6.70647     81 - -
          2.68618  4.42225  2.77519  2.73123  3.46354  2.40513  3.72494  3.29354  2.67741  2.69355  4.24690  2.90347  2.73739  3.18146  2.89801  2.37887  2.77519  2.98518  4.58477  3.61503
          0.00885  5.12710  5.84944  0.61958  0.77255  0.48576  0.95510
     59   2.84749  4.36132  4.31830  4.23660  2.79402  4.13172  3.41109  1.81353  4.04113  1.40198  3.06388  4.26402  3.56031  4.18926  4.08119  3.43905  3.04819  2.33680  4.98161  2.81036     82 - -
          2.68618  4.42225  2.77519  2.73123  3.46354  2.40513  3.72494  3.29354  2.67741  2.69355  4.24690  2.90347  2.73739  3.18146  2.89801  2.37887  2.77519  2.98518  4.58477  3.61503
          0.00885  5.12710  5.84944  0.61958  0.77255  0.48576  0.95510
     60   2.62904  5.44055  2.23144  1.64645  4.78526  3.70450  3.66598  4.27089  2.33946  3.19880  4.13174  2.94122  4.09809  2.54892  2.47427  2.89338  2.59786  3.83101  5.87336  4.46273     83 - -
          2.68618  4.42225  2.77519  2.73123  3.46354  2.40513  3.72494  3.29354  2.67741  2.69355  4.24690  2.90347  2.73739  3.18146  2.89801  2.37887  2.77519  2.98518  4.58477  3.61503
          0.00885  5.12710  5.84944  0.61958  0.77255  0.48576  0.95510
     61   2.39369  4.35998  4.86169  4.25159  2.46673  3.54349  4.46456  2.39761  4.05310  1.29440  3.29277  4.27209  4.49912  4.19856  4.08808  3.11280  2.56870  2.15935  4.98110  3.54345     84 - -
          2.68618  4.42225  2.77519  2.73123  3.46354  2.40513  3.72494  3.29354  2.67741  2.69355  4.24690  2.90347  2.73739  3.18146  2.89801  2.37887  2.77519  2.98518  4.58477  3.61503
          0.00885  5.12710  5.84944  0.61958  0.77255  0.48576  0.95510
     62   2.47143  3.08133  4.84486  4.23563  2.93305  3.29123  4.45978  2.24492  4.04024  1.49827  3.26261  4.26322  4.49563  3.82688  4.08045  2.98170  2.17172  2.38126  4.98123  3.44022     85 - -
          2.68618  4.42225  2.77519  2.73123  3.46354  2.40513  3.72494  3.29354  2.67741  2.69355  4.24690  2.90347  2.73739  3.18146  2.89801  2.37887  2.77519  2.98518  4.58477  3.61503
          0.00885  5.12710  5.84944  0.61958  0.77255  0.48576  0.95510
     63   2.55229  5.43767  2.90431  2.15038  4.07553  3.50961  3.89163  4.26642  1.84984  3.74237  3.80643  3.06845  3.83778  2.58577  2.16196  2.29827  2.70364  3.82760  5.87113  4.46101     86 - -
          2.68618  4.42225  2.77519  2.73123  3.46354  2.40513  3.72494  3.29354  2.67741  2.69355  4.24690  2.90347  2.73739  3.18146  2.89801  2.37887  2.77519  2.98518  4.58477  3.61503
          0.00885  5.12710  5.84944  0.61958  0.77255  0.48576  0.95510
     64   2.67246  5.37740  3.11152  2.01405  4.69625  3.71562  3.63693  3.56759  2.31297  2.75472  3.57914  2.83648  4.10843  2.45668  2.07818  2.80262  2.84464  3.75387  4.48879  3.49370     87 - -
          2.68618  4.42225  2.77519  2.73123  3.46354  2.40513  3.72494  3.29354  2.67741  2.69355  4.24690  2.90347  2.73739  3.18146  2.89801  2.37887  2.77519  2.98518  4.58477  3.61503
          0.00885  5.12710  5.84944  0.61958  0.77255  0.48576  0.95510
     65   4.19228  5.39270  6.20233  5.63148  3.38342  5.62747  5.97117  0.98662  5.50502  0.98760  2.78773  5.80323  5.66810  5.37766  5.44643  5.02460  4.40234  2.52201  5.97451  5.01275     88 - -
          2.68622  4.42229  2.77523  2.73127  3.46358  2.40516  3.72498  3.29358  2.67744  2.69359  4.24601  2.90350  2.73743  3.18150  2.89772  2.37890  2.77511  2.98522  4.58481  3.61507
          0.09590  2.42401  5.84944  0.21951  1.62411  0.48576  0.95510
     66   2.58348  4.56018  3.07058  2.54724  4.75372  3.71064  3.43372  4.23200  1.90483  3.41303  4.46187  2.99647  3.82619  2.54908  1.57320  2.78600  3.16432  3.20820  5.85652  4.45277     90 - -
          2.68618  4.42225  2.77519  2.73123  3.46354  2.40513  3.72494  3.29354  2.67741  2.69355  4.24690  2.90347  2.73739  3.18146  2.89801  2.37887  2.77519  2.98518  4.58477  3.61503
          0.00885  5.12710  5.84944  0.61958  0.77255  0.48576  0.95510
     67   2.40812  5.44112  2.80341  2.04183  4.78633  3.26683  3.89091  4.27238  2.17190  3.31773  4.48176  2.71072  3.82081  2.31613  2.20233  2.72286  2.76179  3.43813  5.87371  4.46269     91 - -
          2.68618  4.42225  2.77519  2.73123  3.46354  2.40513  3.72494  3.29354  2.67741  2.69355  4.24690  2.90347  2.73739  3.18146  2.89801  2.37887  2.77519  2.98518  4.58477  3.61503
          0.03301  5.12710  3.62903  0.61958  0.77255  0.48576  0.95510
     68   2.66507  5.34671  2.86778  2.22061  3.81201  3.70875  2.67163  3.51198  2.39917  2.59911  4.05617  2.73373  4.10136  2.69438  2.31989  2.70810  2.91025  3.28940  4.94571  3.94629     92 - -
          2.68618  4.42225  2.77519  2.73123  3.46354  2.40513  3.72494  3.29354  2.67741  2.69355  4.24690  2.90347  2.73739  3.18146  2.89801  2.37887  2.77519  2.98518  4.58477  3.61503
          0.00907  5.10315  5.82550  0.61958  0.77255  0.49883  0.93456
     69   2.58133  5.42377  2.29607  2.30758  3.79899  2.73725  3.44144  3.90472  2.42095  3.72693  4.46574  2.71669  2.48300  2.68292  3.01061  2.48304  3.02943  3.81173  4.56097  3.71121     93 - -
          2.68581  4.42171  2.77538  2.73120  3.46346  2.40514  3.72452  3.29372  2.67723  2.69364  4.24671  2.90365  2.73758  3.18150  2.89806  2.37885  2.77538  2.98519  4.58495  3.61490
          0.39953  1.58154  2.08984  0.68290  0.70350  0.52281  0.89858
     70   2.67088  5.28059  2.76053  2.52122  4.58554  3.36614  3.38117  3.75034  2.42480  3.05890  4.01261  3.01277  1.94322  2.85396  2.90975  2.34440  3.10261  3.31894  5.73805  3.17993     96 - -
          2.68618  4.42225  2.77519  2.73123  3.46354  2.40513  3.72494  3.29354  2.67741  2.69355  4.24690  2.90347  2.73739  3.18146  2.89801  2.37887  2.77519  2.98518  4.58477  3.61503
          0.01020  4.98651  5.70885  0.61958  0.77255  0.40779  1.09399
     71   2.69135  5.42128  2.40937  2.31251  4.76347  2.77419  3.13266  4.24742  2.46245  3.46583  4.46270  2.73403  3.59152  2.47926  2.99446  2.35720  2.44606  2.89388  4.92263  4.44648     97 - -
          2.68623  4.42230  2.77524  2.73128  3.46359  2.40499  3.72499  3.29359  2.67745  2.69360  4.24694  2.90351  2.73744  3.18151  2.89776  2.37891  2.77524  2.98523  4.58482  3.61447
          0.04573  3.17653  5.82070  0.89273  0.52684  0.43504  1.04195
     72   2.87097  3.78467  4.73115  4.12915  3.47730  2.93695  4.44019  2.28579  3.95708  1.86872  2.77880  4.20992  2.89934  4.12627  4.03728  2.96925  2.00298  1.93717  5.00021  3.81897    101 - -
          2.68618  4.42225  2.77519  2.73123  3.46354  2.40513  3.72494  3.29354  2.67741  2.69355  4.24690  2.90347  2.73739  3.18146  2.89801  2.37887  2.77519  2.98518  4.58477  3.61503
          0.00885  5.12710  5.84944  0.61958  0.77255  0.48576  0.95510
     73   2.73955  5.34948  3.09481  2.66436  4.12300  3.54156  3.91316  3.81199  2.21733  3.63868  4.40023  2.74331  1.48287  2.93203  2.60770  2.68600  3.16419  3.44636  5.80504  4.05100    102 - -
          2.68618  4.42225  2.77519  2.73123  3.46354  2.40513  3.72494  3.29354  2.67741  2.69355  4.24690  2.90347  2.73739  3.18146  2.89801  2.37887  2.77519  2.98518  4.58477  3.61503
          0.00885  5.12710  5.84944  0.61958  0.77255  0.48576  0.95510
     74   3.34426  3.47100  5.29229  4.72057  3.88830  4.63245  5.04951  1.20730  4.55145  2.61736  3.82065  4.77394  4.96638  4.73153  3.42476  3.96837  3.35017  1.04686  5.54273  4.35232    103 - -
          2.68618  4.42225  2.77519  2.73123  3.46354  2.40513  3.72494  3.29354  2.67741  2.69355  4.24690  2.90347  2.73739  3.18146  2.89801  2.37887  2.77519  2.98518  4.58477  3.61503
          0.00885  5.12710  5.84944  0.61958  0.77255  0.48576  0.95510
     75   3.01865  4.50659  5.10903  4.50218  3.54599  4.34708  4.68910  1.11673  4.29891  1.88567  2.93657  4.50542  4.69021  4.42258  4.31253  3.66459  3.38130  1.70746  4.37298  3.60864    104 - -
          2.68618  4.42225  2.77519  2.73123  3.46354  2.40513  3.72494  3.29354  2.67741  2.69355  4.24690  2.90347  2.73739  3.18146  2.89801  2.37887  2.77519  2.98518  4.58477  3.61503
          0.00885  5.12710  5.84944  0.61958  0.77255  0.48576  0.95510
     76   2.32130  4.41202  4.99832  4.38765  2.25016  3.85653  4.56348  1.78609  4.17964  1.93675  2.25294  4.38296  4.58161  4.31164  4.19406  3.53841  3.27594  1.85617  5.05185  3.87844    105 - -
          2.68618  4.42225  2.77519  2.73123  3.46354  2.40513  3.72494  3.29354  2.67741  2.69355  4.24690  2.90347  2.73739  3.18146  2.89801  2.37887  2.77519  2.98518  4.58477  3.61503
          0.00885  5.12710  5.84944  0.61958  0.77255  0.48576  0.95510
     77   3.10548  3.59163  5.08129  4.46938  2.48802  4.29328  4.63052  1.86826  4.25823  1.49059  2.68367  4.45864  4.64047  4.37645  4.26203  3.60922  3.33691  1.63909  5.09629  3.48631    106 - -
          2.68618  4.42225  2.77519  2.73123  3.46354  2.40513  3.72494  3.29354  2.67741  2.69355  4.24690  2.90347  2.73739  3.18146  2.89801  2.37887  2.77519  2.98518  4.58477  3.61503
          0.00885  5.12710  5.84944  0.61958  0.77255  0.48576  0.95510
     78   2.94681  4.87289  4.68006  4.35667  5.24380  2.90955  5.26088  4.67327  4.33353  4.36633  5.16424  4.27500  4.48385  4.57300  4.58067  1.34109  0.76657  3.37395  6.59449  5.44206    107 - -
          2.68622  4.42229  2.77524  2.73128  3.46306  2.40500  3.72499  3.29358  2.67745  2.69359  4.24694  2.90351  2.73744  3.18151  2.89805  2.37877  2.77524  2.98523  4.58481  3.61507
          0.13067  2.29123  3.84661  0.20000  1.70775  0.48576  0.95510
     79   1.53288  4.87695  3.54118  2.82368  4.05354  2.49140  4.06388  3.27407  2.95833  2.84092  3.15881  3.45563  4.22278  3.09285  3.24551  2.27366  2.69058  2.83576  5.42737  4.14982    109 - -
          2.68618  4.42225  2.77519  2.73123  3.46354  2.40513  3.72494  3.29354  2.67741  2.69355  4.24690  2.90347  2.73739  3.18146  2.89801  2.37887  2.77519  2.98518  4.58477  3.61503
          0.00902  5.10845  5.83080  0.61958  0.77255  0.54322  0.86958
     80   2.48396  5.33070  3.06071  2.35419  3.31857  3.71477  2.12159  4.09281  2.33085  3.09538  4.38237  2.61477  4.10717  2.83868  2.77857  2.74909  2.78418  3.43021  4.62310  3.22843    110 - -
          2.68618  4.42225  2.77519  2.73123  3.46354  2.40513  3.72494  3.29354  2.67741  2.69355  4.24690  2.90347  2.73739  3.18146  2.89801  2.37887  2.77519  2.98518  4.58477  3.61503
          0.00902  5.10845  5.83080  0.61958  0.77255  0.54322  0.86958
     81   2.28546  5.40884  2.53488  2.26638  4.74379  2.43658  3.88811  3.25051  2.53814  3.49000  4.45218  2.58665  4.09319  2.79047  2.94972  2.12311  2.88043  3.26639  5.84763  4.44283    111 - -
          2.68618  4.42225  2.77519  2.73123  3.46354  2.40513  3.72494  3.29354  2.67741  2.69355  4.24690  2.90347  2.73739  3.18146  2.89801  2.37887  2.77519  2.98518  4.58477  3.61503
          0.02541  5.10845  3.96105  0.61958  0.77255  0.54322  0.86958
     82   2.44662  5.42304  2.01069  1.96975  4.76666  3.40931  3.87692  4.25169  2.39285  3.72771  3.76902  2.54419  3.84282  2.67308  3.10506  2.47976  2.55686  3.47799  5.85656  4.44635    112 - -
          2.68621  4.42228  2.77522  2.73126  3.46357  2.40501  3.72497  3.29357  2.67744  2.69358  4.24692  2.90349  2.73742  3.18110  2.89803  2.37890  2.77522  2.98521  4.58480  3.61506
          0.12325  2.64043  3.10948  0.25909  1.47731  0.42574  1.05925
     83   2.65656  4.31724  2.52659  2.21824  4.41023  3.74018  3.67059  2.89179  2.41091  2.48174  3.29102  2.98824  3.11426  3.08244  3.08492  2.54101  2.95843  2.85543  5.65448  3.80468    114 - -
          2.68618  4.42225  2.77519  2.73123  3.46354  2.40513  3.72494  3.29354  2.67741  2.69355  4.24690  2.90347  2.73739  3.18146  2.89801  2.37887  2.77519  2.98518  4.58477  3.61503
          0.00923  5.08605  5.80840  0.61958  0.77255  0.60688  0.78756
     84   2.36614  5.39762  2.24230  2.10598  3.49014  3.48327  3.87840  3.74034  2.42148  3.69837  4.08534  2.84182  2.81497  2.62500  3.10831  2.44020  2.79135  3.24280  5.83671  4.43223    115 - -
          2.68618  4.42225  2.77519  2.73123  3.46354  2.40513  3.72494  3.29354  2.67741  2.69355  4.24690  2.90347  2.73739  3.18146  2.89801  2.37887  2.77519  2.98518  4.58477  3.61503
          0.00923  5.08605  5.80840  0.61958  0.77255  0.41685  1.07622
     85   2.65040  4.83571  2.27045  2.65812  3.51940  3.86467  3.73802  3.01617  3.01649  2.36747  2.94843  3.06014  4.24859  3.18388  3.42504  2.92576  2.50510  2.58431  5.39351  2.53606    116 - -
          2.68618  4.42225  2.77519  2.73123  3.46354  2.40513  3.72494  3.29354  2.67741  2.69355  4.24690  2.90347  2.73739  3.18146  2.89801  2.37887  2.77519  2.98518  4.58477  3.61503
          0.00885  5.12710  5.84944  0.61958  0.77255  0.48576  0.95510
     86   1.73894  4.55147  4.09027  3.51563  3.34353  3.37491  4.27651  2.44167  2.72966  2.24286  3.37310  3.84460  3.95867  3.71202  2.57514  3.26388  2.68420  2.13437  5.14986  3.93889    117 - -
          2.68618  4.42225  2.77519  2.73123  3.46354  2.40513  3.72494  3.29354  2.67741  2.69355  4.24690  2.90347  2.73739  3.18146  2.89801  2.37887  2.77519  2.98518  4.58477  3.61503
          0.00885  5.12710  5.84944  0.61958  0.77255  0.48576  0.95510
     87   2.60978  5.07892  3.37943  2.46074  3.99855  3.26842  3.28918  2.63443  2.48814  2.47632  3.74836  3.11282  3.90799  2.53609  2.95708  2.74013  2.71831  2.29523  5.59352  4.27237    118 - -
          2.68618  4.42225  2.77519  2.73123  3.46354  2.40513  3.72494  3.29354  2.67741  2.69355  4.24690  2.90347  2.73739  3.18146  2.89801  2.37887  2.77519  2.98518  4.58477  3.61503
          0.00885  5.12710  5.84944  0.61958  0.77255  0.48576  0.95510
     88   2.30230  5.43452  2.80330  1.90521  3.63902  3.70513  3.46157  3.90861  2.12059  3.73862  4.47590  3.04390  4.09854  2.43902  2.09027  2.89394  2.93229  3.48736  5.86878  4.45954    119 - -
          2.68618  4.42225  2.77519  2.73123  3.46354  2.40513  3.72494  3.29354  2.67741  2.69355  4.24690  2.90347  2.73739  3.18146  2.89801  2.37887  2.77519  2.98518  4.58477  3.61503
          0.00885  5.12710  5.84944  0.61958  0.77255  0.48576  0.95510
     89   1.37704  2.92269  4.38966  3.80503  3.32322  2.62060  4.36487  2.90926  3.69190  2.38838  3.57336  3.58184  4.43199  3.91838  3.88590  2.99979  2.98397  2.15423  5.06898  3.33422    120 - -
          2.68618  4.42225  2.77519  2.73123  3.46354  2.40513  3.72494  3.29354  2.67741  2.69355  4.24690  2.90347  2.73739  3.18146  2.89801  2.37887  2.77519  2.98518  4.58477  3.61503
          0.00885  5.12710  5.84944  0.61958  0.77255  0.48576  0.95510
     90   2.66128  4.38653  4.69483  3.27066  2.95953  4.11151  4.43160  2.04808  3.31870  1.33027  2.84328  4.19140  4.47768  4.10452  3.32119  3.41167  3.07362  2.45516  5.00417  2.96156    121 - -
          2.68619  4.42227  2.77521  2.73125  3.46355  2.40514  3.72496  3.29331  2.67742  2.69356  4.24691  2.90334  2.73741  3.18148  2.89802  2.37888  2.77521  2.98520  4.58478  3.61505
          0.04608  3.16635  5.84944  0.34343  1.23557  0.48576  0.95510
     91   2.67623  5.43851  2.33515  1.98092  4.78262  3.32318  3.89141  3.81888  1.98083  3.74338  3.94447  2.91469  4.09771  2.26345  2.83012  2.59281  2.93279  3.03503  5.87177  4.46140    123 - -
          2.68618  4.42225  2.77519  2.73123  3.46354  2.40513  3.72494  3.29354  2.67741  2.69355  4.24690  2.90347  2.73739  3.18146  2.89801  2.37887  2.77519  2.98518  4.58477  3.61503
          0.00885  5.12710  5.84944  0.61958  0.77255  0.48576  0.95510
     92   1.68407  4.10118  3.80393  3.09059  3.36297  3.70306  3.89152  2.65675  3.24158  1.98751  3.47057  3.84538  3.81920  3.51300  3.44659  2.90508  3.05778  2.09901  5.14905  3.27388    124 - -
          2.68618  4.42225  2.77519  2.73123  3.46354  2.40513  3.72494  3.29354  2.67741  2.69355  4.24690  2.90347  2.73739  3.18146  2.89801  2.37887  2.77519  2.98518  4.58477  3.61503
          0.00885  5.12710  5.84944  0.61958  0.77255  0.48576  0.95510
     93   2.76486  5.72816  2.57711  2.60195  5.05261  0.85011  3.79244  4.53439  3.03283  4.04185  4.83030  3.03054  4.32462  3.31350  3.23184  3.01689  3.51295  4.11925  6.20563  4.77502    125 - -
          2.68618  4.42225  2.77519  2.73123  3.46354  2.40513  3.72494  3.29354  2.67741  2.69355  4.24690  2.90347  2.73739  3.18146  2.89801  2.37887  2.77519  2.98518  4.58477  3.61503
          0.00885  5.12710  5.84944  0.61958  0.77255  0.48576  0.95510
     94   1.00721  4.50743  4.61271  4.03162  3.62777  3.40142  4.52365  2.33672  3.90054  2.50843  2.42014  4.20285  4.54647  4.11135  4.05889  3.46758  3.29267  2.45013  5.17078  3.98375    126 - -
          2.68618  4.42225  2.77519  2.73123  3.46354  2.40513  3.72494  3.29354  2.67741  2.69355  4.24690  2.90347  2.73739  3.18146  2.89801  2.37887  2.77519  2.98518  4.58477  3.61503
          0.00885  5.12710  5.84944  0.61958  0.77255  0.48576  0.95510
     95   2.83195  5.12278  2.19634  2.41009  3.18354  3.77304  3.33857  3.32093  2.78299  3.10116  3.05525  2.43566  4.16258  2.94948  2.99958  2.57437  3.03237  2.61118  4.59412  3.47725    127 - -
          2.68618  4.42225  2.77519  2.73123  3.46354  2.40513  3.72494  3.29354  2.67741  2.69355  4.24690  2.90347  2.73739  3.18146  2.89801  2.37887  2.77519  2.98518  4.58477  3.61503
          0.00885  5.12710  5.84944  0.61958  0.77255  0.48576  0.95510
     96   3.02157  5.49754  1.37568  2.40914  4.81898  1.86821  3.97506  4.29574  2.74296  3.56124  4.54925  3.21465  4.16592  2.91552  3.06807  2.88436  3.09499  3.87644  5.94136  3.66943    128 - -
          2.68618  4.42225  2.77519  2.73123  3.46354  2.40513  3.72494  3.29354  2.67741  2.69355  4.24690  2.90347  2.73739  3.18146  2.89801  2.37887  2.77519  2.98518  4.58477  3.61503
          0.00885  5.12710  5.84944  0.61958  0.77255  0.48576  0.95510
     97   2.79119  3.29447  4.76954  4.16543  1.57103  4.12336  3.56315  2.37809  3.98557  2.56623  3.49351  4.22860  4.48871  3.29095  4.05257  3.42716  2.99021  2.34353  4.99025  1.96109    129 - -
          2.68618  4.42225  2.77519  2.73123  3.46354  2.40513  3.72494  3.29354  2.67741  2.69355  4.24690  2.90347  2.73739  3.18146  2.89801  2.37887  2.77519  2.98518  4.58477  3.61503
          0.00885  5.12710  5.84944  0.61958  0.77255  0.48576  0.95510
     98   4.02510  5.22461  6.09089  5.56335  3.54786  5.54212  6.02612  1.22827  5.46300  1.01285  3.71821  5.71228  5.66337  5.47730  5.48408  4.94993  4.25791  1.57809  6.13977  5.08841    130 - -
          2.68618  4.42225  2.77519  2.73123  3.46354  2.40513  3.72494  3.29354  2.67741  2.69355  4.24690  2.90347  2.73739  3.18146  2.89801  2.37887  2.77519  2.98518  4.58477  3.61503
          0.00885  5.12710  5.84944  0.61958  0.77255  0.48576  0.95510
     99   2.49022  4.88116  3.28515  2.74394  2.83685  3.84773  3.68728  3.29906  2.97073  2.35003  3.70846  3.22406  3.38315  3.13328  3.39051  2.00460  2.17336  2.58822  5.43154  4.15489    131 - -
          2.68618  4.42225  2.77519  2.73123  3.46354  2.40513  3.72494  3.29354  2.67741  2.69355  4.24690  2.90347  2.73739  3.18146  2.89801  2.37887  2.77519  2.98518  4.58477  3.61503
          0.00885  5.12710  5.84944  0.61958  0.77255  0.48576  0.95510
    100   4.75575  6.39859  5.01369  4.54829  6.12224  4.89457  5.20448  5.73231  0.13977  5.05751  6.07003  4.86457  5.40429  4.41587  3.58299  4.79752  4.96902  5.41009  6.72720  5.84186    132 - -
          2.68618  4.42225  2.77519  2.73123  3.46354  2.40513  3.72494  3.29354  2.67741  2.69355  4.24690  2.90347  2.73739  3.18146  2.89801  2.37887  2.77519  2.98518  4.58477  3.61503
          0.00885  5.12710  5.84944  0.61958  0.77255  0.48576  0.95510
    101   2.96096  4.40946  2.62220  2.59567  4.70248  3.50834  3.93524  4.16574  2.60277  3.68159  4.44289  3.21445  1.21278  2.78089  2.95488  2.74374  2.99482  3.76322  5.84371  4.45309    133 - -
          2.68618  4.42225  2.77519  2.73123  3.46354  2.40513  3.72494  3.29354  2.67741  2.69355  4.24690  2.90347  2.73739  3.18146  2.89801  2.37887  2.77519  2.98518  4.58477  3.61503
          0.09369  5.12710  2.48294  0.61958  0.77255  0.48576  0.95510
    102   2.80357  3.69268  4.67972  3.21332  1.87546  3.38109  4.39350  1.92333  3.90701  2.24238  3.27017  3.70873  4.43758  3.42623  3.98940  2.76146  3.15924  2.16770  4.11403  3.46974    134 - -
          2.68620  4.42227  2.77521  2.73125  3.46356  2.40515  3.72496  3.29356  2.67733  2.69337  4.24692  2.90348  2.73741  3.18148  2.89803  2.37889  2.77521  2.98520  4.58479  3.61505
          0.05705  2.95036  5.76539  0.32021  1.29462  0.36504  1.18473
    103   2.34366  5.44444  2.01450  2.29157  4.79010  2.68081  3.57659  4.27665  2.26908  3.74997  4.48503  2.58816  3.33718  2.79641  2.88687  2.44725  2.84006  3.83541  5.87669  4.46511    136 - -
          2.68618  4.42225  2.77519  2.73123  3.46354  2.40513  3.72494  3.29354  2.67741  2.69355  4.24690  2.90347  2.73739  3.18146  2.89801  2.37887  2.77519  2.98518  4.58477  3.61503
          0.00885  5.12710  5.84944  0.61958  0.77255  0.48576  0.95510
    104   2.57966  5.12942  3.04433  2.44553  3.59124  3.60614  3.97583  2.73234  2.46884  2.57158  3.61628  3.30455  2.30202  2.82137  2.47881  2.85998  3.03232  2.90597  5.63392  4.30085    137 - -
          2.68618  4.42225  2.77519  2.73123  3.46354  2.40513  3.72494  3.29354  2.67741  2.69355  4.24690  2.90347  2.73739  3.18146  2.89801  2.37887  2.77519  2.98518  4.58477  3.61503
          0.00885  5.12710  5.84944  0.61958  0.77255  0.48576  0.95510
    105   2.29756  5.44033  2.20739  1.97910  4.78510  3.04741  3.89124  3.84122  2.54906  3.74549  4.48108  2.69607  3.24074  2.68348  2.63763  2.41602  2.87989  3.50895  5.87318  4.46237    138 - -
          2.68618  4.42225  2.77519  2.73123  3.46354  2.40513  3.72494  3.29354  2.67741  2.69355  4.24690  2.90347  2.73739  3.18146  2.89801  2.37887  2.77519  2.98518  4.58477  3.61503
          0.00885  5.12710  5.84944  0.61958  0.77255  0.48576  0.95510
    106   2.51818  5.44068  2.24985  1.73246  4.78544  3.70448  3.62077  4.27111  2.24008  3.21157  4.48147  2.92939  4.09808  2.53846  2.36348  2.89336  2.94433  3.33658  5.87345  4.46280    139 - -
          2.68618  4.42225  2.77519  2.73123  3.46354  2.40513  3.72494  3.29354  2.67741  2.69355  4.24690  2.90347  2.73739  3.18146  2.89801  2.37887  2.77519  2.98518  4.58477  3.61503
          0.00885  5.12710  5.84944  0.61958  0.77255  0.48576  0.95510
    107   3.56362  4.88784  5.48029  4.88007  3.32667  3.60924  5.12528  1.84200  4.70020  0.68366  2.89465  4.94525  5.06130  4.75619  4.70618  4.12947  3.78747  2.67235  5.46982  4.37263    140 - -
          2.68618  4.42225  2.77519  2.73123  3.46354  2.40513  3.72494  3.29354  2.67741  2.69355  4.24690  2.90347  2.73739  3.18146  2.89801  2.37887  2.77519  2.98518  4.58477  3.61503
          0.00885  5.12710  5.84944  0.61958  0.77255  0.48576  0.95510
    108   2.83436  4.00450  3.64760  3.00293  3.50048  3.93456  3.19759  2.38068  2.62176  2.10724  3.16120  3.67191  3.55211  3.24639  2.42479  3.17917  2.64792  2.25117  5.25602  3.76389    141 - -
          2.68618  4.42225  2.77519  2.73123  3.46354  2.40513  3.72494  3.29354  2.67741  2.69355  4.24690  2.90347  2.73739  3.18146  2.89801  2.37887  2.77519  2.98518  4.58477  3.61503
          0.00885  5.12710  5.84944  0.61958  0.77255  0.48576  0.95510
    109   2.14321  5.43261  2.71578  2.05616  4.77416  3.49549  3.58829  3.88955  2.03509  3.09338  4.47420  2.91689  4.09873  2.41546  3.12103  2.59867  2.48238  3.39626  5.86740  4.45856    142 - -
          2.68618  4.42225  2.77519  2.73123  3.46354  2.40513  3.72494  3.29354  2.67741  2.69355  4.24690  2.90347  2.73739  3.18146  2.89801  2.37887  2.77519  2.98518  4.58477  3.61503
          0.00885  5.12710  5.84944  0.61958  0.77255  0.48576  0.95510
    110   1.73719  4.90920  3.52591  2.83637  4.08994  3.83834  3.54134  2.77351  2.28564  2.66427  3.23043  3.44600  4.22391  3.27833  2.24870  2.80858  2.95433  2.86648  5.45481  3.70352    143 - -
          2.68618  4.42225  2.77519  2.73123  3.46354  2.40513  3.72494  3.29354  2.67741  2.69355  4.24690  2.90347  2.73739  3.18146  2.89801  2.37887  2.77519  2.98518  4.58477  3.61503
          0.00885  5.12710  5.84944  0.61958  0.77255  0.48576  0.95510
    111   2.52540  4.46740  5.05701  4.45290  3.25675  4.30582  4.65410  1.56594  4.25310  1.54224  3.55822  4.45968  4.65744  4.39084  4.27621  3.62248  3.12002  1.58790  5.14161  3.35123    144 - -
          2.68618  4.42225  2.77519  2.73123  3.46354  2.40513  3.72494  3.29354  2.67741  2.69355  4.24690  2.90347  2.73739  3.18146  2.89801  2.37887  2.77519  2.98518  4.58477  3.61503
          0.00885  5.12710  5.84944  0.61958  0.77255  0.48576  0.95510
    112   2.44888  5.42286  2.51461  2.14177  3.78579  3.70702  3.66482  3.26970  2.24874  3.15278  4.46553  2.48295  4.10031  2.63777  2.34037  2.80488  2.79779  3.58462  5.86013  3.89775    145 - -
          2.68618  4.42225  2.77519  2.73123  3.46354  2.40513  3.72494  3.29354  2.67741  2.69355  4.24690  2.90347  2.73739  3.18146  2.89801  2.37887  2.77519  2.98518  4.58477  3.61503
          0.00597  5.12421        *  0.61958  0.77255  0.00000        *
//
