# Supplementary material for: Designing bacterial signaling interactions with coevolutionary landscapes
Source: PLoS One. 2018 Aug 20;13(8):e0201734. doi: 10.1371/journal.pone.0201734 (PMC6101370; doi:10.1371/journal.pone.0201734)
Supplement: S1 File — (A) The hmm_profile directory contains the HMM profiles that are used to align Histidine Kinase DHp (PF00512) sequences and Response Regulator REC (PF00072) sequences to their respective MSAs. Note, our MSA of the HK proteins differs from the given PF00512 profile in that the first four residue sites of the MSA were removed. (B) The database directory contains HK/RR partner sequences used to train the Potts model. (C) The code directory contains the MATLAB code for calculating Eq 1. The user supplies sequence input in fasta format of the concatenated DHp/REC MSA for the HK/RR protein pair of interest. An example sequence (seq_test.txt) is provided. The code relies on several dependencies to be in the same directory (i.e., PottsModel.mat, Contacts.txt). (ZIP) [file pone.0201734.s007.zip › S1 File/hmm_profiles/PF00512.hmm]

HMMER3/b [3.0 | March 2010]
NAME  PF00512_seed
LENG  64
ALPH  amino
RF    no
CS    no
MAP   yes
DATE  Sun Aug  2 20:52:28 2015
NSEQ  265
EFFN  21.960678
CKSUM 63159047
STATS LOCAL MSV       -8.3807  0.71885
STATS LOCAL VITERBI   -9.0782  0.71885
STATS LOCAL FORWARD   -4.1452  0.71885
HMM          A        C        D        E        F        G        H        I        K        L        M        N        P        Q        R        S        T        V        W        Y   
            m->m     m->i     m->d     i->m     i->i     d->m     d->d
  COMPO   2.47507  5.02314  2.93402  2.55541  3.63679  3.01154  3.48278  2.77362  2.96823  2.03367  3.67626  3.06854  3.49390  3.05617  2.64949  2.61778  2.91277  2.85984  5.56121  3.95796
          2.68618  4.42225  2.77519  2.73123  3.46354  2.40513  3.72494  3.29354  2.67741  2.69355  4.24690  2.90347  2.73739  3.18146  2.89801  2.37887  2.77519  2.98518  4.58477  3.61503
          0.00570  6.70930  5.41081  0.61958  0.77255  0.00000        *
      1   1.89064  5.59519  3.16008  2.71449  3.90655  4.23202  4.28778  3.54176  2.72792  2.75970  2.94981  3.48203  4.62603  2.78093  2.85755  1.52572  3.03256  3.47315  5.30658  4.09010      1 - -
          2.68618  4.42225  2.77519  2.73123  3.46354  2.40513  3.72494  3.29354  2.67741  2.69355  4.24690  2.90347  2.73739  3.18146  2.89801  2.37887  2.77519  2.98518  4.58477  3.61503
          0.00182  6.70542  7.42776  0.61958  0.77255  0.45077  1.01373
      2   3.40894  6.33523  4.00837  3.02015  5.63452  4.73476  4.16580  3.57778  1.60991  1.43515  3.24024  3.26630  5.12701  2.60758  1.98720  3.37771  3.92975  3.27125  4.66336  4.68838      2 - -
          2.68618  4.42225  2.77519  2.73123  3.46354  2.40513  3.72494  3.29354  2.67741  2.69355  4.24690  2.90347  2.73739  3.18146  2.89801  2.37887  2.77519  2.98518  4.58477  3.61503
          0.00181  6.70930  7.43165  0.61958  0.77255  0.48576  0.95510
      3   2.82340  5.34390  3.06778  2.59803  5.08984  1.50878  4.42535  4.04012  2.88231  3.15069  4.73781  2.90685  5.09935  2.85660  2.24979  2.12420  2.68185  3.53364  6.87408  4.76127      3 - -
          2.68618  4.42225  2.77519  2.73123  3.46354  2.40513  3.72494  3.29354  2.67741  2.69355  4.24690  2.90347  2.73739  3.18146  2.89801  2.37887  2.77519  2.98518  4.58477  3.61503
          0.00181  6.70930  7.43165  0.61958  0.77255  0.48576  0.95510
      4   2.99207  6.44456  2.25847  1.89288  4.46227  3.76001  4.35320  4.26875  2.62040  3.15834  4.59606  3.18421  5.09849  2.11111  1.48880  3.27177  3.07524  4.21788  6.87665  4.43196      4 - -
          2.68618  4.42225  2.77519  2.73123  3.46354  2.40513  3.72494  3.29354  2.67741  2.69355  4.24690  2.90347  2.73739  3.18146  2.89801  2.37887  2.77519  2.98518  4.58477  3.61503
          0.00453  6.70930  5.71521  0.61958  0.77255  0.48576  0.95510
      5   3.29169  4.76057  6.05219  3.57724  1.14813  5.25461  4.67907  3.19652  5.22059  1.16322  2.85318  5.00858  5.61828  3.56352  4.81201  4.04031  3.63646  2.78705  4.49441  4.40107      5 - -
          2.68618  4.42225  2.77519  2.73123  3.46354  2.40513  3.72494  3.29354  2.67741  2.69355  4.24690  2.90347  2.73739  3.18146  2.89801  2.37887  2.77519  2.98518  4.58477  3.61503
          0.00182  6.70659  7.42894  0.61958  0.77255  0.46080  0.99635
      6   2.37417  5.46114  6.05807  4.62996  2.59633  4.81976  5.59129  2.29394  5.22544  1.27835  3.64732  3.79769  5.62102  4.33240  5.23108  3.29982  2.74681  1.45203  5.05441  4.90720      6 - -
          2.68618  4.42225  2.77519  2.73123  3.46354  2.40513  3.72494  3.29354  2.67741  2.69355  4.24690  2.90347  2.73739  3.18146  2.89801  2.37887  2.77519  2.98518  4.58477  3.61503
          0.00181  6.70930  7.43165  0.61958  0.77255  0.48576  0.95510
      7   0.78580  5.54811  3.55721  3.27933  5.78995  3.38587  3.82437  5.27647  2.89245  4.16752  4.96458  3.39062  4.44674  3.13860  2.88963  2.19316  2.91279  4.83516  6.87632  4.32673      7 - -
          2.68618  4.42225  2.77519  2.73123  3.46354  2.40513  3.72494  3.29354  2.67741  2.69355  4.24690  2.90347  2.73739  3.18146  2.89801  2.37887  2.77519  2.98518  4.58477  3.61503
          0.00181  6.70930  7.43165  0.61958  0.77255  0.48576  0.95510
      8   2.69799  6.40430  2.22349  3.41707  4.63105  1.64374  3.31046  3.65913  3.03877  4.04840  3.45303  2.11374  5.10853  3.63725  3.72724  2.53862  2.58268  3.10842  6.84735  2.99128      8 - -
          2.68618  4.42225  2.77519  2.73123  3.46354  2.40513  3.72494  3.29354  2.67741  2.69355  4.24690  2.90347  2.73739  3.18146  2.89801  2.37887  2.77519  2.98518  4.58477  3.61503
          0.00181  6.70930  7.43165  0.61958  0.77255  0.48576  0.95510
      9   2.47836  5.46766  6.07555  5.45942  4.28305  5.26796  5.60284  1.73924  5.24108  1.57654  2.41141  5.43549  5.63097  5.36923  5.24383  4.35093  3.62707  1.12951  4.46383  4.32032      9 - -
          2.68618  4.42225  2.77519  2.73123  3.46354  2.40513  3.72494  3.29354  2.67741  2.69355  4.24690  2.90347  2.73739  3.18146  2.89801  2.37887  2.77519  2.98518  4.58477  3.61503
          0.00181  6.70930  7.43165  0.61958  0.77255  0.48576  0.95510
     10   1.13311  4.69201  4.38580  3.82750  5.36059  3.82394  4.42767  4.77209  3.38171  3.58092  4.64569  3.95372  4.67295  4.01450  2.95992  1.14799  2.95412  3.16616  6.64091  5.31342     10 - -
          2.68618  4.42225  2.77519  2.73123  3.46354  2.40513  3.72494  3.29354  2.67741  2.69355  4.24690  2.90347  2.73739  3.18146  2.89801  2.37887  2.77519  2.98518  4.58477  3.61503
          0.00181  6.70930  7.43165  0.61958  0.77255  0.48576  0.95510
     11   4.97444  7.44940  3.09983  3.72535  6.66062  5.33439  0.22660  4.77341  4.39273  5.69424  6.54404  4.78909  5.88683  3.36766  3.93794  4.87483  5.21888  5.85104  7.73909  4.34582     11 - -
          2.68618  4.42225  2.77519  2.73123  3.46354  2.40513  3.72494  3.29354  2.67741  2.69355  4.24690  2.90347  2.73739  3.18146  2.89801  2.37887  2.77519  2.98518  4.58477  3.61503
          0.00181  6.70930  7.43165  0.61958  0.77255  0.48576  0.95510
     12   3.72094  6.71294  1.88815  0.53360  6.05169  4.12506  4.07148  5.54680  3.76276  5.01511  5.76170  4.31443  5.29345  2.74155  3.41873  3.73361  4.41348  4.76519  7.14213  5.71257     12 - -
          2.68618  4.42225  2.77519  2.73123  3.46354  2.40513  3.72494  3.29354  2.67741  2.69355  4.24690  2.90347  2.73739  3.18146  2.89801  2.37887  2.77519  2.98518  4.58477  3.61503
          0.00181  6.70930  7.43165  0.61958  0.77255  0.48576  0.95510
     13   5.03910  6.32786  7.03739  6.43655  3.04971  6.31639  6.64475  1.65574  6.25373  0.48560  2.99106  6.49177  6.53048  6.24938  6.21889  4.76454  4.15665  3.09397  6.89646  5.83627     13 - -
          2.68618  4.42225  2.77519  2.73123  3.46354  2.40513  3.72494  3.29354  2.67741  2.69355  4.24690  2.90347  2.73739  3.18146  2.89801  2.37887  2.77519  2.98518  4.58477  3.61503
          0.00181  6.70930  7.43165  0.61958  0.77255  0.48576  0.95510
     14   4.31084  6.99674  5.01651  4.34544  6.46327  4.16900  4.77489  5.84869  1.89216  3.51459  6.04780  1.50375  5.69493  3.71454  0.75114  4.28677  4.43111  5.46038  7.27576  6.03103     14 - -
          2.68618  4.42225  2.77519  2.73123  3.46354  2.40513  3.72494  3.29354  2.67741  2.69355  4.24690  2.90347  2.73739  3.18146  2.89801  2.37887  2.77519  2.98518  4.58477  3.61503
          0.00181  6.70930  7.43165  0.61958  0.77255  0.48576  0.95510
     15   3.81021  4.99019  4.21671  3.54823  5.71181  4.49042  4.61938  4.79080  3.50042  4.68553  5.43871  1.14623  5.11878  2.74234  3.52519  3.03691  1.00900  4.17062  6.83843  5.44406     15 - -
          2.68618  4.42225  2.77519  2.73123  3.46354  2.40513  3.72494  3.29354  2.67741  2.69355  4.24690  2.90347  2.73739  3.18146  2.89801  2.37887  2.77519  2.98518  4.58477  3.61503
          0.00181  6.70930  7.43165  0.61958  0.77255  0.48576  0.95510
     16   3.73461  6.53485  3.98318  5.58090  7.04815  5.22671  6.91423  4.62442  6.20925  4.53963  7.03570  5.68901  0.11498  6.25843  6.47585  4.30769  5.15177  5.72910  8.43103  7.24125     16 - -
          2.68618  4.42225  2.77519  2.73123  3.46354  2.40513  3.72494  3.29354  2.67741  2.69355  4.24690  2.90347  2.73739  3.18146  2.89801  2.37887  2.77519  2.98518  4.58477  3.61503
          0.00181  6.70930  7.43165  0.61958  0.77255  0.48576  0.95510
     17   5.89034  5.60712  7.94037  7.38342  4.13240  7.47159  7.79792  1.43882  7.30173  0.48899  3.20275  7.67256  7.31020  7.00268  7.17418  6.93654  6.08476  2.57813  7.52757  6.66970     17 - -
          2.68618  4.42225  2.77519  2.73123  3.46354  2.40513  3.72494  3.29354  2.67741  2.69355  4.24690  2.90347  2.73739  3.18146  2.89801  2.37887  2.77519  2.98518  4.58477  3.61503
          0.00181  6.70930  7.43165  0.61958  0.77255  0.48576  0.95510
     18   1.89075  5.36038  4.28326  3.45955  5.16183  3.61524  3.64164  4.75770  3.72373  4.05649  4.29267  2.38138  5.14702  3.78521  3.67117  1.37638  1.39975  4.17653  6.74475  4.23544     18 - -
          2.68618  4.42225  2.77519  2.73123  3.46354  2.40513  3.72494  3.29354  2.67741  2.69355  4.24690  2.90347  2.73739  3.18146  2.89801  2.37887  2.77519  2.98518  4.58477  3.61503
          0.00181  6.70930  7.43165  0.61958  0.77255  0.48576  0.95510
     19   1.70013  5.62139  5.22019  4.64420  1.86517  2.09920  5.37661  3.32202  4.22314  2.99745  4.49753  3.68780  4.01112  4.15573  3.41557  1.98574  2.62125  2.35839  6.22178  5.01383     19 - -
          2.68618  4.42225  2.77519  2.73123  3.46354  2.40513  3.72494  3.29354  2.67741  2.69355  4.24690  2.90347  2.73739  3.18146  2.89801  2.37887  2.77519  2.98518  4.58477  3.61503
          0.00181  6.70930  7.43165  0.61958  0.77255  0.48576  0.95510
     20   2.88290  4.88940  6.07963  5.46400  4.23451  4.66232  5.60913  0.94701  5.24620  1.87647  2.83243  4.94419  5.63637  4.51328  5.24965  4.58580  4.02829  1.45765  6.09813  4.92231     20 - -
          2.68618  4.42225  2.77519  2.73123  3.46354  2.40513  3.72494  3.29354  2.67741  2.69355  4.24690  2.90347  2.73739  3.18146  2.89801  2.37887  2.77519  2.98518  4.58477  3.61503
          0.00181  6.70930  7.43165  0.61958  0.77255  0.48576  0.95510
     21   3.09115  5.91033  4.25961  3.82555  4.50390  4.24950  4.73540  2.36021  2.58295  1.54391  3.13108  4.13656  5.28689  2.50902  2.07606  2.51356  3.62298  3.05943  6.46378  2.64989     21 - -
          2.68618  4.42225  2.77519  2.73123  3.46354  2.40513  3.72494  3.29354  2.67741  2.69355  4.24690  2.90347  2.73739  3.18146  2.89801  2.37887  2.77519  2.98518  4.58477  3.61503
          0.00181  6.70930  7.43165  0.61958  0.77255  0.48576  0.95510
     22   1.97998  4.89617  5.90938  4.59224  3.00415  0.99195  5.15127  3.49320  5.11732  2.02862  3.10872  3.61037  5.60137  4.76606  5.17377  3.03478  2.86635  3.27172  6.09896  4.36449     22 - -
          2.68618  4.42225  2.77519  2.73123  3.46354  2.40513  3.72494  3.29354  2.67741  2.69355  4.24690  2.90347  2.73739  3.18146  2.89801  2.37887  2.77519  2.98518  4.58477  3.61503
          0.00181  6.70930  7.43165  0.61958  0.77255  0.48576  0.95510
     23   2.23832  5.19416  5.02613  3.54417  2.17617  4.30198  3.92857  3.82021  4.22212  2.42266  3.25842  1.62945  3.56692  3.55698  4.04401  2.91381  2.78061  3.07815  5.51579  2.25119     23 - -
          2.68618  4.42225  2.77519  2.73123  3.46354  2.40513  3.72494  3.29354  2.67741  2.69355  4.24690  2.90347  2.73739  3.18146  2.89801  2.37887  2.77519  2.98518  4.58477  3.61503
          0.00181  6.70930  7.43165  0.61958  0.77255  0.48576  0.95510
     24   1.38415  3.80171  6.02882  5.41494  3.87912  4.15399  4.56092  2.36164  5.20452  1.61535  4.36916  4.25322  5.61735  5.33975  3.53225  2.49123  2.57812  1.95232  6.08594  4.90950     24 - -
          2.68618  4.42225  2.77519  2.73123  3.46354  2.40513  3.72494  3.29354  2.67741  2.69355  4.24690  2.90347  2.73739  3.18146  2.89801  2.37887  2.77519  2.98518  4.58477  3.61503
          0.00181  6.70930  7.43165  0.61958  0.77255  0.48576  0.95510
     25   3.00071  6.44541  2.81705  1.28736  4.71251  3.57696  1.80185  4.92339  2.61155  4.75129  4.59197  3.49165  4.49049  2.36394  3.17463  2.53618  3.17997  4.83679  6.87727  5.46548     25 - -
          2.68618  4.42225  2.77519  2.73123  3.46354  2.40513  3.72494  3.29354  2.67741  2.69355  4.24690  2.90347  2.73739  3.18146  2.89801  2.37887  2.77519  2.98518  4.58477  3.61503
          0.00181  6.70930  7.43165  0.61958  0.77255  0.48576  0.95510
     26   1.44166  5.04747  5.96705  3.96522  3.32948  3.44458  4.76026  2.56130  4.80879  1.40852  2.74119  4.00973  5.60929  4.53024  3.74621  3.28501  2.77005  2.38436  5.06388  4.59470     26 - -
          2.68605  4.42234  2.77528  2.73132  3.46363  2.40513  3.72503  3.29323  2.67749  2.69338  4.24547  2.90355  2.73748  3.18155  2.89809  2.37895  2.77528  2.98504  4.58486  3.61512
          0.07433  3.22133  3.45027  0.12077  2.17366  0.48576  0.95510
     27   2.87414  3.52317  6.03895  4.62623  3.61905  3.89425  4.72084  2.48288  5.20413  0.59302  2.68581  5.39881  5.59525  5.33258  5.20716  3.84784  3.64600  2.92980  5.03283  4.59837     28 - -
          2.68596  4.42286  2.77562  2.73003  3.46392  2.40547  3.72556  3.29396  2.67762  2.69280  4.24649  2.90356  2.73779  3.18107  2.89785  2.37897  2.77474  2.98564  4.58538  3.61541
          0.19824  1.96029  3.24383  0.68974  0.69656  0.41932  1.07147
     28   3.03184  5.22591  3.24089  2.07243  4.85275  2.92198  4.48207  3.96453  1.72196  2.46410  3.38819  3.75744  4.41350  2.29910  2.21369  2.61689  2.95143  4.13298  6.83865  5.42762     31 - -
          2.68618  4.42225  2.77519  2.73123  3.46354  2.40513  3.72494  3.29354  2.67741  2.69355  4.24690  2.90347  2.73739  3.18146  2.89801  2.37887  2.77519  2.98518  4.58477  3.61503
          0.00190  6.66309  7.38543  0.61958  0.77255  0.66506  0.72204
     29   2.56990  6.35973  1.79063  1.97993  5.73547  3.58991  4.85539  4.61479  2.64430  3.93300  3.91604  3.02727  3.90877  3.41700  1.44075  2.82535  3.26519  4.46121  5.56575  4.99307     32 - -
          2.67616  4.43022  2.77654  2.72526  3.45842  2.40715  3.72734  3.29511  2.67944  2.69245  4.25103  2.90894  2.73813  3.17724  2.89824  2.38433  2.77633  2.98655  4.58126  3.60912
          1.61658  0.37916  2.14568  1.86594  0.16812  0.85232  0.55587
     30   2.65884  5.48119  2.88560  2.70790  4.64612  3.59825  4.17807  4.46189  2.76323  1.52443  5.34387  3.11190  2.61385  3.35766  3.31229  2.64030  2.77558  3.29431  6.73931  2.37611     56 - -
          2.68618  4.42225  2.77519  2.73123  3.46354  2.40513  3.72494  3.29354  2.67741  2.69355  4.24690  2.90347  2.73739  3.18146  2.89801  2.37887  2.77519  2.98518  4.58477  3.61503
          0.26251  6.55674  1.47202  0.61958  0.77255  0.92722  0.50360
     31   2.59447  6.17459  2.37983  2.86834  4.79681  3.22126  4.36687  4.15396  2.80681  3.23585  4.26911  2.66802  2.59592  3.38333  2.22274  1.96578  2.01184  4.56548  6.60699  4.43594     57 - -
          2.68618  4.42225  2.77519  2.73123  3.46354  2.40513  3.72494  3.29354  2.67741  2.69355  4.24690  2.90347  2.73739  3.18146  2.89801  2.37887  2.77519  2.98518  4.58477  3.61503
          0.00258  6.35831  7.08066  0.61958  0.77255  0.20120  1.70236
     32   2.88378  4.65242  2.37026  1.15226  5.11918  3.14775  4.09796  4.08814  2.94729  3.70167  4.17645  3.31409  2.55830  3.04801  3.95698  2.71196  3.19050  2.86559  6.84071  5.43022     58 - -
          2.68618  4.42225  2.77519  2.73123  3.46354  2.40513  3.72494  3.29354  2.67741  2.69355  4.24690  2.90347  2.73739  3.18146  2.89801  2.37887  2.77519  2.98518  4.58477  3.61503
          0.00189  6.66749  7.38983  0.61958  0.77255  0.59358  0.80374
     33   3.07791  5.62410  2.56415  1.63413  4.62014  3.32148  3.84854  3.76068  2.54796  3.10910  3.89596  3.11882  3.77818  2.72299  1.94677  2.49442  3.11214  3.34831  6.85831  5.15660     59 - -
          2.68618  4.42225  2.77519  2.73123  3.46354  2.40513  3.72494  3.29354  2.67741  2.69355  4.24690  2.90347  2.73739  3.18146  2.89801  2.37887  2.77519  2.98518  4.58477  3.61503
          0.00185  6.68668  7.40902  0.61958  0.77255  0.58199  0.81822
     34   2.79424  6.29880  3.24339  3.26943  3.64867  3.27490  3.90285  3.63003  3.01041  1.46584  4.11172  3.39999  3.67847  1.84842  2.99875  3.00722  3.01139  2.84965  5.18925  3.69708     60 - -
          2.68618  4.42225  2.77519  2.73123  3.46354  2.40513  3.72494  3.29354  2.67741  2.69355  4.24690  2.90347  2.73739  3.18146  2.89801  2.37887  2.77519  2.98518  4.58477  3.61503
          0.00427  6.69572  5.80201  0.61958  0.77255  0.51141  0.91541
     35   1.91311  4.32059  3.22447  2.47170  5.15190  3.21649  3.75717  5.27040  1.77401  3.66284  3.67974  3.54233  3.63496  2.54877  1.88456  2.91109  3.22830  3.53574  6.86968  4.57259     61 - -
          2.68618  4.42225  2.77519  2.73123  3.46354  2.40513  3.72494  3.29354  2.67741  2.69355  4.24690  2.90347  2.73739  3.18146  2.89801  2.37887  2.77519  2.98518  4.58477  3.61503
          0.00183  6.70047  7.42282  0.61958  0.77255  0.53631  0.87924
     36   2.54532  6.44035  2.54357  1.58975  4.88643  4.01099  4.05325  4.68986  2.40860  2.54077  4.57208  3.27068  3.83381  1.95289  2.39727  3.17336  3.45933  3.61506  6.87237  4.39081     62 - -
          2.68695  4.42335  2.77497  2.72866  3.46464  2.40499  3.72605  3.29464  2.67787  2.69465  4.24800  2.90457  2.73782  3.18256  2.89470  2.37949  2.77630  2.98267  4.58157  3.61450
          0.12089  2.24174  4.87987  1.49459  0.25404  0.43683  1.03868
     37   2.53950  4.35455  3.66039  3.71470  2.76169  4.68507  4.09583  2.78662  3.77829  2.10483  3.54471  2.33921  5.05673  3.12390  3.95856  2.80700  3.21835  2.91082  5.18808  1.57214     68 - -
          2.68618  4.42225  2.77519  2.73123  3.46354  2.40513  3.72494  3.29354  2.67741  2.69355  4.24690  2.90347  2.73739  3.18146  2.89801  2.37887  2.77519  2.98518  4.58477  3.61503
          0.00183  6.70231  7.42466  0.61958  0.77255  0.49592  0.93908
     38   2.85827  5.46118  6.03196  4.65917  2.74312  4.24343  4.08753  2.30638  4.59756  0.91073  4.38982  5.40886  5.61544  4.45775  3.49696  3.74751  3.04610  1.76582  5.41453  4.59957     69 - -
          2.68618  4.42225  2.77519  2.73123  3.46354  2.40513  3.72494  3.29354  2.67741  2.69355  4.24690  2.90347  2.73739  3.18146  2.89801  2.37887  2.77519  2.98518  4.58477  3.61503
          0.00182  6.70617  7.42852  0.61958  0.77255  0.45717  1.00259
     39   2.17349  6.38281  2.20092  1.54715  5.08361  3.31953  3.51159  5.25889  2.38530  4.16916  4.62207  2.84208  4.01645  2.73210  2.27516  2.76004  3.56558  3.92804  6.78242  4.64312     70 - -
          2.68618  4.42225  2.77519  2.73123  3.46354  2.40513  3.72494  3.29354  2.67741  2.69355  4.24690  2.90347  2.73739  3.18146  2.89801  2.37887  2.77519  2.98518  4.58477  3.61503
          0.00181  6.70930  7.43165  0.61958  0.77255  0.48576  0.95510
     40   2.65184  5.13465  2.69809  2.84584  5.00227  3.86590  4.62878  2.53901  2.72777  2.39502  4.22386  3.23039  4.57570  3.28395  2.45893  2.64788  2.03594  2.23214  5.36360  3.71217     71 - -
          2.68618  4.42225  2.77519  2.73123  3.46354  2.40513  3.72494  3.29354  2.67741  2.69355  4.24690  2.90347  2.73739  3.18146  2.89801  2.37887  2.77519  2.98518  4.58477  3.61503
          0.00181  6.70930  7.43165  0.61958  0.77255  0.48576  0.95510
     41   1.86913  4.55825  6.06408  5.44797  4.30470  4.20511  5.59360  1.12917  5.23020  1.61315  2.97559  3.80812  5.62284  5.35920  5.23423  3.28763  3.61395  2.22780  6.08393  4.90822     72 - -
          2.68618  4.42225  2.77519  2.73123  3.46354  2.40513  3.72494  3.29354  2.67741  2.69355  4.24690  2.90347  2.73739  3.18146  2.89801  2.37887  2.77519  2.98518  4.58477  3.61503
          0.00181  6.70930  7.43165  0.61958  0.77255  0.48576  0.95510
     42   2.80928  4.87953  3.10643  2.36008  4.51689  4.16840  2.23894  2.41515  2.67970  2.27563  4.33106  3.39770  4.80566  2.40353  2.67375  3.30209  3.20809  2.59585  6.83021  3.43405     73 - -
          2.68618  4.42225  2.77519  2.73123  3.46354  2.40513  3.72494  3.29354  2.67741  2.69355  4.24690  2.90347  2.73739  3.18146  2.89801  2.37887  2.77519  2.98518  4.58477  3.61503
          0.00181  6.70930  7.43165  0.61958  0.77255  0.48576  0.95510
     43   2.67704  5.47692  2.33414  2.07140  5.33447  2.83156  3.81108  4.33685  2.50137  4.00275  5.48539  3.09329  5.09837  2.50986  1.95780  1.97632  3.05103  3.57082  5.21969  4.89550     74 - -
          2.68618  4.42225  2.77519  2.73123  3.46354  2.40513  3.72494  3.29354  2.67741  2.69355  4.24690  2.90347  2.73739  3.18146  2.89801  2.37887  2.77519  2.98518  4.58477  3.61503
          0.00181  6.70930  7.43165  0.61958  0.77255  0.48576  0.95510
     44   2.52906  3.27335  2.96335  1.77957  5.79147  2.06733  3.74964  4.72887  3.14380  3.85786  4.92501  2.87668  5.09835  2.39712  3.29373  1.71038  3.12178  4.83646  6.87707  5.46536     75 - -
          2.68618  4.42225  2.77519  2.73123  3.46354  2.40513  3.72494  3.29354  2.67741  2.69355  4.24690  2.90347  2.73739  3.18146  2.89801  2.37887  2.77519  2.98518  4.58477  3.61503
          0.00181  6.70930  7.43165  0.61958  0.77255  0.48576  0.95510
     45   1.48728  4.46778  4.70354  2.55741  4.28015  2.25967  4.50002  2.53167  4.60769  2.34715  3.91304  3.72907  5.48252  3.97309  4.86536  2.24488  2.51153  2.48282  5.17419  4.55030     76 - -
          2.68618  4.42225  2.77519  2.73123  3.46354  2.40513  3.72494  3.29354  2.67741  2.69355  4.24690  2.90347  2.73739  3.18146  2.89801  2.37887  2.77519  2.98518  4.58477  3.61503
          0.00181  6.70930  7.43165  0.61958  0.77255  0.48576  0.95510
     46   2.78861  5.44888  1.93937  2.02986  5.79085  3.73597  3.62737  4.29119  2.37191  3.32584  3.83111  2.68536  5.09845  2.25011  1.98741  2.82651  3.49790  3.88074  5.31298  4.69383     77 - -
          2.68046  4.42530  2.77267  2.72797  3.46659  2.40397  3.72800  3.29321  2.68046  2.69198  4.24995  2.90652  2.74045  3.17700  2.89086  2.38192  2.77825  2.98824  4.58782  3.61808
          0.18471  1.78340  7.43165  2.05380  0.13725  0.48576  0.95510
     47   3.36714  6.43906  3.38501  2.86516  5.78259  4.19918  3.43697  4.25756  3.02556  3.53905  4.33573  3.57291  5.09983  2.40835  0.84944  2.72354  3.00159  3.92770  4.92801  3.73301     89 - -
          2.68618  4.42225  2.77519  2.73123  3.46354  2.40513  3.72494  3.29354  2.67741  2.69355  4.24690  2.90347  2.73739  3.18146  2.89801  2.37887  2.77519  2.98518  4.58477  3.61503
          0.00181  6.70930  7.43165  0.61958  0.77255  0.48576  0.95510
     48   2.65501  3.55981  5.24032  5.44855  3.91005  3.97237  5.59272  1.59076  5.23035  1.15594  2.09315  5.42528  5.62203  3.86015  5.23372  4.13528  3.59839  2.16790  6.08258  4.90692     90 - -
          2.68580  4.42228  2.77522  2.73126  3.46356  2.40515  3.72497  3.29357  2.67743  2.69357  4.24692  2.90349  2.73742  3.18149  2.89803  2.37889  2.77522  2.98521  4.58479  3.61506
          0.01397  4.32127  7.43165  0.26962  1.44253  0.48576  0.95510
     49   2.80615  6.37996  2.08080  2.39189  5.01265  3.07909  4.09100  3.70018  2.84650  2.15226  4.45964  2.90275  5.08244  2.61742  2.21897  2.39691  2.84851  3.11324  6.78055  5.44019     92 - -
          2.68618  4.42225  2.77519  2.73123  3.46354  2.40513  3.72494  3.29354  2.67741  2.69355  4.24690  2.90347  2.73739  3.18146  2.89801  2.37887  2.77519  2.98518  4.58477  3.61503
          0.00181  6.70930  7.43165  0.61958  0.77255  0.48576  0.95510
     50   2.30612  6.44511  2.51931  2.43114  4.29242  3.50822  2.17782  4.90424  2.21568  3.31368  5.14397  2.96657  5.09836  2.42130  2.20121  2.62571  3.02881  3.50960  6.87705  5.12789     93 - -
          2.68618  4.42225  2.77519  2.73123  3.46354  2.40513  3.72494  3.29354  2.67741  2.69355  4.24690  2.90347  2.73739  3.18146  2.89801  2.37887  2.77519  2.98518  4.58477  3.61503
          0.00181  6.70930  7.43165  0.61958  0.77255  0.48576  0.95510
     51   3.78339  5.46173  6.05300  5.43748  4.32023  4.62582  4.69222  1.16182  4.80945  1.00658  2.99454  5.41984  5.62040  2.94093  4.52120  4.24803  3.74810  2.70795  6.08352  3.96862     94 - -
          2.68618  4.42225  2.77519  2.73123  3.46354  2.40513  3.72494  3.29354  2.67741  2.69355  4.24690  2.90347  2.73739  3.18146  2.89801  2.37887  2.77519  2.98518  4.58477  3.61503
          0.00181  6.70930  7.43165  0.61958  0.77255  0.48576  0.95510
     52   3.93026  4.79537  6.08373  5.46825  3.69040  5.27734  5.61342  1.20145  5.25050  1.78516  4.15183  4.82537  5.64011  5.37938  5.25386  4.13276  2.88378  1.09641  6.10211  4.36711     95 - -
          2.68618  4.42225  2.77519  2.73123  3.46354  2.40513  3.72494  3.29354  2.67741  2.69355  4.24690  2.90347  2.73739  3.18146  2.89801  2.37887  2.77519  2.98518  4.58477  3.61503
          0.00181  6.70930  7.43165  0.61958  0.77255  0.48576  0.95510
     53   3.13079  6.44546  2.26820  1.64305  5.79194  3.23780  3.76367  5.27890  2.42451  4.11116  5.48575  1.63065  5.09829  2.44821  2.86229  2.52400  3.49851  4.56330  6.87731  4.52349     96 - -
          2.68618  4.42225  2.77519  2.73123  3.46354  2.40513  3.72494  3.29354  2.67741  2.69355  4.24690  2.90347  2.73739  3.18146  2.89801  2.37887  2.77519  2.98518  4.58477  3.61503
          0.00181  6.70930  7.43165  0.61958  0.77255  0.48576  0.95510
     54   3.31582  6.44530  0.93532  2.35678  5.79170  4.00289  4.61633  4.66845  2.90738  4.31418  4.49079  2.44178  5.09833  2.68356  2.73216  2.86731  2.92184  4.83665  6.87719  4.71481     97 - -
          2.68618  4.42225  2.77519  2.73123  3.46354  2.40513  3.72494  3.29354  2.67741  2.69355  4.24690  2.90347  2.73739  3.18146  2.89801  2.37887  2.77519  2.98518  4.58477  3.61503
          0.01455  6.70930  4.32558  0.61958  0.77255  0.48576  0.95510
     55   3.53593  5.44992  6.05664  5.44018  2.75392  5.24839  5.58273  1.84883  5.22151  0.92464  2.17668  4.68078  5.61190  5.34971  5.22413  3.91159  3.40063  2.17415  5.34054  3.94429     98 - -
          2.68643  4.42250  2.77545  2.73148  3.46379  2.40538  3.72519  3.29379  2.67766  2.69380  4.24715  2.90372  2.73570  3.18171  2.89826  2.37776  2.77545  2.98543  4.58502  3.61528
          0.18657  2.86288  2.17953  0.68533  0.70103  0.49931  0.93381
     56   3.95893  4.70526  4.46729  3.88655  3.78156  5.04703  4.96705  2.90864  3.72959  0.63285  3.54889  3.81006  5.41776  4.33120  2.01445  3.82842  3.90409  3.28631  6.06833  4.54959    101 - -
          2.68618  4.42225  2.77519  2.73123  3.46354  2.40513  3.72494  3.29354  2.67741  2.69355  4.24690  2.90347  2.73739  3.18146  2.89801  2.37887  2.77519  2.98518  4.58477  3.61503
          0.00205  6.58536  7.30770  0.61958  0.77255  0.65071  0.73746
     57   2.92682  6.34102  1.37704  2.16695  3.85406  4.24795  4.01705  2.82940  3.60200  2.69659  3.78134  3.25413  5.06127  2.77715  2.38792  3.08135  2.78972  3.85695  6.78747  3.95289    102 - -
          2.68618  4.42225  2.77519  2.73123  3.46354  2.40513  3.72494  3.29354  2.67741  2.69355  4.24690  2.90347  2.73739  3.18146  2.89801  2.37887  2.77519  2.98518  4.58477  3.61503
          0.00193  6.64555  7.36789  0.61958  0.77255  0.41455  1.08068
     58   3.38918  5.46415  4.43923  2.74770  1.99773  5.22081  5.54692  2.54392  4.67478  0.99227  3.14557  5.33687  3.07774  4.53984  3.74116  3.77341  3.75174  2.99437  5.50340  2.92484    103 - -
          2.68618  4.42225  2.77519  2.73123  3.46354  2.40513  3.72494  3.29354  2.67741  2.69355  4.24690  2.90347  2.73739  3.18146  2.89801  2.37887  2.77519  2.98518  4.58477  3.61503
          0.00185  6.69109  7.41343  0.61958  0.77255  0.52615  0.89374
     59   1.56109  6.41110  3.72983  2.55722  4.47346  2.46863  4.61246  4.86382  3.38730  4.10226  4.41549  3.53319  4.60322  3.31925  3.97741  1.16958  2.90435  3.28629  6.85038  4.35249    104 - -
          2.68618  4.42225  2.77519  2.73123  3.46354  2.40513  3.72494  3.29354  2.67741  2.69355  4.24690  2.90347  2.73739  3.18146  2.89801  2.37887  2.77519  2.98518  4.58477  3.61503
          0.00183  6.70031  7.42266  0.61958  0.77255  0.56962  0.83411
     60   3.60351  5.25562  3.29331  3.17323  5.18233  4.70082  4.33396  4.54464  1.58060  3.01104  4.30388  3.67579  4.58547  2.92547  1.39684  2.10976  2.45724  4.82294  3.79112  4.90544    105 - -
          2.68618  4.42225  2.77519  2.73123  3.46354  2.40513  3.72494  3.29354  2.67741  2.69355  4.24690  2.90347  2.73739  3.18146  2.89801  2.37887  2.77519  2.98518  4.58477  3.61503
          0.00183  6.70221  7.42456  0.61958  0.77255  0.53535  0.88060
     61   2.71550  6.17098  3.05662  2.78000  3.90897  3.25217  4.00207  1.69073  2.89598  1.70135  2.85947  3.57218  3.78302  3.60262  2.90271  2.94285  3.75194  3.21567  5.31383  4.41923    106 - -
          2.68618  4.42225  2.77519  2.73123  3.46354  2.40513  3.72494  3.29354  2.67741  2.69355  4.24690  2.90347  2.73739  3.18146  2.89801  2.37887  2.77519  2.98518  4.58477  3.61503
          0.00182  6.70445  7.42680  0.61958  0.77255  0.44287  1.02776
     62   3.32167  6.44533  1.61352  1.37456  5.79175  2.20147  4.15749  4.26791  3.04482  3.93504  4.82422  3.19412  3.98779  2.63324  2.94379  3.10607  3.11839  4.31788  6.87721  5.46544    107 - -
          2.68618  4.42225  2.77519  2.73123  3.46354  2.40513  3.72494  3.29354  2.67741  2.69355  4.24690  2.90347  2.73739  3.18146  2.89801  2.37887  2.77519  2.98518  4.58477  3.61503
          0.00181  6.70930  7.43165  0.61958  0.77255  0.48576  0.95510
     63   1.80643  5.16751  3.11076  2.32485  4.72861  2.13774  3.47971  4.80718  3.16143  3.33642  4.71667  2.83211  3.56608  2.77906  3.19308  2.01159  2.52824  4.25255  6.87625  4.13875    108 - -
          2.68618  4.42225  2.77519  2.73123  3.46354  2.40513  3.72494  3.29354  2.67741  2.69355  4.24690  2.90347  2.73739  3.18146  2.89801  2.37887  2.77519  2.98518  4.58477  3.61503
          0.00181  6.70930  7.43165  0.61958  0.77255  0.48576  0.95510
     64   2.42703  5.36171  3.46065  2.28922  4.43893  1.22816  4.36147  3.58476  3.12868  3.13887  5.47618  3.15129  3.05814  3.00163  2.87079  3.12415  2.67225  4.02976  5.47985  5.01053    109 - -
          2.68618  4.42225  2.77519  2.73123  3.46354  2.40513  3.72494  3.29354  2.67741  2.69355  4.24690  2.90347  2.73739  3.18146  2.89801  2.37887  2.77519  2.98518  4.58477  3.61503
          0.00122  6.70871        *  0.61958  0.77255  0.00000        *
//
